# Supplementary material for: High extinction risk in large foraminifera during past and future mass extinctions
Source: Sci Adv. 2024 Aug 7;10(32):eadj8223. doi: 10.1126/sciadv.adj8223 (PMC11305383; doi:10.1126/sciadv.adj8223)
Supplement: Supplementary file 2 — Data S1 to S4 [file sciadv.adj8223_data_s1_to_s4.zip]

Archive with 4 entries (4 files):
- sciadv.adj8223_data_s1.xlsx
- sciadv.adj8223_data_s2.xlsx
- sciadv.adj8223_data_s3_code.R
- sciadv.adj8223_data_s4.xlsx
