# Supplementary material for: High extinction risk in large foraminifera during past and future mass extinctions
Source: Sci Adv. 2024 Aug 7;10(32):eadj8223. doi: 10.1126/sciadv.adj8223 (PMC11305383; doi:10.1126/sciadv.adj8223)
Supplement: Supplementary file 2 — Data S1 to S4 [file sciadv.adj8223_data_s1_to_s4.zip › sciadv.adj8223_data_s1.xlsx]

## Sheet: Sheet1
Data S1. Raw data of benthic foraminiferal specimens during the past extinction events and modern extinction risk, including body size, geographic distribution, sample number, lithology, environment, and publication reference.
Species	Specimen number	Stage	Sample number	Sampling site	Country	Modern latitude of collection site (°), negative values indicate the Southern Hemisphere (decimal degrees)	Modern longitude of the collection site (°), negative values indicate the Western Hemisphere (decimal degrees)	Paleolatitude of collection site (°), negative values indicate the Southern Hemisphere (decimal degrees)	Paleolongitude of the collection site (°), negative values indicate the Western Hemisphere (decimal degrees)	Shape	Test length 1 (μm)	Test length 2 (μm)	Test length 3 (μm)	Volume (log10 μm3)	Formation	Lithology	(Depositional) environment	Publication DOI	Reference
Hemigordius sp.		Capitanian	B24	Apache Mountains, Texas	US	31.3	-104.5	3.42	-33.48	discoid	220	150		6.75581		Lamar limestone	Shallow water		Lambert L L, Wardlaw B R, Nestell M K, et al. Latest Guadalupian (middle Permian) conodonts and foraminifers from West Texas[J]. Micropaleontology, 2002: 343-364.
Brunsia sp.		Capitanian	B24	Apache Mountains, Texas	US	31.3	-104.5	3.42	-33.48	discoid	133.333	70		5.98984		Lamar limestone	Shallow water		Lambert L L, Wardlaw B R, Nestell M K, et al. Latest Guadalupian (middle Permian) conodonts and foraminifers from West Texas[J]. Micropaleontology, 2002: 343-364.
Rectocornuspira sp.		Capitanian	B24	Apache Mountains, Texas	US	31.3	-104.5	3.42	-33.48	discoid	220	80		6.48281		Lamar limestone	Shallow water		Lambert L L, Wardlaw B R, Nestell M K, et al. Latest Guadalupian (middle Permian) conodonts and foraminifers from West Texas[J]. Micropaleontology, 2002: 343-364.
Orthovertella sp.		Capitanian	B25	Apache Mountains, Texas	US	31.3	-104.5	3.42	-33.48	cylinder	368	147		6.79535		Lamar limestone	Shallow water		Lambert L L, Wardlaw B R, Nestell M K, et al. Latest Guadalupian (middle Permian) conodonts and foraminifers from West Texas[J]. Micropaleontology, 2002: 343-364.
Ichthyolaria sp.		Capitanian	B25	Apache Mountains, Texas	US	31.3	-104.5	3.42	-33.48	cylinder	1240	380		8.14786		Lamar limestone	Shallow water		Lambert L L, Wardlaw B R, Nestell M K, et al. Latest Guadalupian (middle Permian) conodonts and foraminifers from West Texas[J]. Micropaleontology, 2002: 343-364.
Palaeonubecularia sp.		Capitanian	B25	Apache Mountains, Texas	US	31.3	-104.5	3.42	-33.48	cylinder	470	75		6.31709		Lamar limestone	Shallow water		Lambert L L, Wardlaw B R, Nestell M K, et al. Latest Guadalupian (middle Permian) conodonts and foraminifers from West Texas[J]. Micropaleontology, 2002: 343-364.
Palaeonubecularia sp.		Capitanian	B25	Apache Mountains, Texas	US	31.3	-104.5	3.42	-33.48	cylinder	320	170		6.86092		Lamar limestone	Shallow water		Lambert L L, Wardlaw B R, Nestell M K, et al. Latest Guadalupian (middle Permian) conodonts and foraminifers from West Texas[J]. Micropaleontology, 2002: 343-364.
Nodosaria sp.		Capitanian	B25	Apache Mountains, Texas	US	31.3	-104.5	3.42	-33.48	cylinder	800	240		7.55838		Lamar limestone	Shallow water		Lambert L L, Wardlaw B R, Nestell M K, et al. Latest Guadalupian (middle Permian) conodonts and foraminifers from West Texas[J]. Micropaleontology, 2002: 343-364.
Nodosaria sp.		Capitanian	B24	Apache Mountains, Texas	US	31.3	-104.5	3.42	-33.48	cylinder	520	100		6.61087		Lamar limestone	Shallow water		Lambert L L, Wardlaw B R, Nestell M K, et al. Latest Guadalupian (middle Permian) conodonts and foraminifers from West Texas[J]. Micropaleontology, 2002: 343-364.
Calcivertella sp.		Capitanian	B24	Apache Mountains, Texas	US	31.3	-104.5	3.42	-33.48	discoid	193.333	113.333		6.52184		Lamar limestone	Shallow water		Lambert L L, Wardlaw B R, Nestell M K, et al. Latest Guadalupian (middle Permian) conodonts and foraminifers from West Texas[J]. Micropaleontology, 2002: 343-364.
Calcivertella sp.		Capitanian	B24	Apache Mountains, Texas	US	31.3	-104.5	3.42	-33.48	discoid	200	100		6.49693		Lamar limestone	Shallow water		Lambert L L, Wardlaw B R, Nestell M K, et al. Latest Guadalupian (middle Permian) conodonts and foraminifers from West Texas[J]. Micropaleontology, 2002: 343-364.
Calcivertella sp.		Capitanian	B24	Apache Mountains, Texas	US	31.3	-104.5	3.42	-33.48	discoid	320	160		7.10929		Lamar limestone	Shallow water		Lambert L L, Wardlaw B R, Nestell M K, et al. Latest Guadalupian (middle Permian) conodonts and foraminifers from West Texas[J]. Micropaleontology, 2002: 343-364.
Pseudoammodiscus sp.		Capitanian	B24	Apache Mountains, Texas	US	31.3	-104.5	3.42	-33.48	discoid	260	55		6.46518		Lamar limestone	Shallow water		Lambert L L, Wardlaw B R, Nestell M K, et al. Latest Guadalupian (middle Permian) conodonts and foraminifers from West Texas[J]. Micropaleontology, 2002: 343-364.
Pseudoammodiscus sp.		Capitanian	B24	Apache Mountains, Texas	US	31.3	-104.5	3.42	-33.48	discoid	320	60		6.68332		Lamar limestone	Shallow water		Lambert L L, Wardlaw B R, Nestell M K, et al. Latest Guadalupian (middle Permian) conodonts and foraminifers from West Texas[J]. Micropaleontology, 2002: 343-364.
Pseudoammodiscus sp.		Capitanian	B25	Apache Mountains, Texas	US	31.3	-104.5	3.42	-33.48	discoid	230	55		6.35869		Lamar limestone	Shallow water		Lambert L L, Wardlaw B R, Nestell M K, et al. Latest Guadalupian (middle Permian) conodonts and foraminifers from West Texas[J]. Micropaleontology, 2002: 343-364.
Pseudoammodiscus sp.		Capitanian	B25	Apache Mountains, Texas	US	31.3	-104.5	3.42	-33.48	discoid	210	50		6.23828		Lamar limestone	Shallow water		Lambert L L, Wardlaw B R, Nestell M K, et al. Latest Guadalupian (middle Permian) conodonts and foraminifers from West Texas[J]. Micropaleontology, 2002: 343-364.
Pseudoammodiscus sp.		Capitanian	B25	Apache Mountains, Texas	US	31.3	-104.5	3.42	-33.48	discoid	180	40		6.00747		Lamar limestone	Shallow water		Lambert L L, Wardlaw B R, Nestell M K, et al. Latest Guadalupian (middle Permian) conodonts and foraminifers from West Texas[J]. Micropaleontology, 2002: 343-364.
Pseudoammodiscus sp.		Capitanian	B24	Apache Mountains, Texas	US	31.3	-104.5	3.42	-33.48	discoid	230	50		6.3173		Lamar limestone	Shallow water		Lambert L L, Wardlaw B R, Nestell M K, et al. Latest Guadalupian (middle Permian) conodonts and foraminifers from West Texas[J]. Micropaleontology, 2002: 343-364.
Pseudoammodiscus sp.		Capitanian	B24	Apache Mountains, Texas	US	31.3	-104.5	3.42	-33.48	discoid	240	55		6.39565		Lamar limestone	Shallow water		Lambert L L, Wardlaw B R, Nestell M K, et al. Latest Guadalupian (middle Permian) conodonts and foraminifers from West Texas[J]. Micropaleontology, 2002: 343-364.
Pseudoammodiscus sp.		Capitanian	B24	Apache Mountains, Texas	US	31.3	-104.5	3.42	-33.48	discoid	230	50		6.3173		Lamar limestone	Shallow water		Lambert L L, Wardlaw B R, Nestell M K, et al. Latest Guadalupian (middle Permian) conodonts and foraminifers from West Texas[J]. Micropaleontology, 2002: 343-364.
Pseudoammodiscus sp.		Capitanian	B25	Apache Mountains, Texas	US	31.3	-104.5	3.42	-33.48	discoid	166.667	40		5.94063		Lamar limestone	Shallow water		Lambert L L, Wardlaw B R, Nestell M K, et al. Latest Guadalupian (middle Permian) conodonts and foraminifers from West Texas[J]. Micropaleontology, 2002: 343-364.
Calcivertella sp.		Capitanian	B25	Apache Mountains, Texas	US	31.3	-104.5	3.42	-33.48	discoid	320	80		6.80826		Lamar limestone	Shallow water		Lambert L L, Wardlaw B R, Nestell M K, et al. Latest Guadalupian (middle Permian) conodonts and foraminifers from West Texas[J]. Micropaleontology, 2002: 343-364.
Calcivertella sp.		Capitanian	B25	Apache Mountains, Texas	US	31.3	-104.5	3.42	-33.48	discoid	290	50		6.51864		Lamar limestone	Shallow water		Lambert L L, Wardlaw B R, Nestell M K, et al. Latest Guadalupian (middle Permian) conodonts and foraminifers from West Texas[J]. Micropaleontology, 2002: 343-364.
Nodosaria sp.		Capitanian	B25	Apache Mountains, Texas	US	31.3	-104.5	3.42	-33.48	cylinder	530	100		6.61915		Lamar limestone	Shallow water		Lambert L L, Wardlaw B R, Nestell M K, et al. Latest Guadalupian (middle Permian) conodonts and foraminifers from West Texas[J]. Micropaleontology, 2002: 343-364.
Nodosaria sp.		Capitanian	B25	Apache Mountains, Texas	US	31.3	-104.5	3.42	-33.48	cylinder	520	60		6.16718		Lamar limestone	Shallow water		Lambert L L, Wardlaw B R, Nestell M K, et al. Latest Guadalupian (middle Permian) conodonts and foraminifers from West Texas[J]. Micropaleontology, 2002: 343-364.
Pseudoglomospira sp.		Capitanian	B24	Apache Mountains, Texas	US	31.3	-104.5	3.42	-33.48	discoid	153.333	80		6.16923		Lamar limestone	Shallow water		Lambert L L, Wardlaw B R, Nestell M K, et al. Latest Guadalupian (middle Permian) conodonts and foraminifers from West Texas[J]. Micropaleontology, 2002: 343-364.
Nodosaria sp.		Capitanian	B24	Apache Mountains, Texas	US	31.3	-104.5	3.42	-33.48	cylinder	970	70		6.57184		Lamar limestone	Shallow water		Lambert L L, Wardlaw B R, Nestell M K, et al. Latest Guadalupian (middle Permian) conodonts and foraminifers from West Texas[J]. Micropaleontology, 2002: 343-364.
Tauridia sp.		Capitanian	B24	Apache Mountains, Texas	US	31.3	-104.5	3.42	-33.48	cylinder	420	90		6.4266		Lamar limestone	Shallow water		Lambert L L, Wardlaw B R, Nestell M K, et al. Latest Guadalupian (middle Permian) conodonts and foraminifers from West Texas[J]. Micropaleontology, 2002: 343-364.
Nodosaria sp.		Capitanian	B24	Apache Mountains, Texas	US	31.3	-104.5	3.42	-33.48	cylinder	320	40		5.60414		Lamar limestone	Shallow water		Lambert L L, Wardlaw B R, Nestell M K, et al. Latest Guadalupian (middle Permian) conodonts and foraminifers from West Texas[J]. Micropaleontology, 2002: 343-364.
Earlandia sp.		Capitanian	B24	Apache Mountains, Texas	US	31.3	-104.5	3.42	-33.48	cylinder	280	40		5.54615		Lamar limestone	Shallow water		Lambert L L, Wardlaw B R, Nestell M K, et al. Latest Guadalupian (middle Permian) conodonts and foraminifers from West Texas[J]. Micropaleontology, 2002: 343-364.
Abadehella sp.		Capitanian	B24	Apache Mountains, Texas	US	31.3	-104.5	3.42	-33.48	cone	720	280		7.57957		Lamar limestone	Shallow water		Lambert L L, Wardlaw B R, Nestell M K, et al. Latest Guadalupian (middle Permian) conodonts and foraminifers from West Texas[J]. Micropaleontology, 2002: 343-364.
Earlandia sp.		Capitanian	HS-69	Hambast Valley, Abadeh area,central Iran	Iran	31	53	-9.41	49.01	cylinder	690	105		6.7761	Abadeh Formation	shaly limestone	Shallow water	10.1002/gj.3798	Shahinfar S, Yousefi Yeganeh B, Arefifard S, et al. Refined foraminiferal biostratigraphy of upper Wordian, Capitanian, and Wuchiapingian strata in Hambast Valley, Abadeh region (Iran), and paleobiogeographic implications[J]. Geological Journal, 2020, 55(9): 6255-6279.
Eotuberitina reitlingerae	HS-69-3	Capitanian	HS-69	Hambast Valley, Abadeh area,central Iran	Iran	31	53	-9.41	49.01	ellipsoid	138.776	81.6327	81.6327	5.68482	Abadeh Formation	shaly limestone	Shallow water	10.1002/gj.3798	Shahinfar S, Yousefi Yeganeh B, Arefifard S, et al. Refined foraminiferal biostratigraphy of upper Wordian, Capitanian, and Wuchiapingian strata in Hambast Valley, Abadeh region (Iran), and paleobiogeographic implications[J]. Geological Journal, 2020, 55(9): 6255-6279.
Eotuberitina spinosa		Capitanian	HS-69	Hambast Valley, Abadeh area,central Iran	Iran	31	53	-9.41	49.01	ellipsoid	164	160	160	6.34186	Abadeh Formation	shaly limestone	Shallow water	10.1002/gj.3798	Shahinfar S, Yousefi Yeganeh B, Arefifard S, et al. Refined foraminiferal biostratigraphy of upper Wordian, Capitanian, and Wuchiapingian strata in Hambast Valley, Abadeh region (Iran), and paleobiogeographic implications[J]. Geological Journal, 2020, 55(9): 6255-6279.
Cornuspira sp.		Capitanian	HS-69	Hambast Valley, Abadeh area,central Iran	Iran	31	53	-9.41	49.01	discoid	156.522	69.5652		6.12641	Abadeh Formation	shaly limestone	Shallow water	10.1002/gj.3798	Shahinfar S, Yousefi Yeganeh B, Arefifard S, et al. Refined foraminiferal biostratigraphy of upper Wordian, Capitanian, and Wuchiapingian strata in Hambast Valley, Abadeh region (Iran), and paleobiogeographic implications[J]. Geological Journal, 2020, 55(9): 6255-6279.
Glomomidiellopsis aff. tieni		Capitanian	HS-69	Hambast Valley, Abadeh area,central Iran	Iran	31	53	-9.41	49.01	discoid	369.231	180.995		7.28713	Abadeh Formation	shaly limestone	Shallow water	10.1002/gj.3798	Shahinfar S, Yousefi Yeganeh B, Arefifard S, et al. Refined foraminiferal biostratigraphy of upper Wordian, Capitanian, and Wuchiapingian strata in Hambast Valley, Abadeh region (Iran), and paleobiogeographic implications[J]. Geological Journal, 2020, 55(9): 6255-6279.
Cornuspira aff. microsphaerica		Capitanian	HS-69	Hambast Valley, Abadeh area,central Iran	Iran	31	53	-9.41	49.01	discoid	300	67.7419		6.67997	Abadeh Formation	shaly limestone	Shallow water	10.1002/gj.3798	Shahinfar S, Yousefi Yeganeh B, Arefifard S, et al. Refined foraminiferal biostratigraphy of upper Wordian, Capitanian, and Wuchiapingian strata in Hambast Valley, Abadeh region (Iran), and paleobiogeographic implications[J]. Geological Journal, 2020, 55(9): 6255-6279.
Neodiscopsis cf. specialis		Capitanian	HS-69	Hambast Valley, Abadeh area,central Iran	Iran	31	53	-9.41	49.01	ellipsoid	553.846	384.615	384.615	7.63222	Abadeh Formation	shaly limestone	Shallow water	10.1002/gj.3798	Shahinfar S, Yousefi Yeganeh B, Arefifard S, et al. Refined foraminiferal biostratigraphy of upper Wordian, Capitanian, and Wuchiapingian strata in Hambast Valley, Abadeh region (Iran), and paleobiogeographic implications[J]. Geological Journal, 2020, 55(9): 6255-6279.
Neodiscopsis cf. specialis		Capitanian	HS-69	Hambast Valley, Abadeh area,central Iran	Iran	31	53	-9.41	49.01	ellipsoid	547.059	494.118	494.118	7.84447	Abadeh Formation	shaly limestone	Shallow water	10.1002/gj.3798	Shahinfar S, Yousefi Yeganeh B, Arefifard S, et al. Refined foraminiferal biostratigraphy of upper Wordian, Capitanian, and Wuchiapingian strata in Hambast Valley, Abadeh region (Iran), and paleobiogeographic implications[J]. Geological Journal, 2020, 55(9): 6255-6279.
Neodiscopsis cf. specialis		Capitanian	HS-69	Hambast Valley, Abadeh area,central Iran	Iran	31	53	-9.41	49.01	ellipsoid	656.25	487.5	487.5	7.9118	Abadeh Formation	shaly limestone	Shallow water	10.1002/gj.3798	Shahinfar S, Yousefi Yeganeh B, Arefifard S, et al. Refined foraminiferal biostratigraphy of upper Wordian, Capitanian, and Wuchiapingian strata in Hambast Valley, Abadeh region (Iran), and paleobiogeographic implications[J]. Geological Journal, 2020, 55(9): 6255-6279.
Neodiscopsis cf. pulchrissima		Capitanian	HS-69	Hambast Valley, Abadeh area,central Iran	Iran	31	53	-9.41	49.01	ellipsoid	545.455	436.364	436.364	7.73523	Abadeh Formation	shaly limestone	Shallow water	10.1002/gj.3798	Shahinfar S, Yousefi Yeganeh B, Arefifard S, et al. Refined foraminiferal biostratigraphy of upper Wordian, Capitanian, and Wuchiapingian strata in Hambast Valley, Abadeh region (Iran), and paleobiogeographic implications[J]. Geological Journal, 2020, 55(9): 6255-6279.
Neodiscopsis cf. pulchrissima		Capitanian	HS-69	Hambast Valley, Abadeh area,central Iran	Iran	31	53	-9.41	49.01	ellipsoid	327.273	218.182	218.182	6.91133	Abadeh Formation	shaly limestone	Shallow water	10.1002/gj.3798	Shahinfar S, Yousefi Yeganeh B, Arefifard S, et al. Refined foraminiferal biostratigraphy of upper Wordian, Capitanian, and Wuchiapingian strata in Hambast Valley, Abadeh region (Iran), and paleobiogeographic implications[J]. Geological Journal, 2020, 55(9): 6255-6279.
Neodiscopsis cf. pulchrissima		Capitanian	HS-69	Hambast Valley, Abadeh area,central Iran	Iran	31	53	-9.41	49.01	ellipsoid	805.556	416.667	416.667	7.86445	Abadeh Formation	shaly limestone	Shallow water	10.1002/gj.3798	Shahinfar S, Yousefi Yeganeh B, Arefifard S, et al. Refined foraminiferal biostratigraphy of upper Wordian, Capitanian, and Wuchiapingian strata in Hambast Valley, Abadeh region (Iran), and paleobiogeographic implications[J]. Geological Journal, 2020, 55(9): 6255-6279.
Neodiscopsis cf. specialis		Capitanian	HS-69	Hambast Valley, Abadeh area,central Iran	Iran	31	53	-9.41	49.01	ellipsoid	542.857	457.143	457.143	7.77357	Abadeh Formation	shaly limestone	Shallow water	10.1002/gj.3798	Shahinfar S, Yousefi Yeganeh B, Arefifard S, et al. Refined foraminiferal biostratigraphy of upper Wordian, Capitanian, and Wuchiapingian strata in Hambast Valley, Abadeh region (Iran), and paleobiogeographic implications[J]. Geological Journal, 2020, 55(9): 6255-6279.
Neodiscopsis cf. canutii		Capitanian	HS-69	Hambast Valley, Abadeh area,central Iran	Iran	31	53	-9.41	49.01	ellipsoid	352.174	260.87	260.87	7.09838	Abadeh Formation	shaly limestone	Shallow water	10.1002/gj.3798	Shahinfar S, Yousefi Yeganeh B, Arefifard S, et al. Refined foraminiferal biostratigraphy of upper Wordian, Capitanian, and Wuchiapingian strata in Hambast Valley, Abadeh region (Iran), and paleobiogeographic implications[J]. Geological Journal, 2020, 55(9): 6255-6279.
Neodiscopsis cf. canutii		Capitanian	HS-69	Hambast Valley, Abadeh area,central Iran	Iran	31	53	-9.41	49.01	ellipsoid	650	566.667	566.667	8.03835	Abadeh Formation	shaly limestone	Shallow water	10.1002/gj.3798	Shahinfar S, Yousefi Yeganeh B, Arefifard S, et al. Refined foraminiferal biostratigraphy of upper Wordian, Capitanian, and Wuchiapingian strata in Hambast Valley, Abadeh region (Iran), and paleobiogeographic implications[J]. Geological Journal, 2020, 55(9): 6255-6279.
Neodiscopsis sp.		Capitanian	HS-69	Hambast Valley, Abadeh area,central Iran	Iran	31	53	-9.41	49.01	ellipsoid	671.875	531.25	531.25	7.99666	Abadeh Formation	shaly limestone	Shallow water	10.1002/gj.3798	Shahinfar S, Yousefi Yeganeh B, Arefifard S, et al. Refined foraminiferal biostratigraphy of upper Wordian, Capitanian, and Wuchiapingian strata in Hambast Valley, Abadeh region (Iran), and paleobiogeographic implications[J]. Geological Journal, 2020, 55(9): 6255-6279.
Neodiscopsis cf. orbiculatus		Capitanian	HS-69	Hambast Valley, Abadeh area,central Iran	Iran	31	53	-9.41	49.01	ellipsoid	718.75	500	500	7.9733	Abadeh Formation	shaly limestone	Shallow water	10.1002/gj.3798	Shahinfar S, Yousefi Yeganeh B, Arefifard S, et al. Refined foraminiferal biostratigraphy of upper Wordian, Capitanian, and Wuchiapingian strata in Hambast Valley, Abadeh region (Iran), and paleobiogeographic implications[J]. Geological Journal, 2020, 55(9): 6255-6279.
Nankinella hunanensis		Capitanian	HS-69	Hambast Valley, Abadeh area,central Iran	Iran	31	53	-9.41	49.01	ellipsoid	666.667	533.333	533.333	7.99668	Abadeh Formation	shaly limestone	Shallow water	10.1002/gj.3798	Shahinfar S, Yousefi Yeganeh B, Arefifard S, et al. Refined foraminiferal biostratigraphy of upper Wordian, Capitanian, and Wuchiapingian strata in Hambast Valley, Abadeh region (Iran), and paleobiogeographic implications[J]. Geological Journal, 2020, 55(9): 6255-6279.
Nankinella hunanensis		Capitanian	HS-69	Hambast Valley, Abadeh area,central Iran	Iran	31	53	-9.41	49.01	ellipsoid	953.846	738.462	738.462	8.43491	Abadeh Formation	shaly limestone	Shallow water	10.1002/gj.3798	Shahinfar S, Yousefi Yeganeh B, Arefifard S, et al. Refined foraminiferal biostratigraphy of upper Wordian, Capitanian, and Wuchiapingian strata in Hambast Valley, Abadeh region (Iran), and paleobiogeographic implications[J]. Geological Journal, 2020, 55(9): 6255-6279.
Nankinella hunanensis		Capitanian	HS-69	Hambast Valley, Abadeh area,central Iran	Iran	31	53	-9.41	49.01	ellipsoid	2000	1736.84	1736.84	9.49933	Abadeh Formation	shaly limestone	Shallow water	10.1002/gj.3798	Shahinfar S, Yousefi Yeganeh B, Arefifard S, et al. Refined foraminiferal biostratigraphy of upper Wordian, Capitanian, and Wuchiapingian strata in Hambast Valley, Abadeh region (Iran), and paleobiogeographic implications[J]. Geological Journal, 2020, 55(9): 6255-6279.
Nankinella cf. minor		Capitanian	HS-69	Hambast Valley, Abadeh area,central Iran	Iran	31	53	-9.41	49.01	ellipsoid	3416.67	1750	1750	9.73846	Abadeh Formation	shaly limestone	Shallow water	10.1002/gj.3798	Shahinfar S, Yousefi Yeganeh B, Arefifard S, et al. Refined foraminiferal biostratigraphy of upper Wordian, Capitanian, and Wuchiapingian strata in Hambast Valley, Abadeh region (Iran), and paleobiogeographic implications[J]. Geological Journal, 2020, 55(9): 6255-6279.
Nankinella cf. minor		Capitanian	HS-69	Hambast Valley, Abadeh area,central Iran	Iran	31	53	-9.41	49.01	ellipsoid	3615.38	1692.31	1692.31	9.73389	Abadeh Formation	shaly limestone	Shallow water	10.1002/gj.3798	Shahinfar S, Yousefi Yeganeh B, Arefifard S, et al. Refined foraminiferal biostratigraphy of upper Wordian, Capitanian, and Wuchiapingian strata in Hambast Valley, Abadeh region (Iran), and paleobiogeographic implications[J]. Geological Journal, 2020, 55(9): 6255-6279.
Nankinella cf. minor		Capitanian	HS-69	Hambast Valley, Abadeh area,central Iran	Iran	31	53	-9.41	49.01	ellipsoid	2687.5	2250	2250	9.85249	Abadeh Formation	shaly limestone	Shallow water	10.1002/gj.3798	Shahinfar S, Yousefi Yeganeh B, Arefifard S, et al. Refined foraminiferal biostratigraphy of upper Wordian, Capitanian, and Wuchiapingian strata in Hambast Valley, Abadeh region (Iran), and paleobiogeographic implications[J]. Geological Journal, 2020, 55(9): 6255-6279.
Nankinella cf. shengi		Capitanian	HS-69	Hambast Valley, Abadeh area,central Iran	Iran	31	53	-9.41	49.01	ellipsoid	1166.67	633.333	633.333	8.38899	Abadeh Formation	shaly limestone	Shallow water	10.1002/gj.3798	Shahinfar S, Yousefi Yeganeh B, Arefifard S, et al. Refined foraminiferal biostratigraphy of upper Wordian, Capitanian, and Wuchiapingian strata in Hambast Valley, Abadeh region (Iran), and paleobiogeographic implications[J]. Geological Journal, 2020, 55(9): 6255-6279.
Nankinella cf. shengi		Capitanian	HS-69	Hambast Valley, Abadeh area,central Iran	Iran	31	53	-9.41	49.01	ellipsoid	1300	833.333	833.333	8.67436	Abadeh Formation	shaly limestone	Shallow water	10.1002/gj.3798	Shahinfar S, Yousefi Yeganeh B, Arefifard S, et al. Refined foraminiferal biostratigraphy of upper Wordian, Capitanian, and Wuchiapingian strata in Hambast Valley, Abadeh region (Iran), and paleobiogeographic implications[J]. Geological Journal, 2020, 55(9): 6255-6279.
Neodiscopsis cf. orbiculatus		Capitanian	HS-69	Hambast Valley, Abadeh area,central Iran	Iran	31	53	-9.41	49.01	ellipsoid	656.25	625	625	8.12761	Abadeh Formation	shaly limestone	Shallow water	10.1002/gj.3798	Shahinfar S, Yousefi Yeganeh B, Arefifard S, et al. Refined foraminiferal biostratigraphy of upper Wordian, Capitanian, and Wuchiapingian strata in Hambast Valley, Abadeh region (Iran), and paleobiogeographic implications[J]. Geological Journal, 2020, 55(9): 6255-6279.
Septagathammina sp.		Capitanian	HS-69	Hambast Valley, Abadeh area,central Iran	Iran	31	53	-9.41	49.01	ellipsoid	1428.57	892.857	892.857	8.77524	Abadeh Formation	shaly limestone	Shallow water	10.1002/gj.3798	Shahinfar S, Yousefi Yeganeh B, Arefifard S, et al. Refined foraminiferal biostratigraphy of upper Wordian, Capitanian, and Wuchiapingian strata in Hambast Valley, Abadeh region (Iran), and paleobiogeographic implications[J]. Geological Journal, 2020, 55(9): 6255-6279.
Eogoniolina kordeae		Capitanian	HS-69	Hambast Valley, Abadeh area,central Iran	Iran	31	53	-9.41	49.01	ellipsoid	1764.71	1705.88	1705.88	9.42935	Abadeh Formation	shaly limestone	Shallow water	10.1002/gj.3798	Shahinfar S, Yousefi Yeganeh B, Arefifard S, et al. Refined foraminiferal biostratigraphy of upper Wordian, Capitanian, and Wuchiapingian strata in Hambast Valley, Abadeh region (Iran), and paleobiogeographic implications[J]. Geological Journal, 2020, 55(9): 6255-6279.
Eogoniolina kordeae		Capitanian	HS-69	Hambast Valley, Abadeh area,central Iran	Iran	31	53	-9.41	49.01	ellipsoid	1611.11	1444.44	1444.44	9.24531	Abadeh Formation	shaly limestone	Shallow water	10.1002/gj.3798	Shahinfar S, Yousefi Yeganeh B, Arefifard S, et al. Refined foraminiferal biostratigraphy of upper Wordian, Capitanian, and Wuchiapingian strata in Hambast Valley, Abadeh region (Iran), and paleobiogeographic implications[J]. Geological Journal, 2020, 55(9): 6255-6279.
Paraglobivalvulina gracilis		Capitanian	HS-69	Hambast Valley, Abadeh area,central Iran	Iran	31	53	-9.41	49.01	ellipsoid	727.273	636.364	636.364	8.18789	Abadeh Formation	shaly limestone	Shallow water	10.1002/gj.3798	Shahinfar S, Yousefi Yeganeh B, Arefifard S, et al. Refined foraminiferal biostratigraphy of upper Wordian, Capitanian, and Wuchiapingian strata in Hambast Valley, Abadeh region (Iran), and paleobiogeographic implications[J]. Geological Journal, 2020, 55(9): 6255-6279.
Diplosphaerina sp.		Capitanian	HS-69	Hambast Valley, Abadeh area,central Iran	Iran	31	53	-9.41	49.01	hemispheroid	442.857			7.35654	Abadeh Formation	shaly limestone	Shallow water	10.1002/gj.3798	Shahinfar S, Yousefi Yeganeh B, Arefifard S, et al. Refined foraminiferal biostratigraphy of upper Wordian, Capitanian, and Wuchiapingian strata in Hambast Valley, Abadeh region (Iran), and paleobiogeographic implications[J]. Geological Journal, 2020, 55(9): 6255-6279.
Staffella sphaerica		Capitanian	HS-69	Hambast Valley, Abadeh area,central Iran	Iran	31	53	-9.41	49.01	ellipsoid	3083.33	3083.33	3083.33	10.1858	Abadeh Formation	shaly limestone	Shallow water	10.1002/gj.3798	Shahinfar S, Yousefi Yeganeh B, Arefifard S, et al. Refined foraminiferal biostratigraphy of upper Wordian, Capitanian, and Wuchiapingian strata in Hambast Valley, Abadeh region (Iran), and paleobiogeographic implications[J]. Geological Journal, 2020, 55(9): 6255-6279.
Staffella sphaerica		Capitanian	HS-69	Hambast Valley, Abadeh area,central Iran	Iran	31	53	-9.41	49.01	ellipsoid	1520	1560	1560	9.28687	Abadeh Formation	shaly limestone	Shallow water	10.1002/gj.3798	Shahinfar S, Yousefi Yeganeh B, Arefifard S, et al. Refined foraminiferal biostratigraphy of upper Wordian, Capitanian, and Wuchiapingian strata in Hambast Valley, Abadeh region (Iran), and paleobiogeographic implications[J]. Geological Journal, 2020, 55(9): 6255-6279.
Staffella sphaerica		Capitanian	HS-69	Hambast Valley, Abadeh area,central Iran	Iran	31	53	-9.41	49.01	ellipsoid	2312.5	2250	2250	9.78723	Abadeh Formation	shaly limestone	Shallow water	10.1002/gj.3798	Shahinfar S, Yousefi Yeganeh B, Arefifard S, et al. Refined foraminiferal biostratigraphy of upper Wordian, Capitanian, and Wuchiapingian strata in Hambast Valley, Abadeh region (Iran), and paleobiogeographic implications[J]. Geological Journal, 2020, 55(9): 6255-6279.
Staffella suborientalis		Capitanian	HS-69	Hambast Valley, Abadeh area,central Iran	Iran	31	53	-9.41	49.01	ellipsoid	2055.56	1833.33	1833.33	9.55819	Abadeh Formation	shaly limestone	Shallow water	10.1002/gj.3798	Shahinfar S, Yousefi Yeganeh B, Arefifard S, et al. Refined foraminiferal biostratigraphy of upper Wordian, Capitanian, and Wuchiapingian strata in Hambast Valley, Abadeh region (Iran), and paleobiogeographic implications[J]. Geological Journal, 2020, 55(9): 6255-6279.
Staffella suborientalis		Capitanian	HS-69	Hambast Valley, Abadeh area,central Iran	Iran	31	53	-9.41	49.01	ellipsoid	2312.5	2062.5	2062.5	9.71165	Abadeh Formation	shaly limestone	Shallow water	10.1002/gj.3798	Shahinfar S, Yousefi Yeganeh B, Arefifard S, et al. Refined foraminiferal biostratigraphy of upper Wordian, Capitanian, and Wuchiapingian strata in Hambast Valley, Abadeh region (Iran), and paleobiogeographic implications[J]. Geological Journal, 2020, 55(9): 6255-6279.
Okimuraites sp.		Capitanian	HS-69	Hambast Valley, Abadeh area,central Iran	Iran	31	53	-9.41	49.01	discoid	274.074	59.2593		6.54336	Abadeh Formation	shaly limestone	Shallow water	10.1002/gj.3798	Shahinfar S, Yousefi Yeganeh B, Arefifard S, et al. Refined foraminiferal biostratigraphy of upper Wordian, Capitanian, and Wuchiapingian strata in Hambast Valley, Abadeh region (Iran), and paleobiogeographic implications[J]. Geological Journal, 2020, 55(9): 6255-6279.
Okimuraites sp.		Capitanian	HS-69	Hambast Valley, Abadeh area,central Iran	Iran	31	53	-9.41	49.01	discoid	750	305.556		8.13008	Abadeh Formation	shaly limestone	Shallow water	10.1002/gj.3798	Shahinfar S, Yousefi Yeganeh B, Arefifard S, et al. Refined foraminiferal biostratigraphy of upper Wordian, Capitanian, and Wuchiapingian strata in Hambast Valley, Abadeh region (Iran), and paleobiogeographic implications[J]. Geological Journal, 2020, 55(9): 6255-6279.
Nestellorella sp.		Capitanian	HS-69	Hambast Valley, Abadeh area,central Iran	Iran	31	53	-9.41	49.01	cylinder	342.857	246.429		7.21336	Abadeh Formation	shaly limestone	Shallow water	10.1002/gj.3798	Shahinfar S, Yousefi Yeganeh B, Arefifard S, et al. Refined foraminiferal biostratigraphy of upper Wordian, Capitanian, and Wuchiapingian strata in Hambast Valley, Abadeh region (Iran), and paleobiogeographic implications[J]. Geological Journal, 2020, 55(9): 6255-6279.
Frondina lauta		Capitanian	HS-69	Hambast Valley, Abadeh area,central Iran	Iran	31	53	-9.41	49.01	cylinder	192	112		6.27661	Abadeh Formation	shaly limestone	Shallow water	10.1002/gj.3798	Shahinfar S, Yousefi Yeganeh B, Arefifard S, et al. Refined foraminiferal biostratigraphy of upper Wordian, Capitanian, and Wuchiapingian strata in Hambast Valley, Abadeh region (Iran), and paleobiogeographic implications[J]. Geological Journal, 2020, 55(9): 6255-6279.
Frondina sp.		Capitanian	HS-69	Hambast Valley, Abadeh area,central Iran	Iran	31	53	-9.41	49.01	cylinder	266.667	240		7.08126	Abadeh Formation	shaly limestone	Shallow water	10.1002/gj.3798	Shahinfar S, Yousefi Yeganeh B, Arefifard S, et al. Refined foraminiferal biostratigraphy of upper Wordian, Capitanian, and Wuchiapingian strata in Hambast Valley, Abadeh region (Iran), and paleobiogeographic implications[J]. Geological Journal, 2020, 55(9): 6255-6279.
Frondina sp.		Capitanian	HS-69	Hambast Valley, Abadeh area,central Iran	Iran	31	53	-9.41	49.01	cylinder	625	375		7.83881	Abadeh Formation	shaly limestone	Shallow water	10.1002/gj.3798	Shahinfar S, Yousefi Yeganeh B, Arefifard S, et al. Refined foraminiferal biostratigraphy of upper Wordian, Capitanian, and Wuchiapingian strata in Hambast Valley, Abadeh region (Iran), and paleobiogeographic implications[J]. Geological Journal, 2020, 55(9): 6255-6279.
Retroseptellina decrouezae		Capitanian	HS-69	Hambast Valley, Abadeh area,central Iran	Iran	31	53	-9.41	49.01	ellipsoid	450	375	375	7.52005	Abadeh Formation	shaly limestone	Shallow water	10.1002/gj.3798	Shahinfar S, Yousefi Yeganeh B, Arefifard S, et al. Refined foraminiferal biostratigraphy of upper Wordian, Capitanian, and Wuchiapingian strata in Hambast Valley, Abadeh region (Iran), and paleobiogeographic implications[J]. Geological Journal, 2020, 55(9): 6255-6279.
Palaeotextularia sp.		Capitanian	HS-69	Hambast Valley, Abadeh area,central Iran	Iran	31	53	-9.41	49.01	cylinder	916.667	500		8.25502	Abadeh Formation	shaly limestone	Shallow water	10.1002/gj.3798	Shahinfar S, Yousefi Yeganeh B, Arefifard S, et al. Refined foraminiferal biostratigraphy of upper Wordian, Capitanian, and Wuchiapingian strata in Hambast Valley, Abadeh region (Iran), and paleobiogeographic implications[J]. Geological Journal, 2020, 55(9): 6255-6279.
Palaeotextularia sp.		Capitanian	HS-69	Hambast Valley, Abadeh area,central Iran	Iran	31	53	-9.41	49.01	cylinder	717.391	543.478		8.22099	Abadeh Formation	shaly limestone	Shallow water	10.1002/gj.3798	Shahinfar S, Yousefi Yeganeh B, Arefifard S, et al. Refined foraminiferal biostratigraphy of upper Wordian, Capitanian, and Wuchiapingian strata in Hambast Valley, Abadeh region (Iran), and paleobiogeographic implications[J]. Geological Journal, 2020, 55(9): 6255-6279.
Palaeotextularia sp.		Capitanian	HS-69	Hambast Valley, Abadeh area,central Iran	Iran	31	53	-9.41	49.01	cylinder	888.889	555.556		8.33317	Abadeh Formation	shaly limestone	Shallow water	10.1002/gj.3798	Shahinfar S, Yousefi Yeganeh B, Arefifard S, et al. Refined foraminiferal biostratigraphy of upper Wordian, Capitanian, and Wuchiapingian strata in Hambast Valley, Abadeh region (Iran), and paleobiogeographic implications[J]. Geological Journal, 2020, 55(9): 6255-6279.
Palaeotextularia sp.		Capitanian	HS-69	Hambast Valley, Abadeh area,central Iran	Iran	31	53	-9.41	49.01	cylinder	659.091	431.818		7.98442	Abadeh Formation	shaly limestone	Shallow water	10.1002/gj.3798	Shahinfar S, Yousefi Yeganeh B, Arefifard S, et al. Refined foraminiferal biostratigraphy of upper Wordian, Capitanian, and Wuchiapingian strata in Hambast Valley, Abadeh region (Iran), and paleobiogeographic implications[J]. Geological Journal, 2020, 55(9): 6255-6279.
Olgaorlovella sp.		Capitanian	HS-69	Hambast Valley, Abadeh area,central Iran	Iran	31	53	-9.41	49.01	ellipsoid	423.913	273.913	273.913	7.22128	Abadeh Formation	shaly limestone	Shallow water	10.1002/gj.3798	Shahinfar S, Yousefi Yeganeh B, Arefifard S, et al. Refined foraminiferal biostratigraphy of upper Wordian, Capitanian, and Wuchiapingian strata in Hambast Valley, Abadeh region (Iran), and paleobiogeographic implications[J]. Geological Journal, 2020, 55(9): 6255-6279.
Olgaorlovella sp.		Capitanian	HS-69	Hambast Valley, Abadeh area,central Iran	Iran	31	53	-9.41	49.01	ellipsoid	294.737	231.579	231.579	6.91761	Abadeh Formation	shaly limestone	Shallow water	10.1002/gj.3798	Shahinfar S, Yousefi Yeganeh B, Arefifard S, et al. Refined foraminiferal biostratigraphy of upper Wordian, Capitanian, and Wuchiapingian strata in Hambast Valley, Abadeh region (Iran), and paleobiogeographic implications[J]. Geological Journal, 2020, 55(9): 6255-6279.
Olgaorlovella spp.		Capitanian	HS-69	Hambast Valley, Abadeh area,central Iran	Iran	31	53	-9.41	49.01	ellipsoid	280	230	230	6.88939	Abadeh Formation	shaly limestone	Shallow water	10.1002/gj.3798	Shahinfar S, Yousefi Yeganeh B, Arefifard S, et al. Refined foraminiferal biostratigraphy of upper Wordian, Capitanian, and Wuchiapingian strata in Hambast Valley, Abadeh region (Iran), and paleobiogeographic implications[J]. Geological Journal, 2020, 55(9): 6255-6279.
Olgaorlovella spp.		Capitanian	HS-69	Hambast Valley, Abadeh area,central Iran	Iran	31	53	-9.41	49.01	ellipsoid	252.174	217.391	217.391	6.79496	Abadeh Formation	shaly limestone	Shallow water	10.1002/gj.3798	Shahinfar S, Yousefi Yeganeh B, Arefifard S, et al. Refined foraminiferal biostratigraphy of upper Wordian, Capitanian, and Wuchiapingian strata in Hambast Valley, Abadeh region (Iran), and paleobiogeographic implications[J]. Geological Journal, 2020, 55(9): 6255-6279.
Olgaorlovella cf. orbicularia		Capitanian	HS-69	Hambast Valley, Abadeh area,central Iran	Iran	31	53	-9.41	49.01	ellipsoid	555.556	472.222	472.222	7.8118	Abadeh Formation	shaly limestone	Shallow water	10.1002/gj.3798	Shahinfar S, Yousefi Yeganeh B, Arefifard S, et al. Refined foraminiferal biostratigraphy of upper Wordian, Capitanian, and Wuchiapingian strata in Hambast Valley, Abadeh region (Iran), and paleobiogeographic implications[J]. Geological Journal, 2020, 55(9): 6255-6279.
Olgaorlovella cf. orbicularia		Capitanian	HS-69	Hambast Valley, Abadeh area,central Iran	Iran	31	53	-9.41	49.01	ellipsoid	282.353	223.529	223.529	6.86824	Abadeh Formation	shaly limestone	Shallow water	10.1002/gj.3798	Shahinfar S, Yousefi Yeganeh B, Arefifard S, et al. Refined foraminiferal biostratigraphy of upper Wordian, Capitanian, and Wuchiapingian strata in Hambast Valley, Abadeh region (Iran), and paleobiogeographic implications[J]. Geological Journal, 2020, 55(9): 6255-6279.
Olgaorlovella cf. orbicularia		Capitanian	HS-69	Hambast Valley, Abadeh area,central Iran	Iran	31	53	-9.41	49.01	ellipsoid	604.167	354.167	354.167	7.59835	Abadeh Formation	shaly limestone	Shallow water	10.1002/gj.3798	Shahinfar S, Yousefi Yeganeh B, Arefifard S, et al. Refined foraminiferal biostratigraphy of upper Wordian, Capitanian, and Wuchiapingian strata in Hambast Valley, Abadeh region (Iran), and paleobiogeographic implications[J]. Geological Journal, 2020, 55(9): 6255-6279.
Olgaorlovella cf. orbicularia		Capitanian	HS-69	Hambast Valley, Abadeh area,central Iran	Iran	31	53	-9.41	49.01	ellipsoid	437.5	395.833	395.833	7.55478	Abadeh Formation	shaly limestone	Shallow water	10.1002/gj.3798	Shahinfar S, Yousefi Yeganeh B, Arefifard S, et al. Refined foraminiferal biostratigraphy of upper Wordian, Capitanian, and Wuchiapingian strata in Hambast Valley, Abadeh region (Iran), and paleobiogeographic implications[J]. Geological Journal, 2020, 55(9): 6255-6279.
Nestellorella sp.		Capitanian	HS-69	Hambast Valley, Abadeh area,central Iran	Iran	31	53	-9.41	49.01	cylinder	385.714	157.143		6.87372	Abadeh Formation	shaly limestone	Shallow water	10.1002/gj.3798	Shahinfar S, Yousefi Yeganeh B, Arefifard S, et al. Refined foraminiferal biostratigraphy of upper Wordian, Capitanian, and Wuchiapingian strata in Hambast Valley, Abadeh region (Iran), and paleobiogeographic implications[J]. Geological Journal, 2020, 55(9): 6255-6279.
Crassiglomella guangxiensis		Capitanian	HS-69	Hambast Valley, Abadeh area,central Iran	Iran	31	53	-9.41	49.01	ellipsoid	321.429	314.286	314.286	7.22051	Abadeh Formation	shaly limestone	Shallow water	10.1002/gj.3798	Shahinfar S, Yousefi Yeganeh B, Arefifard S, et al. Refined foraminiferal biostratigraphy of upper Wordian, Capitanian, and Wuchiapingian strata in Hambast Valley, Abadeh region (Iran), and paleobiogeographic implications[J]. Geological Journal, 2020, 55(9): 6255-6279.
Crassiglomella guangxiensis		Capitanian	HS-69	Hambast Valley, Abadeh area,central Iran	Iran	31	53	-9.41	49.01	ellipsoid	371.429	257.143	257.143	7.109	Abadeh Formation	shaly limestone	Shallow water	10.1002/gj.3798	Shahinfar S, Yousefi Yeganeh B, Arefifard S, et al. Refined foraminiferal biostratigraphy of upper Wordian, Capitanian, and Wuchiapingian strata in Hambast Valley, Abadeh region (Iran), and paleobiogeographic implications[J]. Geological Journal, 2020, 55(9): 6255-6279.
Crassiglomella guangxiensis		Capitanian	HS-69	Hambast Valley, Abadeh area,central Iran	Iran	31	53	-9.41	49.01	ellipsoid	376.744	279.07	279.07	7.18625	Abadeh Formation	shaly limestone	Shallow water	10.1002/gj.3798	Shahinfar S, Yousefi Yeganeh B, Arefifard S, et al. Refined foraminiferal biostratigraphy of upper Wordian, Capitanian, and Wuchiapingian strata in Hambast Valley, Abadeh region (Iran), and paleobiogeographic implications[J]. Geological Journal, 2020, 55(9): 6255-6279.
Septigordius turgidus		Capitanian	HS-69	Hambast Valley, Abadeh area,central Iran	Iran	31	53	-9.41	49.01	discoid	595.238	420.061		8.06756	Abadeh Formation	shaly limestone	Shallow water	10.1002/gj.3798	Shahinfar S, Yousefi Yeganeh B, Arefifard S, et al. Refined foraminiferal biostratigraphy of upper Wordian, Capitanian, and Wuchiapingian strata in Hambast Valley, Abadeh region (Iran), and paleobiogeographic implications[J]. Geological Journal, 2020, 55(9): 6255-6279.
Septigordius turgidus		Capitanian	HS-69	Hambast Valley, Abadeh area,central Iran	Iran	31	53	-9.41	49.01	discoid	571.429	403.259		8.01438	Abadeh Formation	shaly limestone	Shallow water	10.1002/gj.3798	Shahinfar S, Yousefi Yeganeh B, Arefifard S, et al. Refined foraminiferal biostratigraphy of upper Wordian, Capitanian, and Wuchiapingian strata in Hambast Valley, Abadeh region (Iran), and paleobiogeographic implications[J]. Geological Journal, 2020, 55(9): 6255-6279.
Septigordius turgidus		Capitanian	HS-69	Hambast Valley, Abadeh area,central Iran	Iran	31	53	-9.41	49.01	discoid	500	352.851		7.8404	Abadeh Formation	shaly limestone	Shallow water	10.1002/gj.3798	Shahinfar S, Yousefi Yeganeh B, Arefifard S, et al. Refined foraminiferal biostratigraphy of upper Wordian, Capitanian, and Wuchiapingian strata in Hambast Valley, Abadeh region (Iran), and paleobiogeographic implications[J]. Geological Journal, 2020, 55(9): 6255-6279.
Langella ex gr. pulchra		Capitanian	HS-69	Hambast Valley, Abadeh area,central Iran	Iran	31	53	-9.41	49.01	cylinder	428.571	300		7.63604	Abadeh Formation	shaly limestone	Shallow water	10.1002/gj.3798	Shahinfar S, Yousefi Yeganeh B, Arefifard S, et al. Refined foraminiferal biostratigraphy of upper Wordian, Capitanian, and Wuchiapingian strata in Hambast Valley, Abadeh region (Iran), and paleobiogeographic implications[J]. Geological Journal, 2020, 55(9): 6255-6279.
Labioglobivalvulina cf. baudi		Capitanian	HS-69	Hambast Valley, Abadeh area,central Iran	Iran	31	53	-9.41	49.01	ellipsoid	376.471	376.471	247.059	7.26304	Abadeh Formation	shaly limestone	Shallow water	10.1002/gj.3798	Shahinfar S, Yousefi Yeganeh B, Arefifard S, et al. Refined foraminiferal biostratigraphy of upper Wordian, Capitanian, and Wuchiapingian strata in Hambast Valley, Abadeh region (Iran), and paleobiogeographic implications[J]. Geological Journal, 2020, 55(9): 6255-6279.
Labioglobivalvulina sp.		Capitanian	HS-69	Hambast Valley, Abadeh area,central Iran	Iran	31	53	-9.41	49.01	ellipsoid	1125	1125	906.25	8.77833	Abadeh Formation	shaly limestone	Shallow water	10.1002/gj.3798	Shahinfar S, Yousefi Yeganeh B, Arefifard S, et al. Refined foraminiferal biostratigraphy of upper Wordian, Capitanian, and Wuchiapingian strata in Hambast Valley, Abadeh region (Iran), and paleobiogeographic implications[J]. Geological Journal, 2020, 55(9): 6255-6279.
Labioglobivalvulina sp.		Capitanian	HS-69	Hambast Valley, Abadeh area,central Iran	Iran	31	53	-9.41	49.01	ellipsoid	740	740	620	8.24963	Abadeh Formation	shaly limestone	Shallow water	10.1002/gj.3798	Shahinfar S, Yousefi Yeganeh B, Arefifard S, et al. Refined foraminiferal biostratigraphy of upper Wordian, Capitanian, and Wuchiapingian strata in Hambast Valley, Abadeh region (Iran), and paleobiogeographic implications[J]. Geological Journal, 2020, 55(9): 6255-6279.
Glomomidiella nestellorum		Capitanian	HS-69	Hambast Valley, Abadeh area,central Iran	Iran	31	53	-9.41	49.01	ellipsoid	250	225	225	6.82108	Abadeh Formation	shaly limestone	Shallow water	10.1002/gj.3798	Shahinfar S, Yousefi Yeganeh B, Arefifard S, et al. Refined foraminiferal biostratigraphy of upper Wordian, Capitanian, and Wuchiapingian strata in Hambast Valley, Abadeh region (Iran), and paleobiogeographic implications[J]. Geological Journal, 2020, 55(9): 6255-6279.
Glomomidiella cf. infrapermica		Capitanian	HS-69	Hambast Valley, Abadeh area,central Iran	Iran	31	53	-9.41	49.01	ellipsoid	391.304	273.913	273.913	7.18652	Abadeh Formation	shaly limestone	Shallow water	10.1002/gj.3798	Shahinfar S, Yousefi Yeganeh B, Arefifard S, et al. Refined foraminiferal biostratigraphy of upper Wordian, Capitanian, and Wuchiapingian strata in Hambast Valley, Abadeh region (Iran), and paleobiogeographic implications[J]. Geological Journal, 2020, 55(9): 6255-6279.
Agathammina ampla		Capitanian	HS-69	Hambast Valley, Abadeh area,central Iran	Iran	31	53	-9.41	49.01	ellipsoid	782.609	500	500	8.01026	Abadeh Formation	shaly limestone	Shallow water	10.1002/gj.3798	Shahinfar S, Yousefi Yeganeh B, Arefifard S, et al. Refined foraminiferal biostratigraphy of upper Wordian, Capitanian, and Wuchiapingian strata in Hambast Valley, Abadeh region (Iran), and paleobiogeographic implications[J]. Geological Journal, 2020, 55(9): 6255-6279.
Agathammina subfusiformis		Capitanian	HS-69	Hambast Valley, Abadeh area,central Iran	Iran	31	53	-9.41	49.01	ellipsoid	604.444	293.333	293.333	7.43486	Abadeh Formation	shaly limestone	Shallow water	10.1002/gj.3798	Shahinfar S, Yousefi Yeganeh B, Arefifard S, et al. Refined foraminiferal biostratigraphy of upper Wordian, Capitanian, and Wuchiapingian strata in Hambast Valley, Abadeh region (Iran), and paleobiogeographic implications[J]. Geological Journal, 2020, 55(9): 6255-6279.
Agathammina cf. rosella		Capitanian	HS-69	Hambast Valley, Abadeh area,central Iran	Iran	31	53	-9.41	49.01	ellipsoid	1312.5	718.75	718.75	8.55003	Abadeh Formation	shaly limestone	Shallow water	10.1002/gj.3798	Shahinfar S, Yousefi Yeganeh B, Arefifard S, et al. Refined foraminiferal biostratigraphy of upper Wordian, Capitanian, and Wuchiapingian strata in Hambast Valley, Abadeh region (Iran), and paleobiogeographic implications[J]. Geological Journal, 2020, 55(9): 6255-6279.
Agathammina ovata		Capitanian	HS-69	Hambast Valley, Abadeh area,central Iran	Iran	31	53	-9.41	49.01	ellipsoid	472.34	255.319	255.319	7.2072	Abadeh Formation	shaly limestone	Shallow water	10.1002/gj.3798	Shahinfar S, Yousefi Yeganeh B, Arefifard S, et al. Refined foraminiferal biostratigraphy of upper Wordian, Capitanian, and Wuchiapingian strata in Hambast Valley, Abadeh region (Iran), and paleobiogeographic implications[J]. Geological Journal, 2020, 55(9): 6255-6279.
Agathammina spp.		Capitanian	HS-69	Hambast Valley, Abadeh area,central Iran	Iran	31	53	-9.41	49.01	ellipsoid	645.833	416.667	416.667	7.76848	Abadeh Formation	shaly limestone	Shallow water	10.1002/gj.3798	Shahinfar S, Yousefi Yeganeh B, Arefifard S, et al. Refined foraminiferal biostratigraphy of upper Wordian, Capitanian, and Wuchiapingian strata in Hambast Valley, Abadeh region (Iran), and paleobiogeographic implications[J]. Geological Journal, 2020, 55(9): 6255-6279.
Agathammina spp.		Capitanian	HS-69	Hambast Valley, Abadeh area,central Iran	Iran	31	53	-9.41	49.01	ellipsoid	650	375	375	7.67975	Abadeh Formation	shaly limestone	Shallow water	10.1002/gj.3798	Shahinfar S, Yousefi Yeganeh B, Arefifard S, et al. Refined foraminiferal biostratigraphy of upper Wordian, Capitanian, and Wuchiapingian strata in Hambast Valley, Abadeh region (Iran), and paleobiogeographic implications[J]. Geological Journal, 2020, 55(9): 6255-6279.
Agathammina sp.		Capitanian	HS-69	Hambast Valley, Abadeh area,central Iran	Iran	31	53	-9.41	49.01	ellipsoid	700	466.667	466.667	7.90189	Abadeh Formation	shaly limestone	Shallow water	10.1002/gj.3798	Shahinfar S, Yousefi Yeganeh B, Arefifard S, et al. Refined foraminiferal biostratigraphy of upper Wordian, Capitanian, and Wuchiapingian strata in Hambast Valley, Abadeh region (Iran), and paleobiogeographic implications[J]. Geological Journal, 2020, 55(9): 6255-6279.
Agathammina sp.		Capitanian	HS-69	Hambast Valley, Abadeh area,central Iran	Iran	31	53	-9.41	49.01	ellipsoid	540	360	360	7.56378	Abadeh Formation	shaly limestone	Shallow water	10.1002/gj.3798	Shahinfar S, Yousefi Yeganeh B, Arefifard S, et al. Refined foraminiferal biostratigraphy of upper Wordian, Capitanian, and Wuchiapingian strata in Hambast Valley, Abadeh region (Iran), and paleobiogeographic implications[J]. Geological Journal, 2020, 55(9): 6255-6279.
Baisalina guizhouensis		Capitanian	HS-69	Hambast Valley, Abadeh area,central Iran	Iran	31	53	-9.41	49.01	ellipsoid	615.385	523.077	523.077	7.94506	Abadeh Formation	shaly limestone	Shallow water	10.1002/gj.3798	Shahinfar S, Yousefi Yeganeh B, Arefifard S, et al. Refined foraminiferal biostratigraphy of upper Wordian, Capitanian, and Wuchiapingian strata in Hambast Valley, Abadeh region (Iran), and paleobiogeographic implications[J]. Geological Journal, 2020, 55(9): 6255-6279.
Baisalina guizhouensis		Capitanian	HS-69	Hambast Valley, Abadeh area,central Iran	Iran	31	53	-9.41	49.01	ellipsoid	763.158	710.526	710.526	8.30455	Abadeh Formation	shaly limestone	Shallow water	10.1002/gj.3798	Shahinfar S, Yousefi Yeganeh B, Arefifard S, et al. Refined foraminiferal biostratigraphy of upper Wordian, Capitanian, and Wuchiapingian strata in Hambast Valley, Abadeh region (Iran), and paleobiogeographic implications[J]. Geological Journal, 2020, 55(9): 6255-6279.
Baisalina guizhouensis		Capitanian	HS-69	Hambast Valley, Abadeh area,central Iran	Iran	31	53	-9.41	49.01	ellipsoid	246.154	256.41	256.41	6.92786	Abadeh Formation	shaly limestone	Shallow water	10.1002/gj.3798	Shahinfar S, Yousefi Yeganeh B, Arefifard S, et al. Refined foraminiferal biostratigraphy of upper Wordian, Capitanian, and Wuchiapingian strata in Hambast Valley, Abadeh region (Iran), and paleobiogeographic implications[J]. Geological Journal, 2020, 55(9): 6255-6279.
Baisalina guizhouensis		Capitanian	HS-69	Hambast Valley, Abadeh area,central Iran	Iran	31	53	-9.41	49.01	ellipsoid	280.851	382.979	382.979	7.3336	Abadeh Formation	shaly limestone	Shallow water	10.1002/gj.3798	Shahinfar S, Yousefi Yeganeh B, Arefifard S, et al. Refined foraminiferal biostratigraphy of upper Wordian, Capitanian, and Wuchiapingian strata in Hambast Valley, Abadeh region (Iran), and paleobiogeographic implications[J]. Geological Journal, 2020, 55(9): 6255-6279.
Baisalina guizhouensis		Capitanian	HS-69	Hambast Valley, Abadeh area,central Iran	Iran	31	53	-9.41	49.01	ellipsoid	420	440	440	7.62893	Abadeh Formation	shaly limestone	Shallow water	10.1002/gj.3798	Shahinfar S, Yousefi Yeganeh B, Arefifard S, et al. Refined foraminiferal biostratigraphy of upper Wordian, Capitanian, and Wuchiapingian strata in Hambast Valley, Abadeh region (Iran), and paleobiogeographic implications[J]. Geological Journal, 2020, 55(9): 6255-6279.
Baisalina guizhouensis		Capitanian	HS-69	Hambast Valley, Abadeh area,central Iran	Iran	31	53	-9.41	49.01	ellipsoid	288.889	366.667	366.667	7.30805	Abadeh Formation	shaly limestone	Shallow water	10.1002/gj.3798	Shahinfar S, Yousefi Yeganeh B, Arefifard S, et al. Refined foraminiferal biostratigraphy of upper Wordian, Capitanian, and Wuchiapingian strata in Hambast Valley, Abadeh region (Iran), and paleobiogeographic implications[J]. Geological Journal, 2020, 55(9): 6255-6279.
Baisalina guizhouensis		Capitanian	HS-69	Hambast Valley, Abadeh area,central Iran	Iran	31	53	-9.41	49.01	ellipsoid	311.111	366.667	366.667	7.34024	Abadeh Formation	shaly limestone	Shallow water	10.1002/gj.3798	Shahinfar S, Yousefi Yeganeh B, Arefifard S, et al. Refined foraminiferal biostratigraphy of upper Wordian, Capitanian, and Wuchiapingian strata in Hambast Valley, Abadeh region (Iran), and paleobiogeographic implications[J]. Geological Journal, 2020, 55(9): 6255-6279.
Sphaerulina ogbinensis		Capitanian	HS-69	Hambast Valley, Abadeh area,central Iran	Iran	31	53	-9.41	49.01	ellipsoid	1551.02	1020.41	1020.41	8.92694	Abadeh Formation	shaly limestone	Shallow water	10.1002/gj.3798	Shahinfar S, Yousefi Yeganeh B, Arefifard S, et al. Refined foraminiferal biostratigraphy of upper Wordian, Capitanian, and Wuchiapingian strata in Hambast Valley, Abadeh region (Iran), and paleobiogeographic implications[J]. Geological Journal, 2020, 55(9): 6255-6279.
Sphaerulina ogbinensis		Capitanian	HS-69	Hambast Valley, Abadeh area,central Iran	Iran	31	53	-9.41	49.01	ellipsoid	1333.33	1111.11	1111.11	8.93523	Abadeh Formation	shaly limestone	Shallow water	10.1002/gj.3798	Shahinfar S, Yousefi Yeganeh B, Arefifard S, et al. Refined foraminiferal biostratigraphy of upper Wordian, Capitanian, and Wuchiapingian strata in Hambast Valley, Abadeh region (Iran), and paleobiogeographic implications[J]. Geological Journal, 2020, 55(9): 6255-6279.
Sphaerulina ogbinensis		Capitanian	HS-69	Hambast Valley, Abadeh area,central Iran	Iran	31	53	-9.41	49.01	ellipsoid	1270.83	1166.67	1166.67	8.95676	Abadeh Formation	shaly limestone	Shallow water	10.1002/gj.3798	Shahinfar S, Yousefi Yeganeh B, Arefifard S, et al. Refined foraminiferal biostratigraphy of upper Wordian, Capitanian, and Wuchiapingian strata in Hambast Valley, Abadeh region (Iran), and paleobiogeographic implications[J]. Geological Journal, 2020, 55(9): 6255-6279.
Sphaerulina ogbinensis		Capitanian	HS-69	Hambast Valley, Abadeh area,central Iran	Iran	31	53	-9.41	49.01	ellipsoid	700	475	475	7.91726	Abadeh Formation	shaly limestone	Shallow water	10.1002/gj.3798	Shahinfar S, Yousefi Yeganeh B, Arefifard S, et al. Refined foraminiferal biostratigraphy of upper Wordian, Capitanian, and Wuchiapingian strata in Hambast Valley, Abadeh region (Iran), and paleobiogeographic implications[J]. Geological Journal, 2020, 55(9): 6255-6279.
Ichthyofrondina latilimbata		Capitanian	HS-69	Hambast Valley, Abadeh area,central Iran	Iran	31	53	-9.41	49.01	cylinder	442.105	205.263		7.49823	Abadeh Formation	shaly limestone	Shallow water	10.1002/gj.3798	Shahinfar S, Yousefi Yeganeh B, Arefifard S, et al. Refined foraminiferal biostratigraphy of upper Wordian, Capitanian, and Wuchiapingian strata in Hambast Valley, Abadeh region (Iran), and paleobiogeographic implications[J]. Geological Journal, 2020, 55(9): 6255-6279.
Ichthyofrondina latilimbata		Capitanian	HS-69	Hambast Valley, Abadeh area,central Iran	Iran	31	53	-9.41	49.01	cylinder	677.695	323.077		8.06624	Abadeh Formation	shaly limestone	Shallow water	10.1002/gj.3798	Shahinfar S, Yousefi Yeganeh B, Arefifard S, et al. Refined foraminiferal biostratigraphy of upper Wordian, Capitanian, and Wuchiapingian strata in Hambast Valley, Abadeh region (Iran), and paleobiogeographic implications[J]. Geological Journal, 2020, 55(9): 6255-6279.
Ichthyofrondina laxa		Capitanian	HS-69	Hambast Valley, Abadeh area,central Iran	Iran	31	53	-9.41	49.01	cylinder	426.316	205.263		7.46664	Abadeh Formation	shaly limestone	Shallow water	10.1002/gj.3798	Shahinfar S, Yousefi Yeganeh B, Arefifard S, et al. Refined foraminiferal biostratigraphy of upper Wordian, Capitanian, and Wuchiapingian strata in Hambast Valley, Abadeh region (Iran), and paleobiogeographic implications[J]. Geological Journal, 2020, 55(9): 6255-6279.
Ichthyofrondina laxa		Capitanian	HS-69	Hambast Valley, Abadeh area,central Iran	Iran	31	53	-9.41	49.01	cylinder	330	225		7.28408	Abadeh Formation	shaly limestone	Shallow water	10.1002/gj.3798	Shahinfar S, Yousefi Yeganeh B, Arefifard S, et al. Refined foraminiferal biostratigraphy of upper Wordian, Capitanian, and Wuchiapingian strata in Hambast Valley, Abadeh region (Iran), and paleobiogeographic implications[J]. Geological Journal, 2020, 55(9): 6255-6279.
Neodiscus cf. abadehensis		Capitanian	HS-69	Hambast Valley, Abadeh area,central Iran	Iran	31	53	-9.41	49.01	cylinder	390	226.744		7.43254	Abadeh Formation	shaly limestone	Shallow water	10.1002/gj.3798	Shahinfar S, Yousefi Yeganeh B, Arefifard S, et al. Refined foraminiferal biostratigraphy of upper Wordian, Capitanian, and Wuchiapingian strata in Hambast Valley, Abadeh region (Iran), and paleobiogeographic implications[J]. Geological Journal, 2020, 55(9): 6255-6279.
Abadehella sp.		Capitanian	HS-69	Hambast Valley, Abadeh area,central Iran	Iran	31	53	-9.41	49.01	cone	1357.89	536.842		8.41333	Abadeh Formation	shaly limestone	Shallow water	10.1002/gj.3798	Shahinfar S, Yousefi Yeganeh B, Arefifard S, et al. Refined foraminiferal biostratigraphy of upper Wordian, Capitanian, and Wuchiapingian strata in Hambast Valley, Abadeh region (Iran), and paleobiogeographic implications[J]. Geological Journal, 2020, 55(9): 6255-6279.
Neodiscus cf. abadehensis		Capitanian	HS-69	Hambast Valley, Abadeh area,central Iran	Iran	31	53	-9.41	49.01	cylinder	617.647	359.097		8.03156	Abadeh Formation	shaly limestone	Shallow water	10.1002/gj.3798	Shahinfar S, Yousefi Yeganeh B, Arefifard S, et al. Refined foraminiferal biostratigraphy of upper Wordian, Capitanian, and Wuchiapingian strata in Hambast Valley, Abadeh region (Iran), and paleobiogeographic implications[J]. Geological Journal, 2020, 55(9): 6255-6279.
Neodiscus cf. abadehensis		Capitanian	HS-69	Hambast Valley, Abadeh area,central Iran	Iran	31	53	-9.41	49.01	cylinder	638.889	371.447		8.07562	Abadeh Formation	shaly limestone	Shallow water	10.1002/gj.3798	Shahinfar S, Yousefi Yeganeh B, Arefifard S, et al. Refined foraminiferal biostratigraphy of upper Wordian, Capitanian, and Wuchiapingian strata in Hambast Valley, Abadeh region (Iran), and paleobiogeographic implications[J]. Geological Journal, 2020, 55(9): 6255-6279.
Leeina sp.		Capitanian	HS-69	Hambast Valley, Abadeh area,central Iran	Iran	31	53	-9.41	49.01	ellipsoid	372	372	372	7.43041	Abadeh Formation	shaly limestone	Shallow water	10.1002/gj.3798	Shahinfar S, Yousefi Yeganeh B, Arefifard S, et al. Refined foraminiferal biostratigraphy of upper Wordian, Capitanian, and Wuchiapingian strata in Hambast Valley, Abadeh region (Iran), and paleobiogeographic implications[J]. Geological Journal, 2020, 55(9): 6255-6279.
Deckerella sp.		Capitanian	HS-69	Hambast Valley, Abadeh area,central Iran	Iran	31	53	-9.41	49.01	cylinder	1379.31	620.69		8.96707	Abadeh Formation	shaly limestone	Shallow water	10.1002/gj.3798	Shahinfar S, Yousefi Yeganeh B, Arefifard S, et al. Refined foraminiferal biostratigraphy of upper Wordian, Capitanian, and Wuchiapingian strata in Hambast Valley, Abadeh region (Iran), and paleobiogeographic implications[J]. Geological Journal, 2020, 55(9): 6255-6279.
Nodosinelloides sp.		Capitanian	HS-69	Hambast Valley, Abadeh area,central Iran	Iran	31	53	-9.41	49.01	cylinder	387.097	130.645		7.1866	Abadeh Formation	shaly limestone	Shallow water	10.1002/gj.3798	Shahinfar S, Yousefi Yeganeh B, Arefifard S, et al. Refined foraminiferal biostratigraphy of upper Wordian, Capitanian, and Wuchiapingian strata in Hambast Valley, Abadeh region (Iran), and paleobiogeographic implications[J]. Geological Journal, 2020, 55(9): 6255-6279.
Hemigordius aff. japonicus		Capitanian	HS-69	Hambast Valley, Abadeh area,central Iran	Iran	31	53	-9.41	49.01	discoid	346.154	138.462		7.11474	Abadeh Formation	shaly limestone	Shallow water	10.1002/gj.3798	Shahinfar S, Yousefi Yeganeh B, Arefifard S, et al. Refined foraminiferal biostratigraphy of upper Wordian, Capitanian, and Wuchiapingian strata in Hambast Valley, Abadeh region (Iran), and paleobiogeographic implications[J]. Geological Journal, 2020, 55(9): 6255-6279.
Hemigordius aff. japonicus		Capitanian	HS-69	Hambast Valley, Abadeh area,central Iran	Iran	31	53	-9.41	49.01	discoid	911.765	200		8.11567	Abadeh Formation	shaly limestone	Shallow water	10.1002/gj.3798	Shahinfar S, Yousefi Yeganeh B, Arefifard S, et al. Refined foraminiferal biostratigraphy of upper Wordian, Capitanian, and Wuchiapingian strata in Hambast Valley, Abadeh region (Iran), and paleobiogeographic implications[J]. Geological Journal, 2020, 55(9): 6255-6279.
Hemigordius giganteus		Capitanian	HS-69	Hambast Valley, Abadeh area,central Iran	Iran	31	53	-9.41	49.01	discoid	471.429	200		7.54273	Abadeh Formation	shaly limestone	Shallow water	10.1002/gj.3798	Shahinfar S, Yousefi Yeganeh B, Arefifard S, et al. Refined foraminiferal biostratigraphy of upper Wordian, Capitanian, and Wuchiapingian strata in Hambast Valley, Abadeh region (Iran), and paleobiogeographic implications[J]. Geological Journal, 2020, 55(9): 6255-6279.
Globivalvulina sp.		Capitanian	HS-69	Hambast Valley, Abadeh area,central Iran	Iran	31	53	-9.41	49.01	ellipsoid	547.619	380.952	380.952	7.619	Abadeh Formation	shaly limestone	Shallow water	10.1002/gj.3798	Shahinfar S, Yousefi Yeganeh B, Arefifard S, et al. Refined foraminiferal biostratigraphy of upper Wordian, Capitanian, and Wuchiapingian strata in Hambast Valley, Abadeh region (Iran), and paleobiogeographic implications[J]. Geological Journal, 2020, 55(9): 6255-6279.
Globivalvulina sp.		Capitanian	HS-69	Hambast Valley, Abadeh area,central Iran	Iran	31	53	-9.41	49.01	ellipsoid	414.286	328.571	328.571	7.36934	Abadeh Formation	shaly limestone	Shallow water	10.1002/gj.3798	Shahinfar S, Yousefi Yeganeh B, Arefifard S, et al. Refined foraminiferal biostratigraphy of upper Wordian, Capitanian, and Wuchiapingian strata in Hambast Valley, Abadeh region (Iran), and paleobiogeographic implications[J]. Geological Journal, 2020, 55(9): 6255-6279.
Hemigordius giganteus		Capitanian	HS-69	Hambast Valley, Abadeh area,central Iran	Iran	31	53	-9.41	49.01	discoid	312.5	150		7.06066	Abadeh Formation	shaly limestone	Shallow water	10.1002/gj.3798	Shahinfar S, Yousefi Yeganeh B, Arefifard S, et al. Refined foraminiferal biostratigraphy of upper Wordian, Capitanian, and Wuchiapingian strata in Hambast Valley, Abadeh region (Iran), and paleobiogeographic implications[J]. Geological Journal, 2020, 55(9): 6255-6279.
Hemigordius giganteus		Capitanian	HS-69	Hambast Valley, Abadeh area,central Iran	Iran	31	53	-9.41	49.01	discoid	333.333	133.333		7.06557	Abadeh Formation	shaly limestone	Shallow water	10.1002/gj.3798	Shahinfar S, Yousefi Yeganeh B, Arefifard S, et al. Refined foraminiferal biostratigraphy of upper Wordian, Capitanian, and Wuchiapingian strata in Hambast Valley, Abadeh region (Iran), and paleobiogeographic implications[J]. Geological Journal, 2020, 55(9): 6255-6279.
Hemigordius giganteus		Capitanian	HS-69	Hambast Valley, Abadeh area,central Iran	Iran	31	53	-9.41	49.01	discoid	476.923	184.615		7.51803	Abadeh Formation	shaly limestone	Shallow water	10.1002/gj.3798	Shahinfar S, Yousefi Yeganeh B, Arefifard S, et al. Refined foraminiferal biostratigraphy of upper Wordian, Capitanian, and Wuchiapingian strata in Hambast Valley, Abadeh region (Iran), and paleobiogeographic implications[J]. Geological Journal, 2020, 55(9): 6255-6279.
Hemigordius irregulariformis		Capitanian	HS-69	Hambast Valley, Abadeh area,central Iran	Iran	31	53	-9.41	49.01	discoid	333.333	133.333		7.06557	Abadeh Formation	shaly limestone	Shallow water	10.1002/gj.3798	Shahinfar S, Yousefi Yeganeh B, Arefifard S, et al. Refined foraminiferal biostratigraphy of upper Wordian, Capitanian, and Wuchiapingian strata in Hambast Valley, Abadeh region (Iran), and paleobiogeographic implications[J]. Geological Journal, 2020, 55(9): 6255-6279.
Hemigordius irregulariformis		Capitanian	HS-69	Hambast Valley, Abadeh area,central Iran	Iran	31	53	-9.41	49.01	discoid	333.333	133.333		7.06557	Abadeh Formation	shaly limestone	Shallow water	10.1002/gj.3798	Shahinfar S, Yousefi Yeganeh B, Arefifard S, et al. Refined foraminiferal biostratigraphy of upper Wordian, Capitanian, and Wuchiapingian strata in Hambast Valley, Abadeh region (Iran), and paleobiogeographic implications[J]. Geological Journal, 2020, 55(9): 6255-6279.
Hemigordius minutus		Capitanian	HS-69	Hambast Valley, Abadeh area,central Iran	Iran	31	53	-9.41	49.01	discoid	461.538	261.538		7.64082	Abadeh Formation	shaly limestone	Shallow water	10.1002/gj.3798	Shahinfar S, Yousefi Yeganeh B, Arefifard S, et al. Refined foraminiferal biostratigraphy of upper Wordian, Capitanian, and Wuchiapingian strata in Hambast Valley, Abadeh region (Iran), and paleobiogeographic implications[J]. Geological Journal, 2020, 55(9): 6255-6279.
Hemigordius aff. japonicus		Capitanian	HS-69	Hambast Valley, Abadeh area,central Iran	Iran	31	53	-9.41	49.01	discoid	733.333	333.333		8.14835	Abadeh Formation	shaly limestone	Shallow water	10.1002/gj.3798	Shahinfar S, Yousefi Yeganeh B, Arefifard S, et al. Refined foraminiferal biostratigraphy of upper Wordian, Capitanian, and Wuchiapingian strata in Hambast Valley, Abadeh region (Iran), and paleobiogeographic implications[J]. Geological Journal, 2020, 55(9): 6255-6279.
Hemigordius irregulariformis		Capitanian	HS-69	Hambast Valley, Abadeh area,central Iran	Iran	31	53	-9.41	49.01	discoid	1250	502.008		8.7894	Abadeh Formation	shaly limestone	Shallow water	10.1002/gj.3798	Shahinfar S, Yousefi Yeganeh B, Arefifard S, et al. Refined foraminiferal biostratigraphy of upper Wordian, Capitanian, and Wuchiapingian strata in Hambast Valley, Abadeh region (Iran), and paleobiogeographic implications[J]. Geological Journal, 2020, 55(9): 6255-6279.
Chenella sp.		Capitanian	HS-69	Hambast Valley, Abadeh area,central Iran	Iran	31	53	-9.41	49.01	discoid	600	314.136		7.94829	Abadeh Formation	shaly limestone	Shallow water	10.1002/gj.3798	Shahinfar S, Yousefi Yeganeh B, Arefifard S, et al. Refined foraminiferal biostratigraphy of upper Wordian, Capitanian, and Wuchiapingian strata in Hambast Valley, Abadeh region (Iran), and paleobiogeographic implications[J]. Geological Journal, 2020, 55(9): 6255-6279.
Sphairionia stellata		Capitanian	HS-69	Hambast Valley, Abadeh area,central Iran	Iran	31	53	-9.41	49.01	ellipsoid	296.97	266.667	266.667	7.04343	Abadeh Formation	shaly limestone	Shallow water	10.1002/gj.3798	Shahinfar S, Yousefi Yeganeh B, Arefifard S, et al. Refined foraminiferal biostratigraphy of upper Wordian, Capitanian, and Wuchiapingian strata in Hambast Valley, Abadeh region (Iran), and paleobiogeographic implications[J]. Geological Journal, 2020, 55(9): 6255-6279.
Sphairionia stellata		Capitanian	HS-69	Hambast Valley, Abadeh area,central Iran	Iran	31	53	-9.41	49.01	ellipsoid	331.579	300	300	7.19361	Abadeh Formation	shaly limestone	Shallow water	10.1002/gj.3798	Shahinfar S, Yousefi Yeganeh B, Arefifard S, et al. Refined foraminiferal biostratigraphy of upper Wordian, Capitanian, and Wuchiapingian strata in Hambast Valley, Abadeh region (Iran), and paleobiogeographic implications[J]. Geological Journal, 2020, 55(9): 6255-6279.
Sphairionia stellata		Capitanian	HS-69	Hambast Valley, Abadeh area,central Iran	Iran	31	53	-9.41	49.01	ellipsoid	305.882	282.353	282.353	7.10592	Abadeh Formation	shaly limestone	Shallow water	10.1002/gj.3798	Shahinfar S, Yousefi Yeganeh B, Arefifard S, et al. Refined foraminiferal biostratigraphy of upper Wordian, Capitanian, and Wuchiapingian strata in Hambast Valley, Abadeh region (Iran), and paleobiogeographic implications[J]. Geological Journal, 2020, 55(9): 6255-6279.
Hemigordius irregulariformis		Capitanian	HS-69	Hambast Valley, Abadeh area,central Iran	Iran	31	53	-9.41	49.01	discoid	1090.91	438.116		8.61204	Abadeh Formation	shaly limestone	Shallow water	10.1002/gj.3798	Shahinfar S, Yousefi Yeganeh B, Arefifard S, et al. Refined foraminiferal biostratigraphy of upper Wordian, Capitanian, and Wuchiapingian strata in Hambast Valley, Abadeh region (Iran), and paleobiogeographic implications[J]. Geological Journal, 2020, 55(9): 6255-6279.
Hemigordius irregulariformis		Capitanian	HS-69	Hambast Valley, Abadeh area,central Iran	Iran	31	53	-9.41	49.01	discoid	725	275		8.05488	Abadeh Formation	shaly limestone	Shallow water	10.1002/gj.3798	Shahinfar S, Yousefi Yeganeh B, Arefifard S, et al. Refined foraminiferal biostratigraphy of upper Wordian, Capitanian, and Wuchiapingian strata in Hambast Valley, Abadeh region (Iran), and paleobiogeographic implications[J]. Geological Journal, 2020, 55(9): 6255-6279.
Hemigordius irregulariformis		Capitanian	HS-69	Hambast Valley, Abadeh area,central Iran	Iran	31	53	-9.41	49.01	discoid	1192.31	538.462		8.7788	Abadeh Formation	shaly limestone	Shallow water	10.1002/gj.3798	Shahinfar S, Yousefi Yeganeh B, Arefifard S, et al. Refined foraminiferal biostratigraphy of upper Wordian, Capitanian, and Wuchiapingian strata in Hambast Valley, Abadeh region (Iran), and paleobiogeographic implications[J]. Geological Journal, 2020, 55(9): 6255-6279.
Hemigordius irregulariformis		Capitanian	HS-69	Hambast Valley, Abadeh area,central Iran	Iran	31	53	-9.41	49.01	discoid	675	300		8.0306	Abadeh Formation	shaly limestone	Shallow water	10.1002/gj.3798	Shahinfar S, Yousefi Yeganeh B, Arefifard S, et al. Refined foraminiferal biostratigraphy of upper Wordian, Capitanian, and Wuchiapingian strata in Hambast Valley, Abadeh region (Iran), and paleobiogeographic implications[J]. Geological Journal, 2020, 55(9): 6255-6279.
Hemigordius sp.		Capitanian	HS-69	Hambast Valley, Abadeh area,central Iran	Iran	31	53	-9.41	49.01	discoid	477.273	198.864		7.55096	Abadeh Formation	shaly limestone	Shallow water	10.1002/gj.3798	Shahinfar S, Yousefi Yeganeh B, Arefifard S, et al. Refined foraminiferal biostratigraphy of upper Wordian, Capitanian, and Wuchiapingian strata in Hambast Valley, Abadeh region (Iran), and paleobiogeographic implications[J]. Geological Journal, 2020, 55(9): 6255-6279.
Hemigordius sp.		Capitanian	HS-69	Hambast Valley, Abadeh area,central Iran	Iran	31	53	-9.41	49.01	discoid	200	90.9091		6.45554	Abadeh Formation	shaly limestone	Shallow water	10.1002/gj.3798	Shahinfar S, Yousefi Yeganeh B, Arefifard S, et al. Refined foraminiferal biostratigraphy of upper Wordian, Capitanian, and Wuchiapingian strata in Hambast Valley, Abadeh region (Iran), and paleobiogeographic implications[J]. Geological Journal, 2020, 55(9): 6255-6279.
Hemigordius sp.		Capitanian	HS-69	Hambast Valley, Abadeh area,central Iran	Iran	31	53	-9.41	49.01	discoid	346.667	146.667		7.14103	Abadeh Formation	shaly limestone	Shallow water	10.1002/gj.3798	Shahinfar S, Yousefi Yeganeh B, Arefifard S, et al. Refined foraminiferal biostratigraphy of upper Wordian, Capitanian, and Wuchiapingian strata in Hambast Valley, Abadeh region (Iran), and paleobiogeographic implications[J]. Geological Journal, 2020, 55(9): 6255-6279.
Codonofusiella nachodkaensis		Capitanian	HS-69	Hambast Valley, Abadeh area,central Iran	Iran	31	53	-9.41	49.01	ellipsoid	740	320	320	7.59831	Abadeh Formation	shaly limestone	Shallow water	10.1002/gj.3798	Shahinfar S, Yousefi Yeganeh B, Arefifard S, et al. Refined foraminiferal biostratigraphy of upper Wordian, Capitanian, and Wuchiapingian strata in Hambast Valley, Abadeh region (Iran), and paleobiogeographic implications[J]. Geological Journal, 2020, 55(9): 6255-6279.
Codonofusiella nachodkaensis		Capitanian	HS-69	Hambast Valley, Abadeh area,central Iran	Iran	31	53	-9.41	49.01	ellipsoid	1055.56	611.111	611.111	8.3145	Abadeh Formation	shaly limestone	Shallow water	10.1002/gj.3798	Shahinfar S, Yousefi Yeganeh B, Arefifard S, et al. Refined foraminiferal biostratigraphy of upper Wordian, Capitanian, and Wuchiapingian strata in Hambast Valley, Abadeh region (Iran), and paleobiogeographic implications[J]. Geological Journal, 2020, 55(9): 6255-6279.
Codonofusiella kwangsiana		Capitanian	HS-69	Hambast Valley, Abadeh area,central Iran	Iran	31	53	-9.41	49.01	ellipsoid	600	444.444	444.444	7.79256	Abadeh Formation	shaly limestone	Shallow water	10.1002/gj.3798	Shahinfar S, Yousefi Yeganeh B, Arefifard S, et al. Refined foraminiferal biostratigraphy of upper Wordian, Capitanian, and Wuchiapingian strata in Hambast Valley, Abadeh region (Iran), and paleobiogeographic implications[J]. Geological Journal, 2020, 55(9): 6255-6279.
Codonofusiella kwangsiana		Capitanian	HS-69	Hambast Valley, Abadeh area,central Iran	Iran	31	53	-9.41	49.01	ellipsoid	866.667	533.333	533.333	8.11063	Abadeh Formation	shaly limestone	Shallow water	10.1002/gj.3798	Shahinfar S, Yousefi Yeganeh B, Arefifard S, et al. Refined foraminiferal biostratigraphy of upper Wordian, Capitanian, and Wuchiapingian strata in Hambast Valley, Abadeh region (Iran), and paleobiogeographic implications[J]. Geological Journal, 2020, 55(9): 6255-6279.
Codonofusiella kueichowensis		Capitanian	HS-69	Hambast Valley, Abadeh area,central Iran	Iran	31	53	-9.41	49.01	ellipsoid	620	320	320	7.52147	Abadeh Formation	shaly limestone	Shallow water	10.1002/gj.3798	Shahinfar S, Yousefi Yeganeh B, Arefifard S, et al. Refined foraminiferal biostratigraphy of upper Wordian, Capitanian, and Wuchiapingian strata in Hambast Valley, Abadeh region (Iran), and paleobiogeographic implications[J]. Geological Journal, 2020, 55(9): 6255-6279.
Codonofusiella kueichowensis		Capitanian	HS-69	Hambast Valley, Abadeh area,central Iran	Iran	31	53	-9.41	49.01	ellipsoid	466.667	366.667	366.667	7.51633	Abadeh Formation	shaly limestone	Shallow water	10.1002/gj.3798	Shahinfar S, Yousefi Yeganeh B, Arefifard S, et al. Refined foraminiferal biostratigraphy of upper Wordian, Capitanian, and Wuchiapingian strata in Hambast Valley, Abadeh region (Iran), and paleobiogeographic implications[J]. Geological Journal, 2020, 55(9): 6255-6279.
Codonofusiellla dzhulfensis		Capitanian	HS-69	Hambast Valley, Abadeh area,central Iran	Iran	31	53	-9.41	49.01	ellipsoid	620	440	440	7.79808	Abadeh Formation	shaly limestone	Shallow water	10.1002/gj.3798	Shahinfar S, Yousefi Yeganeh B, Arefifard S, et al. Refined foraminiferal biostratigraphy of upper Wordian, Capitanian, and Wuchiapingian strata in Hambast Valley, Abadeh region (Iran), and paleobiogeographic implications[J]. Geological Journal, 2020, 55(9): 6255-6279.
Codonofusiella cf. lipovensis		Capitanian	HS-69	Hambast Valley, Abadeh area,central Iran	Iran	31	53	-9.41	49.01	ellipsoid	843.75	375	375	7.79305	Abadeh Formation	shaly limestone	Shallow water	10.1002/gj.3798	Shahinfar S, Yousefi Yeganeh B, Arefifard S, et al. Refined foraminiferal biostratigraphy of upper Wordian, Capitanian, and Wuchiapingian strata in Hambast Valley, Abadeh region (Iran), and paleobiogeographic implications[J]. Geological Journal, 2020, 55(9): 6255-6279.
Deckerella sp.		Capitanian	HS-69	Hambast Valley, Abadeh area,central Iran	Iran	31	53	-9.41	49.01	cylinder	1354.84	645.161		8.96831	Abadeh Formation	shaly limestone	Shallow water	10.1002/gj.3798	Shahinfar S, Yousefi Yeganeh B, Arefifard S, et al. Refined foraminiferal biostratigraphy of upper Wordian, Capitanian, and Wuchiapingian strata in Hambast Valley, Abadeh region (Iran), and paleobiogeographic implications[J]. Geological Journal, 2020, 55(9): 6255-6279.
Climacammina sp.		Capitanian	HS-69	Hambast Valley, Abadeh area,central Iran	Iran	31	53	-9.41	49.01	cylinder	1541.67	916.667		9.23306	Abadeh Formation	shaly limestone	Shallow water	10.1002/gj.3798	Shahinfar S, Yousefi Yeganeh B, Arefifard S, et al. Refined foraminiferal biostratigraphy of upper Wordian, Capitanian, and Wuchiapingian strata in Hambast Valley, Abadeh region (Iran), and paleobiogeographic implications[J]. Geological Journal, 2020, 55(9): 6255-6279.
Hemigordiellina sp.		Capitanian	HS-69	Hambast Valley, Abadeh area,central Iran	Iran	31	53	-9.41	49.01	ellipsoid	302.703	313.514	313.514	7.19231	Abadeh Formation	shaly limestone	Shallow water	10.1002/gj.3798	Shahinfar S, Yousefi Yeganeh B, Arefifard S, et al. Refined foraminiferal biostratigraphy of upper Wordian, Capitanian, and Wuchiapingian strata in Hambast Valley, Abadeh region (Iran), and paleobiogeographic implications[J]. Geological Journal, 2020, 55(9): 6255-6279.
Hemigordiellina sp.		Capitanian	HS-69	Hambast Valley, Abadeh area,central Iran	Iran	31	53	-9.41	49.01	ellipsoid	327.273	254.545	254.545	7.04522	Abadeh Formation	shaly limestone	Shallow water	10.1002/gj.3798	Shahinfar S, Yousefi Yeganeh B, Arefifard S, et al. Refined foraminiferal biostratigraphy of upper Wordian, Capitanian, and Wuchiapingian strata in Hambast Valley, Abadeh region (Iran), and paleobiogeographic implications[J]. Geological Journal, 2020, 55(9): 6255-6279.
Hemigordiellina sp.		Capitanian	HS-69	Hambast Valley, Abadeh area,central Iran	Iran	31	53	-9.41	49.01	ellipsoid	210	190	190	6.5985	Abadeh Formation	shaly limestone	Shallow water	10.1002/gj.3798	Shahinfar S, Yousefi Yeganeh B, Arefifard S, et al. Refined foraminiferal biostratigraphy of upper Wordian, Capitanian, and Wuchiapingian strata in Hambast Valley, Abadeh region (Iran), and paleobiogeographic implications[J]. Geological Journal, 2020, 55(9): 6255-6279.
Hemigordiellina sp.		Capitanian	HS-69	Hambast Valley, Abadeh area,central Iran	Iran	31	53	-9.41	49.01	ellipsoid	292.308	338.462	338.462	7.24364	Abadeh Formation	shaly limestone	Shallow water	10.1002/gj.3798	Shahinfar S, Yousefi Yeganeh B, Arefifard S, et al. Refined foraminiferal biostratigraphy of upper Wordian, Capitanian, and Wuchiapingian strata in Hambast Valley, Abadeh region (Iran), and paleobiogeographic implications[J]. Geological Journal, 2020, 55(9): 6255-6279.
Geinitzina aff. ichnousa		Capitanian	HS-69	Hambast Valley, Abadeh area,central Iran	Iran	31	53	-9.41	49.01	cylinder	315.789	210.526		7.21697	Abadeh Formation	shaly limestone	Shallow water	10.1002/gj.3798	Shahinfar S, Yousefi Yeganeh B, Arefifard S, et al. Refined foraminiferal biostratigraphy of upper Wordian, Capitanian, and Wuchiapingian strata in Hambast Valley, Abadeh region (Iran), and paleobiogeographic implications[J]. Geological Journal, 2020, 55(9): 6255-6279.
Climacammina sp.		Capitanian	HS-69	Hambast Valley, Abadeh area,central Iran	Iran	31	53	-9.41	49.01	cylinder	1653.85	692.308		9.17216	Abadeh Formation	shaly limestone	Shallow water	10.1002/gj.3798	Shahinfar S, Yousefi Yeganeh B, Arefifard S, et al. Refined foraminiferal biostratigraphy of upper Wordian, Capitanian, and Wuchiapingian strata in Hambast Valley, Abadeh region (Iran), and paleobiogeographic implications[J]. Geological Journal, 2020, 55(9): 6255-6279.
Streblospira sp.		Capitanian	D2-013875	Mikata area	Japan	35.2	134.63	24.74	110.33	discoid	183.333	100		6.42135	Uyamano Formation	limestone	Shallow water	10.2517/1342-8144-14.4.260	F Kobayashi. Late Middle Permian Capitanian foraminifers in the Miharaiyama area, hyogo-late paleozoic and early mesozoic foraminifers of Hyogo, Japan, Part 2-[J]. 2006.
Robuloides sp.		Capitanian	D2-013875	Mikata area	Japan	35.2	134.63	24.74	110.33	discoid	360	220		7.3499	Uyamano Formation	limestone	Shallow water	10.2517/1342-8144-14.4.260	F Kobayashi. Late Middle Permian Capitanian foraminifers in the Miharaiyama area, hyogo-late paleozoic and early mesozoic foraminifers of Hyogo, Japan, Part 2-[J]. 2006.
Robuloides sp.		Capitanian	D2-013875	Mikata area	Japan	35.2	134.63	24.74	110.33	discoid	500	250		7.69075	Uyamano Formation	limestone	Shallow water	10.2517/1342-8144-14.4.260	F Kobayashi. Late Middle Permian Capitanian foraminifers in the Miharaiyama area, hyogo-late paleozoic and early mesozoic foraminifers of Hyogo, Japan, Part 2-[J]. 2006.
Geinitzina sp.		Capitanian	D2-013875	Mikata area	Japan	35.2	134.63	24.74	110.33	cylinder	525	200		7.63622	Uyamano Formation	limestone	Shallow water	10.2517/1342-8144-14.4.260	F Kobayashi. Late Middle Permian Capitanian foraminifers in the Miharaiyama area, hyogo-late paleozoic and early mesozoic foraminifers of Hyogo, Japan, Part 2-[J]. 2006.
Geinitzina sp.		Capitanian	D2-013875	Mikata area	Japan	35.2	134.63	24.74	110.33	cylinder	666.667	233.333		7.91066	Uyamano Formation	limestone	Shallow water	10.2517/1342-8144-14.4.260	F Kobayashi. Late Middle Permian Capitanian foraminifers in the Miharaiyama area, hyogo-late paleozoic and early mesozoic foraminifers of Hyogo, Japan, Part 2-[J]. 2006.
Geinitzina sp.		Capitanian	D2-013875	Mikata area	Japan	35.2	134.63	24.74	110.33	cylinder	550	150		7.55169	Uyamano Formation	limestone	Shallow water	10.2517/1342-8144-14.4.260	F Kobayashi. Late Middle Permian Capitanian foraminifers in the Miharaiyama area, hyogo-late paleozoic and early mesozoic foraminifers of Hyogo, Japan, Part 2-[J]. 2006.
Kamurana sp.		Capitanian	D2-013875	Mikata area	Japan	35.2	134.63	24.74	110.33	ellipsoid	290	290	290	7.10597	Uyamano Formation	limestone	Shallow water	10.2517/1342-8144-14.4.260	F Kobayashi. Late Middle Permian Capitanian foraminifers in the Miharaiyama area, hyogo-late paleozoic and early mesozoic foraminifers of Hyogo, Japan, Part 2-[J]. 2006.
Kamurana sp.		Capitanian	D2-013875	Mikata area	Japan	35.2	134.63	24.74	110.33	ellipsoid	866.667	866.667	866.667	8.53233	Uyamano Formation	limestone	Shallow water	10.2517/1342-8144-14.4.260	F Kobayashi. Late Middle Permian Capitanian foraminifers in the Miharaiyama area, hyogo-late paleozoic and early mesozoic foraminifers of Hyogo, Japan, Part 2-[J]. 2006.
Multidiscus guangxiensis		Capitanian	D2-013875	Mikata area	Japan	35.2	134.63	24.74	110.33	discoid	1033.33	600		8.7015	Uyamano Formation	limestone	Shallow water	10.2517/1342-8144-14.4.260	F Kobayashi. Late Middle Permian Capitanian foraminifers in the Miharaiyama area, hyogo-late paleozoic and early mesozoic foraminifers of Hyogo, Japan, Part 2-[J]. 2006.
Multidiscus sp.		Capitanian	D2-013875	Mikata area	Japan	35.2	134.63	24.74	110.33	discoid	433.333	233.333		7.53649	Uyamano Formation	limestone	Shallow water	10.2517/1342-8144-14.4.260	F Kobayashi. Late Middle Permian Capitanian foraminifers in the Miharaiyama area, hyogo-late paleozoic and early mesozoic foraminifers of Hyogo, Japan, Part 2-[J]. 2006.
Lantschichites cuniculata		Capitanian	D2-013875	Mikata area	Japan	35.2	134.63	24.74	110.33	ellipsoid	1333.33	500	500	8.24166	Uyamano Formation	limestone	Shallow water	10.2517/1342-8144-14.4.260	F Kobayashi. Late Middle Permian Capitanian foraminifers in the Miharaiyama area, hyogo-late paleozoic and early mesozoic foraminifers of Hyogo, Japan, Part 2-[J]. 2006.
Tetrataxis sp.		Capitanian	D2-013875	Mikata area	Japan	35.2	134.63	24.74	110.33	cone	1666.67	1000		8.86145	Uyamano Formation	limestone	Shallow water	10.2517/1342-8144-14.4.260	F Kobayashi. Late Middle Permian Capitanian foraminifers in the Miharaiyama area, hyogo-late paleozoic and early mesozoic foraminifers of Hyogo, Japan, Part 2-[J]. 2006.
Tetrataxis sp.		Capitanian	D2-013875	Mikata area	Japan	35.2	134.63	24.74	110.33	cone	700	300		7.58507	Uyamano Formation	limestone	Shallow water	10.2517/1342-8144-14.4.260	F Kobayashi. Late Middle Permian Capitanian foraminifers in the Miharaiyama area, hyogo-late paleozoic and early mesozoic foraminifers of Hyogo, Japan, Part 2-[J]. 2006.
Lantschichites cuniculata		Capitanian	D2-013875	Mikata area	Japan	35.2	134.63	24.74	110.33	ellipsoid	1266.67	566.667	566.667	8.3281	Uyamano Formation	limestone	Shallow water	10.2517/1342-8144-14.4.260	F Kobayashi. Late Middle Permian Capitanian foraminifers in the Miharaiyama area, hyogo-late paleozoic and early mesozoic foraminifers of Hyogo, Japan, Part 2-[J]. 2006.
Tetrataxis sp.		Capitanian	D2-013875	Mikata area	Japan	35.2	134.63	24.74	110.33	cone	914.286	742.857		8.21082	Uyamano Formation	limestone	Shallow water	10.2517/1342-8144-14.4.260	F Kobayashi. Late Middle Permian Capitanian foraminifers in the Miharaiyama area, hyogo-late paleozoic and early mesozoic foraminifers of Hyogo, Japan, Part 2-[J]. 2006.
Tetrataxis sp.		Capitanian	D2-013875	Mikata area	Japan	35.2	134.63	24.74	110.33	cone	720	340		7.66389	Uyamano Formation	limestone	Shallow water	10.2517/1342-8144-14.4.260	F Kobayashi. Late Middle Permian Capitanian foraminifers in the Miharaiyama area, hyogo-late paleozoic and early mesozoic foraminifers of Hyogo, Japan, Part 2-[J]. 2006.
Tetrataxis sp.		Capitanian	D2-013875	Mikata area	Japan	35.2	134.63	24.74	110.33	cone	460	260		7.15824	Uyamano Formation	limestone	Shallow water	10.2517/1342-8144-14.4.260	F Kobayashi. Late Middle Permian Capitanian foraminifers in the Miharaiyama area, hyogo-late paleozoic and early mesozoic foraminifers of Hyogo, Japan, Part 2-[J]. 2006.
Tetrataxis sp.		Capitanian	D2-013875	Mikata area	Japan	35.2	134.63	24.74	110.33	cone	1480	440		8.40172	Uyamano Formation	limestone	Shallow water	10.2517/1342-8144-14.4.260	F Kobayashi. Late Middle Permian Capitanian foraminifers in the Miharaiyama area, hyogo-late paleozoic and early mesozoic foraminifers of Hyogo, Japan, Part 2-[J]. 2006.
Lantschichites cuniculata		Capitanian	D2-013875	Mikata area	Japan	35.2	134.63	24.74	110.33	ellipsoid	1500	400	400	8.09899	Uyamano Formation	limestone	Shallow water	10.2517/1342-8144-14.4.260	F Kobayashi. Late Middle Permian Capitanian foraminifers in the Miharaiyama area, hyogo-late paleozoic and early mesozoic foraminifers of Hyogo, Japan, Part 2-[J]. 2006.
Lantschichites sp.		Capitanian	D2-013875	Mikata area	Japan	35.2	134.63	24.74	110.33	ellipsoid	440	160	160	6.77047	Uyamano Formation	limestone	Shallow water	10.2517/1342-8144-14.4.260	F Kobayashi. Late Middle Permian Capitanian foraminifers in the Miharaiyama area, hyogo-late paleozoic and early mesozoic foraminifers of Hyogo, Japan, Part 2-[J]. 2006.
Postendothyra sp.		Capitanian	D2-013875	Mikata area	Japan	35.2	134.63	24.74	110.33	discoid	316.667	200		7.1971	Uyamano Formation	limestone	Shallow water	10.2517/1342-8144-14.4.260	F Kobayashi. Late Middle Permian Capitanian foraminifers in the Miharaiyama area, hyogo-late paleozoic and early mesozoic foraminifers of Hyogo, Japan, Part 2-[J]. 2006.
Lantschichites sp.		Capitanian	D2-013875	Mikata area	Japan	35.2	134.63	24.74	110.33	ellipsoid	3200	2600	2600	10.0539	Uyamano Formation	limestone	Shallow water	10.2517/1342-8144-14.4.260	F Kobayashi. Late Middle Permian Capitanian foraminifers in the Miharaiyama area, hyogo-late paleozoic and early mesozoic foraminifers of Hyogo, Japan, Part 2-[J]. 2006.
Lantschichites sp.		Capitanian	D2-013875	Mikata area	Japan	35.2	134.63	24.74	110.33	ellipsoid	6000	1900	1900	10.0544	Uyamano Formation	limestone	Shallow water	10.2517/1342-8144-14.4.260	F Kobayashi. Late Middle Permian Capitanian foraminifers in the Miharaiyama area, hyogo-late paleozoic and early mesozoic foraminifers of Hyogo, Japan, Part 2-[J]. 2006.
lasiodiscus planus		Capitanian	D2-013875	Mikata area	Japan	35.2	134.63	24.74	110.33	discoid	320	80		6.80826	Uyamano Formation	limestone	Shallow water	10.2517/1342-8144-14.4.260	F Kobayashi. Late Middle Permian Capitanian foraminifers in the Miharaiyama area, hyogo-late paleozoic and early mesozoic foraminifers of Hyogo, Japan, Part 2-[J]. 2006.
lasiodiscus planus		Capitanian	D2-013875	Mikata area	Japan	35.2	134.63	24.74	110.33	discoid	520	110		7.36827	Uyamano Formation	limestone	Shallow water	10.2517/1342-8144-14.4.260	F Kobayashi. Late Middle Permian Capitanian foraminifers in the Miharaiyama area, hyogo-late paleozoic and early mesozoic foraminifers of Hyogo, Japan, Part 2-[J]. 2006.
Hemigordius sp.		Capitanian	D2-013875	Mikata area	Japan	35.2	134.63	24.74	110.33	discoid	450	250		7.59923	Uyamano Formation	limestone	Shallow water	10.2517/1342-8144-14.4.260	F Kobayashi. Late Middle Permian Capitanian foraminifers in the Miharaiyama area, hyogo-late paleozoic and early mesozoic foraminifers of Hyogo, Japan, Part 2-[J]. 2006.
lasiodiscus planus		Capitanian	D2-013875	Mikata area	Japan	35.2	134.63	24.74	110.33	discoid	340	60		6.73598	Uyamano Formation	limestone	Shallow water	10.2517/1342-8144-14.4.260	F Kobayashi. Late Middle Permian Capitanian foraminifers in the Miharaiyama area, hyogo-late paleozoic and early mesozoic foraminifers of Hyogo, Japan, Part 2-[J]. 2006.
lasiodiscus planus		Capitanian	D2-013875	Mikata area	Japan	35.2	134.63	24.74	110.33	discoid	340	75		6.83289	Uyamano Formation	limestone	Shallow water	10.2517/1342-8144-14.4.260	F Kobayashi. Late Middle Permian Capitanian foraminifers in the Miharaiyama area, hyogo-late paleozoic and early mesozoic foraminifers of Hyogo, Japan, Part 2-[J]. 2006.
Dunbarula sp.		Capitanian	D2-013875	Mikata area	Japan	35.2	134.63	24.74	110.33	ellipsoid	580	400	400	7.68633	Uyamano Formation	limestone	Shallow water	10.2517/1342-8144-14.4.260	F Kobayashi. Late Middle Permian Capitanian foraminifers in the Miharaiyama area, hyogo-late paleozoic and early mesozoic foraminifers of Hyogo, Japan, Part 2-[J]. 2006.
Dunbarula sp.		Capitanian	D2-013875	Mikata area	Japan	35.2	134.63	24.74	110.33	ellipsoid	566.667	400	400	7.67623	Uyamano Formation	limestone	Shallow water	10.2517/1342-8144-14.4.260	F Kobayashi. Late Middle Permian Capitanian foraminifers in the Miharaiyama area, hyogo-late paleozoic and early mesozoic foraminifers of Hyogo, Japan, Part 2-[J]. 2006.
Dunbarula sp.		Capitanian	D2-013875	Mikata area	Japan	35.2	134.63	24.74	110.33	ellipsoid	666.667	433.333	433.333	7.81633	Uyamano Formation	limestone	Shallow water	10.2517/1342-8144-14.4.260	F Kobayashi. Late Middle Permian Capitanian foraminifers in the Miharaiyama area, hyogo-late paleozoic and early mesozoic foraminifers of Hyogo, Japan, Part 2-[J]. 2007.
Nankinella sp.		Capitanian	D2-013875	Mikata area	Japan	35.2	134.63	24.74	110.33	ellipsoid	850	400	400	7.85232	Uyamano Formation	limestone	Shallow water	10.2517/1342-8144-14.4.260	F Kobayashi. Late Middle Permian Capitanian foraminifers in the Miharaiyama area, hyogo-late paleozoic and early mesozoic foraminifers of Hyogo, Japan, Part 2-[J]. 2006.
Nankinella sp.		Capitanian	D2-013875	Mikata area	Japan	35.2	134.63	24.74	110.33	ellipsoid	1200	760	760	8.55959	Uyamano Formation	limestone	Shallow water	10.2517/1342-8144-14.4.260	F Kobayashi. Late Middle Permian Capitanian foraminifers in the Miharaiyama area, hyogo-late paleozoic and early mesozoic foraminifers of Hyogo, Japan, Part 2-[J]. 2007.
Agathammina sp.		Capitanian	D2-013875	Mikata area	Japan	35.2	134.63	24.74	110.33	ellipsoid	525	375	375	7.587	Uyamano Formation	limestone	Shallow water	10.2517/1342-8144-14.4.260	F Kobayashi. Late Middle Permian Capitanian foraminifers in the Miharaiyama area, hyogo-late paleozoic and early mesozoic foraminifers of Hyogo, Japan, Part 2-[J]. 2006.
Pachyphloia ovata		Capitanian	D2-013875	Mikata area	Japan	35.2	134.63	24.74	110.33	cylinder	425	250		7.54959	Uyamano Formation	limestone	Shallow water	10.2517/1342-8144-14.4.260	F Kobayashi. Late Middle Permian Capitanian foraminifers in the Miharaiyama area, hyogo-late paleozoic and early mesozoic foraminifers of Hyogo, Japan, Part 2-[J]. 2006.
Pachyphloia ovata		Capitanian	D2-013875	Mikata area	Japan	35.2	134.63	24.74	110.33	cylinder	925	225		8.17934	Uyamano Formation	limestone	Shallow water	10.2517/1342-8144-14.4.260	F Kobayashi. Late Middle Permian Capitanian foraminifers in the Miharaiyama area, hyogo-late paleozoic and early mesozoic foraminifers of Hyogo, Japan, Part 2-[J]. 2006.
Pachyphloia ovata		Capitanian	D2-013875	Mikata area	Japan	35.2	134.63	24.74	110.33	cylinder	875	300		8.25601	Uyamano Formation	limestone	Shallow water	10.2517/1342-8144-14.4.260	F Kobayashi. Late Middle Permian Capitanian foraminifers in the Miharaiyama area, hyogo-late paleozoic and early mesozoic foraminifers of Hyogo, Japan, Part 2-[J]. 2006.
Lepidolina kumaensis		Capitanian	D2-013875	Mikata area	Japan	35.2	134.63	24.74	110.33	ellipsoid	11000	7000	7000	11.4504	Uyamano Formation	limestone	Shallow water	10.2517/1342-8144-14.4.260	F Kobayashi. Late Middle Permian Capitanian foraminifers in the Miharaiyama area, hyogo-late paleozoic and early mesozoic foraminifers of Hyogo, Japan, Part 2-[J]. 2006.
Lepidolina kumaensis		Capitanian	D2-013875	Mikata area	Japan	35.2	134.63	24.74	110.33	ellipsoid	8100	5200	5200	11.0593	Uyamano Formation	limestone	Shallow water	10.2517/1342-8144-14.4.260	F Kobayashi. Late Middle Permian Capitanian foraminifers in the Miharaiyama area, hyogo-late paleozoic and early mesozoic foraminifers of Hyogo, Japan, Part 2-[J]. 2006.
Lepidolina kumaensis		Capitanian	D2-013875	Mikata area	Japan	35.2	134.63	24.74	110.33	ellipsoid	8200	4700	4700	10.9768	Uyamano Formation	limestone	Shallow water	10.2517/1342-8144-14.4.260	F Kobayashi. Late Middle Permian Capitanian foraminifers in the Miharaiyama area, hyogo-late paleozoic and early mesozoic foraminifers of Hyogo, Japan, Part 2-[J]. 2006.
Lepidolina kumaensis		Capitanian	D2-013875	Mikata area	Japan	35.2	134.63	24.74	110.33	ellipsoid	7500	5000	5000	10.9918	Uyamano Formation	limestone	Shallow water	10.2517/1342-8144-14.4.260	F Kobayashi. Late Middle Permian Capitanian foraminifers in the Miharaiyama area, hyogo-late paleozoic and early mesozoic foraminifers of Hyogo, Japan, Part 2-[J]. 2006.
Lepidolina maizurensis		Capitanian	D2-013875	Mikata area	Japan	35.2	134.63	24.74	110.33	ellipsoid	6500	3200	3200	10.542	Uyamano Formation	limestone	Shallow water	10.2517/1342-8144-14.4.260	F Kobayashi. Late Middle Permian Capitanian foraminifers in the Miharaiyama area, hyogo-late paleozoic and early mesozoic foraminifers of Hyogo, Japan, Part 2-[J]. 2006.
Lepidolina maizurensis		Capitanian	D2-013875	Mikata area	Japan	35.2	134.63	24.74	110.33	ellipsoid	4500	2600	2600	10.2019	Uyamano Formation	limestone	Shallow water	10.2517/1342-8144-14.4.260	F Kobayashi. Late Middle Permian Capitanian foraminifers in the Miharaiyama area, hyogo-late paleozoic and early mesozoic foraminifers of Hyogo, Japan, Part 2-[J]. 2006.
Lepidolina maizurensis		Capitanian	D2-013875	Mikata area	Japan	35.2	134.63	24.74	110.33	ellipsoid	5000	3500	3500	10.5059	Uyamano Formation	limestone	Shallow water	10.2517/1342-8144-14.4.260	F Kobayashi. Late Middle Permian Capitanian foraminifers in the Miharaiyama area, hyogo-late paleozoic and early mesozoic foraminifers of Hyogo, Japan, Part 2-[J]. 2006.
Yabeina sp.		Capitanian	D2-013875	Mikata area	Japan	35.2	134.63	24.74	110.33	ellipsoid	380	2500	2500	9.09444	Uyamano Formation	limestone	Shallow water	10.2517/1342-8144-14.4.260	F Kobayashi. Late Middle Permian Capitanian foraminifers in the Miharaiyama area, hyogo-late paleozoic and early mesozoic foraminifers of Hyogo, Japan, Part 2-[J]. 2006.
Yabeina sp.		Capitanian	D2-013875	Mikata area	Japan	35.2	134.63	24.74	110.33	ellipsoid	4200	3200	3200	10.3523	Uyamano Formation	limestone	Shallow water	10.2517/1342-8144-14.4.260	F Kobayashi. Late Middle Permian Capitanian foraminifers in the Miharaiyama area, hyogo-late paleozoic and early mesozoic foraminifers of Hyogo, Japan, Part 2-[J]. 2006.
Yabeina sp.		Capitanian	D2-013875	Mikata area	Japan	35.2	134.63	24.74	110.33	ellipsoid	3700	2000	2000	9.88904	Uyamano Formation	limestone	Shallow water	10.2517/1342-8144-14.4.260	F Kobayashi. Late Middle Permian Capitanian foraminifers in the Miharaiyama area, hyogo-late paleozoic and early mesozoic foraminifers of Hyogo, Japan, Part 2-[J]. 2006.
Yabeina sp.		Capitanian	D2-013875	Mikata area	Japan	35.2	134.63	24.74	110.33	ellipsoid	4000	2300	2300	10.0443	Uyamano Formation	limestone	Shallow water	10.2517/1342-8144-14.4.260	F Kobayashi. Late Middle Permian Capitanian foraminifers in the Miharaiyama area, hyogo-late paleozoic and early mesozoic foraminifers of Hyogo, Japan, Part 2-[J]. 2006.
Lepidolina maizurensis		Capitanian	D2-013875	Mikata area	Japan	35.2	134.63	24.74	110.33	ellipsoid	5000	3600	3600	10.5304	Uyamano Formation	limestone	Shallow water	10.2517/1342-8144-14.4.260	F Kobayashi. Late Middle Permian Capitanian foraminifers in the Miharaiyama area, hyogo-late paleozoic and early mesozoic foraminifers of Hyogo, Japan, Part 2-[J]. 2006.
Lepidolina maizurensis		Capitanian	D2-013875	Mikata area	Japan	35.2	134.63	24.74	110.33	ellipsoid	5000	3200	3200	10.428	Uyamano Formation	limestone	Shallow water	10.2517/1342-8144-14.4.260	F Kobayashi. Late Middle Permian Capitanian foraminifers in the Miharaiyama area, hyogo-late paleozoic and early mesozoic foraminifers of Hyogo, Japan, Part 2-[J]. 2006.
Lepidolina maizurensis		Capitanian	D2-013875	Mikata area	Japan	35.2	134.63	24.74	110.33	ellipsoid	8800	5000	5000	11.0612	Uyamano Formation	limestone	Shallow water	10.2517/1342-8144-14.4.260	F Kobayashi. Late Middle Permian Capitanian foraminifers in the Miharaiyama area, hyogo-late paleozoic and early mesozoic foraminifers of Hyogo, Japan, Part 2-[J]. 2006.
Lepidolina multiseptata		Capitanian	D2-013875	Mikata area	Japan	35.2	134.63	24.74	110.33	ellipsoid	4700	3100	3100	10.3736	Uyamano Formation	limestone	Shallow water	10.2517/1342-8144-14.4.260	F Kobayashi. Late Middle Permian Capitanian foraminifers in the Miharaiyama area, hyogo-late paleozoic and early mesozoic foraminifers of Hyogo, Japan, Part 2-[J]. 2006.
Lepidolina multiseptata		Capitanian	D2-013875	Mikata area	Japan	35.2	134.63	24.74	110.33	ellipsoid	5500	3700	3700	10.5955	Uyamano Formation	limestone	Shallow water	10.2517/1342-8144-14.4.260	F Kobayashi. Late Middle Permian Capitanian foraminifers in the Miharaiyama area, hyogo-late paleozoic and early mesozoic foraminifers of Hyogo, Japan, Part 2-[J]. 2006.
Lepidolina multiseptata		Capitanian	D2-013875	Mikata area	Japan	35.2	134.63	24.74	110.33	ellipsoid	4500	2600	2600	10.2019	Uyamano Formation	limestone	Shallow water	10.2517/1342-8144-14.4.260	F Kobayashi. Late Middle Permian Capitanian foraminifers in the Miharaiyama area, hyogo-late paleozoic and early mesozoic foraminifers of Hyogo, Japan, Part 2-[J]. 2006.
Pachyphloia ovata		Capitanian	D2-013875	Mikata area	Japan	35.2	134.63	24.74	110.33	cylinder	1000	266.667		8.32084	Uyamano Formation	limestone	Shallow water	10.2517/1342-8144-14.4.260	F Kobayashi. Late Middle Permian Capitanian foraminifers in the Miharaiyama area, hyogo-late paleozoic and early mesozoic foraminifers of Hyogo, Japan, Part 2-[J]. 2006.
Pachyphloia ovata		Capitanian	D2-013875	Mikata area	Japan	35.2	134.63	24.74	110.33	cylinder	725	225		7.96773	Uyamano Formation	limestone	Shallow water	10.2517/1342-8144-14.4.260	F Kobayashi. Late Middle Permian Capitanian foraminifers in the Miharaiyama area, hyogo-late paleozoic and early mesozoic foraminifers of Hyogo, Japan, Part 2-[J]. 2007.
Pachyphloia ovata		Capitanian	D2-013875	Mikata area	Japan	35.2	134.63	24.74	110.33	cylinder	625	225		7.83881	Uyamano Formation	limestone	Shallow water	10.2517/1342-8144-14.4.260	F Kobayashi. Late Middle Permian Capitanian foraminifers in the Miharaiyama area, hyogo-late paleozoic and early mesozoic foraminifers of Hyogo, Japan, Part 2-[J]. 2006.
Chusenella acris		Capitanian	D2-013875	Mikata area	Japan	35.2	134.63	24.74	110.33	ellipsoid	5400	2200	2200	10.136	Uyamano Formation	limestone	Shallow water	10.2517/1342-8144-14.4.260	F Kobayashi. Late Middle Permian Capitanian foraminifers in the Miharaiyama area, hyogo-late paleozoic and early mesozoic foraminifers of Hyogo, Japan, Part 2-[J]. 2006.
Chusenella acris		Capitanian	D2-013875	Mikata area	Japan	35.2	134.63	24.74	110.33	ellipsoid	5000	1600	1600	9.82599	Uyamano Formation	limestone	Shallow water	10.2517/1342-8144-14.4.260	F Kobayashi. Late Middle Permian Capitanian foraminifers in the Miharaiyama area, hyogo-late paleozoic and early mesozoic foraminifers of Hyogo, Japan, Part 2-[J]. 2006.
Chusenella acris		Capitanian	D2-013875	Mikata area	Japan	35.2	134.63	24.74	110.33	ellipsoid	5000	1500	1500	9.76993	Uyamano Formation	limestone	Shallow water	10.2517/1342-8144-14.4.260	F Kobayashi. Late Middle Permian Capitanian foraminifers in the Miharaiyama area, hyogo-late paleozoic and early mesozoic foraminifers of Hyogo, Japan, Part 2-[J]. 2006.
Chusenella acris		Capitanian	D2-013875	Mikata area	Japan	35.2	134.63	24.74	110.33	ellipsoid	5500	2300	2300	10.1826	Uyamano Formation	limestone	Shallow water	10.2517/1342-8144-14.4.260	F Kobayashi. Late Middle Permian Capitanian foraminifers in the Miharaiyama area, hyogo-late paleozoic and early mesozoic foraminifers of Hyogo, Japan, Part 2-[J]. 2006.
Chusenella acris		Capitanian	D2-013875	Mikata area	Japan	35.2	134.63	24.74	110.33	ellipsoid	6300	2000	2000	10.1202	Uyamano Formation	limestone	Shallow water	10.2517/1342-8144-14.4.260	F Kobayashi. Late Middle Permian Capitanian foraminifers in the Miharaiyama area, hyogo-late paleozoic and early mesozoic foraminifers of Hyogo, Japan, Part 2-[J]. 2006.
Chusenella acris		Capitanian	D2-013875	Mikata area	Japan	35.2	134.63	24.74	110.33	ellipsoid	4400	1500	1500	9.71441	Uyamano Formation	limestone	Shallow water	10.2517/1342-8144-14.4.260	F Kobayashi. Late Middle Permian Capitanian foraminifers in the Miharaiyama area, hyogo-late paleozoic and early mesozoic foraminifers of Hyogo, Japan, Part 2-[J]. 2006.
Chusenella acris		Capitanian	D2-013875	Mikata area	Japan	35.2	134.63	24.74	110.33	ellipsoid	9400	3800	3800	10.8515	Uyamano Formation	limestone	Shallow water	10.2517/1342-8144-14.4.260	F Kobayashi. Late Middle Permian Capitanian foraminifers in the Miharaiyama area, hyogo-late paleozoic and early mesozoic foraminifers of Hyogo, Japan, Part 2-[J]. 2006.
Pachyphloia ovata		Capitanian	D2-013875	Mikata area	Japan	35.2	134.63	24.74	110.33	cylinder	500	180		7.54808	Uyamano Formation	limestone	Shallow water	10.2517/1342-8144-14.4.260	F Kobayashi. Late Middle Permian Capitanian foraminifers in the Miharaiyama area, hyogo-late paleozoic and early mesozoic foraminifers of Hyogo, Japan, Part 2-[J]. 2006.
Rauserella sp.		Capitanian	D2-013875	Mikata area	Japan	35.2	134.63	24.74	110.33	ellipsoid	533.333	333.333	333.333	7.49153	Uyamano Formation	limestone	Shallow water	10.2517/1342-8144-14.4.260	F Kobayashi. Late Middle Permian Capitanian foraminifers in the Miharaiyama area, hyogo-late paleozoic and early mesozoic foraminifers of Hyogo, Japan, Part 2-[J]. 2007.
Rauserella ellipsoidalis		Capitanian	D2-013875	Mikata area	Japan	35.2	134.63	24.74	110.33	ellipsoid	500	325	325	7.44152	Uyamano Formation	limestone	Shallow water	10.2517/1342-8144-14.4.260	F Kobayashi. Late Middle Permian Capitanian foraminifers in the Miharaiyama area, hyogo-late paleozoic and early mesozoic foraminifers of Hyogo, Japan, Part 2-[J]. 2006.
Rauserella ellipsoidalis		Capitanian	D2-013875	Mikata area	Japan	35.2	134.63	24.74	110.33	ellipsoid	925	400	400	7.88904	Uyamano Formation	limestone	Shallow water	10.2517/1342-8144-14.4.260	F Kobayashi. Late Middle Permian Capitanian foraminifers in the Miharaiyama area, hyogo-late paleozoic and early mesozoic foraminifers of Hyogo, Japan, Part 2-[J]. 2006.
Pachyphloia ovata		Capitanian	D2-013875	Mikata area	Japan	35.2	134.63	24.74	110.33	cylinder	650	225		7.87288	Uyamano Formation	limestone	Shallow water	10.2517/1342-8144-14.4.260	F Kobayashi. Late Middle Permian Capitanian foraminifers in the Miharaiyama area, hyogo-late paleozoic and early mesozoic foraminifers of Hyogo, Japan, Part 2-[J]. 2006.
Pachyphloia ovata		Capitanian	D2-013875	Mikata area	Japan	35.2	134.63	24.74	110.33	cylinder	800	225		8.05323	Uyamano Formation	limestone	Shallow water	10.2517/1342-8144-14.4.260	F Kobayashi. Late Middle Permian Capitanian foraminifers in the Miharaiyama area, hyogo-late paleozoic and early mesozoic foraminifers of Hyogo, Japan, Part 2-[J]. 2006.
Pachyphloia sp.		Capitanian	D2-013875	Mikata area	Japan	35.2	134.63	24.74	110.33	cylinder	925	225		8.17934	Uyamano Formation	limestone	Shallow water	10.2517/1342-8144-14.4.260	F Kobayashi. Late Middle Permian Capitanian foraminifers in the Miharaiyama area, hyogo-late paleozoic and early mesozoic foraminifers of Hyogo, Japan, Part 2-[J]. 2006.
Pachyphloia sp.		Capitanian	D2-013875	Mikata area	Japan	35.2	134.63	24.74	110.33	cylinder	875	300		8.25601	Uyamano Formation	limestone	Shallow water	10.2517/1342-8144-14.4.260	F Kobayashi. Late Middle Permian Capitanian foraminifers in the Miharaiyama area, hyogo-late paleozoic and early mesozoic foraminifers of Hyogo, Japan, Part 2-[J]. 2007.
Pachyphloia sp.		Capitanian	D2-013875	Mikata area	Japan	35.2	134.63	24.74	110.33	cylinder	1000	266.667		8.32084	Uyamano Formation	limestone	Shallow water	10.2517/1342-8144-14.4.260	F Kobayashi. Late Middle Permian Capitanian foraminifers in the Miharaiyama area, hyogo-late paleozoic and early mesozoic foraminifers of Hyogo, Japan, Part 2-[J]. 2006.
Pachyphloia sp.		Capitanian	D2-013875	Mikata area	Japan	35.2	134.63	24.74	110.33	cylinder	725	225		7.96773	Uyamano Formation	limestone	Shallow water	10.2517/1342-8144-14.4.260	F Kobayashi. Late Middle Permian Capitanian foraminifers in the Miharaiyama area, hyogo-late paleozoic and early mesozoic foraminifers of Hyogo, Japan, Part 2-[J]. 2006.
Agathammina sp.		Capitanian	D2-013875	Mikata area	Japan	35.2	134.63	24.74	110.33	ellipsoid	625	425	425	7.77144	Uyamano Formation	limestone	Shallow water	10.2517/1342-8144-14.4.260	F Kobayashi. Late Middle Permian Capitanian foraminifers in the Miharaiyama area, hyogo-late paleozoic and early mesozoic foraminifers of Hyogo, Japan, Part 2-[J]. 2006.
Metadoliolina sp.		Capitanian	D2-013875	Mikata area	Japan	35.2	134.63	24.74	110.33	ellipsoid	6000	5400	5400	10.9617	Uyamano Formation	limestone	Shallow water	10.2517/1342-8144-14.4.260	F Kobayashi. Late Middle Permian Capitanian foraminifers in the Miharaiyama area, hyogo-late paleozoic and early mesozoic foraminifers of Hyogo, Japan, Part 2-[J]. 2006.
Kahlerina ussu		Capitanian	D2-013875	Mikata area	Japan	35.2	134.63	24.74	110.33	discoid	1600	1166.67		9.37006	Uyamano Formation	limestone	Shallow water	10.2517/1342-8144-14.4.260	F Kobayashi. Late Middle Permian Capitanian foraminifers in the Miharaiyama area, hyogo-late paleozoic and early mesozoic foraminifers of Hyogo, Japan, Part 2-[J]. 2006.
Kahlerina ussu		Capitanian	D2-013875	Mikata area	Japan	35.2	134.63	24.74	110.33	discoid	1533.33	1000		9.26614	Uyamano Formation	limestone	Shallow water	10.2517/1342-8144-14.4.260	F Kobayashi. Late Middle Permian Capitanian foraminifers in the Miharaiyama area, hyogo-late paleozoic and early mesozoic foraminifers of Hyogo, Japan, Part 2-[J]. 2006.
Kahlerina ussu		Capitanian	D2-013875	Mikata area	Japan	35.2	134.63	24.74	110.33	discoid	1200	800		8.95632	Uyamano Formation	limestone	Shallow water	10.2517/1342-8144-14.4.260	F Kobayashi. Late Middle Permian Capitanian foraminifers in the Miharaiyama area, hyogo-late paleozoic and early mesozoic foraminifers of Hyogo, Japan, Part 2-[J]. 2006.
Dagmarita chanackchiensis		Capitanian	D2-013875	Mikata area	Japan	35.2	134.63	24.74	110.33	cylinder	750	275		8.08432	Uyamano Formation	limestone	Shallow water	10.2517/1342-8144-14.4.260	F Kobayashi. Late Middle Permian Capitanian foraminifers in the Miharaiyama area, hyogo-late paleozoic and early mesozoic foraminifers of Hyogo, Japan, Part 2-[J]. 2006.
Kahlerina ussu		Capitanian	D2-013875	Mikata area	Japan	35.2	134.63	24.74	110.33	discoid	1300	900		9.077	Uyamano Formation	limestone	Shallow water	10.2517/1342-8144-14.4.260	F Kobayashi. Late Middle Permian Capitanian foraminifers in the Miharaiyama area, hyogo-late paleozoic and early mesozoic foraminifers of Hyogo, Japan, Part 2-[J]. 2006.
Ichthyofrondina sp.		Capitanian	D2-013875	Mikata area	Japan	35.2	134.63	24.74	110.33	cylinder	750	275		8.08432	Uyamano Formation	limestone	Shallow water	10.2517/1342-8144-14.4.260	F Kobayashi. Late Middle Permian Capitanian foraminifers in the Miharaiyama area, hyogo-late paleozoic and early mesozoic foraminifers of Hyogo, Japan, Part 2-[J]. 2006.
Frondicularia sp.		Capitanian		western Azerbaijan, NW Iran	Iran	39.2	44.05	-4.22	39.16	cone	312.5	206.25		6.54139	Ruteh Formation	limestone and shale	shallow open marine		Nejad M E, Vachard D, Siabeghodsy A A, et al. Middle-Late Permian (Murgabian-Djulfian) foraminifers of the northern Maku area (western Azerbaijan, Iran)[J]. Palaeontologia Electronica, 2015, 18(1): 1-63.
Frondicularia sp.		Capitanian		western Azerbaijan, NW Iran	Iran	39.2	44.05	-4.22	39.16	cone	312.5	162.5		6.33431	Ruteh Formation	limestone and shale	shallow open marine		Nejad M E, Vachard D, Siabeghodsy A A, et al. Middle-Late Permian (Murgabian-Djulfian) foraminifers of the northern Maku area (western Azerbaijan, Iran)[J]. Palaeontologia Electronica, 2015, 18(1): 1-63.
Okimuraites plana		Capitanian		western Azerbaijan, NW Iran	Iran	39.2	44.05	-4.22	39.16	discoid	234.783	39.1304		6.22872	Ruteh Formation	limestone and shale	shallow open marine		Nejad M E, Vachard D, Siabeghodsy A A, et al. Middle-Late Permian (Murgabian-Djulfian) foraminifers of the northern Maku area (western Azerbaijan, Iran)[J]. Palaeontologia Electronica, 2015, 18(1): 1-63.
Okimuraites plana		Capitanian		western Azerbaijan, NW Iran	Iran	39.2	44.05	-4.22	39.16	discoid	165.217	43.4783		5.96925	Ruteh Formation	limestone and shale	shallow open marine		Nejad M E, Vachard D, Siabeghodsy A A, et al. Middle-Late Permian (Murgabian-Djulfian) foraminifers of the northern Maku area (western Azerbaijan, Iran)[J]. Palaeontologia Electronica, 2015, 18(1): 1-63.
Hemigordiellina regularis		Capitanian		western Azerbaijan, NW Iran	Iran	39.2	44.05	-4.22	39.16	ellipsoid	235.294	144.444	144.444	6.40979	Ruteh Formation	limestone and shale	shallow open marine		Nejad M E, Vachard D, Siabeghodsy A A, et al. Middle-Late Permian (Murgabian-Djulfian) foraminifers of the northern Maku area (western Azerbaijan, Iran)[J]. Palaeontologia Electronica, 2015, 18(1): 1-63.
Hemigordiellina regularis		Capitanian		western Azerbaijan, NW Iran	Iran	39.2	44.05	-4.22	39.16	ellipsoid	250	235.294	235.294	6.85994	Ruteh Formation	limestone and shale	shallow open marine		Nejad M E, Vachard D, Siabeghodsy A A, et al. Middle-Late Permian (Murgabian-Djulfian) foraminifers of the northern Maku area (western Azerbaijan, Iran)[J]. Palaeontologia Electronica, 2015, 18(1): 1-63.
Hemigordiellina regularis		Capitanian		western Azerbaijan, NW Iran	Iran	39.2	44.05	-4.22	39.16	ellipsoid	280	200	200	6.768	Ruteh Formation	limestone and shale	shallow open marine		Nejad M E, Vachard D, Siabeghodsy A A, et al. Middle-Late Permian (Murgabian-Djulfian) foraminifers of the northern Maku area (western Azerbaijan, Iran)[J]. Palaeontologia Electronica, 2015, 18(1): 1-63.
Hemigordiellina regularis		Capitanian		western Azerbaijan, NW Iran	Iran	39.2	44.05	-4.22	39.16	ellipsoid	286.957	150	150	6.52878	Ruteh Formation	limestone and shale	shallow open marine		Nejad M E, Vachard D, Siabeghodsy A A, et al. Middle-Late Permian (Murgabian-Djulfian) foraminifers of the northern Maku area (western Azerbaijan, Iran)[J]. Palaeontologia Electronica, 2015, 18(1): 1-63.
Hemigordiellina regularis		Capitanian		western Azerbaijan, NW Iran	Iran	39.2	44.05	-4.22	39.16	ellipsoid	230.769	226.087	226.087	6.79051	Ruteh Formation	limestone and shale	shallow open marine		Nejad M E, Vachard D, Siabeghodsy A A, et al. Middle-Late Permian (Murgabian-Djulfian) foraminifers of the northern Maku area (western Azerbaijan, Iran)[J]. Palaeontologia Electronica, 2015, 18(1): 1-63.
Hemigordiellina regularis		Capitanian		western Azerbaijan, NW Iran	Iran	39.2	44.05	-4.22	39.16	ellipsoid	264	153.846	153.846	6.51456	Ruteh Formation	limestone and shale	shallow open marine		Nejad M E, Vachard D, Siabeghodsy A A, et al. Middle-Late Permian (Murgabian-Djulfian) foraminifers of the northern Maku area (western Azerbaijan, Iran)[J]. Palaeontologia Electronica, 2015, 18(1): 1-63.
Hemigordiellina regularis		Capitanian		western Azerbaijan, NW Iran	Iran	39.2	44.05	-4.22	39.16	ellipsoid	209.091	208	208	6.67524	Ruteh Formation	limestone and shale	shallow open marine		Nejad M E, Vachard D, Siabeghodsy A A, et al. Middle-Late Permian (Murgabian-Djulfian) foraminifers of the northern Maku area (western Azerbaijan, Iran)[J]. Palaeontologia Electronica, 2015, 18(1): 1-63.
Hemigordiellina sp.		Capitanian		western Azerbaijan, NW Iran	Iran	39.2	44.05	-4.22	39.16	ellipsoid	275	163.636	163.636	6.58587	Ruteh Formation	limestone and shale	shallow open marine		Nejad M E, Vachard D, Siabeghodsy A A, et al. Middle-Late Permian (Murgabian-Djulfian) foraminifers of the northern Maku area (western Azerbaijan, Iran)[J]. Palaeontologia Electronica, 2015, 18(1): 1-63.
Hemigordiellina sp.		Capitanian		western Azerbaijan, NW Iran	Iran	39.2	44.05	-4.22	39.16	ellipsoid	275	166.667	166.667	6.60181	Ruteh Formation	limestone and shale	shallow open marine		Nejad M E, Vachard D, Siabeghodsy A A, et al. Middle-Late Permian (Murgabian-Djulfian) foraminifers of the northern Maku area (western Azerbaijan, Iran)[J]. Palaeontologia Electronica, 2015, 18(1): 1-63.
Tansillites anfractuosus		Capitanian		western Azerbaijan, NW Iran	Iran	39.2	44.05	-4.22	39.16	ellipsoid	166.667	233.333	144.444	6.4683	Ruteh Formation	limestone and shale	shallow open marine		Nejad M E, Vachard D, Siabeghodsy A A, et al. Middle-Late Permian (Murgabian-Djulfian) foraminifers of the northern Maku area (western Azerbaijan, Iran)[J]. Palaeontologia Electronica, 2015, 18(1): 1-63.
Tansillites anfractuosus		Capitanian		western Azerbaijan, NW Iran	Iran	39.2	44.05	-4.22	39.16	ellipsoid	166.667	144.444	144.444	6.26003	Ruteh Formation	limestone and shale	shallow open marine		Nejad M E, Vachard D, Siabeghodsy A A, et al. Middle-Late Permian (Murgabian-Djulfian) foraminifers of the northern Maku area (western Azerbaijan, Iran)[J]. Palaeontologia Electronica, 2015, 18(1): 1-63.
Tansillites anfractuosus		Capitanian		western Azerbaijan, NW Iran	Iran	39.2	44.05	-4.22	39.16	ellipsoid	277.778	77.7778	77.7778	5.94419	Ruteh Formation	limestone and shale	shallow open marine		Nejad M E, Vachard D, Siabeghodsy A A, et al. Middle-Late Permian (Murgabian-Djulfian) foraminifers of the northern Maku area (western Azerbaijan, Iran)[J]. Palaeontologia Electronica, 2015, 18(1): 1-63.
Tansillites anfractuosus		Capitanian		western Azerbaijan, NW Iran	Iran	39.2	44.05	-4.22	39.16	ellipsoid	322.222	211.111	211.111	6.87596	Ruteh Formation	limestone and shale	shallow open marine		Nejad M E, Vachard D, Siabeghodsy A A, et al. Middle-Late Permian (Murgabian-Djulfian) foraminifers of the northern Maku area (western Azerbaijan, Iran)[J]. Palaeontologia Electronica, 2015, 18(1): 1-63.
Tansillites anfractuosus		Capitanian		western Azerbaijan, NW Iran	Iran	39.2	44.05	-4.22	39.16	ellipsoid	300	211.111	211.111	6.84492	Ruteh Formation	limestone and shale	shallow open marine		Nejad M E, Vachard D, Siabeghodsy A A, et al. Middle-Late Permian (Murgabian-Djulfian) foraminifers of the northern Maku area (western Azerbaijan, Iran)[J]. Palaeontologia Electronica, 2015, 18(1): 1-63.
Syzrania sp.		Capitanian		western Azerbaijan, NW Iran	Iran	39.2	44.05	-4.22	39.16	cylinder	350	120		6.5973	Ruteh Formation	limestone and shale	shallow open marine		Nejad M E, Vachard D, Siabeghodsy A A, et al. Middle-Late Permian (Murgabian-Djulfian) foraminifers of the northern Maku area (western Azerbaijan, Iran)[J]. Palaeontologia Electronica, 2015, 18(1): 1-63.
Syzrania sp.		Capitanian		western Azerbaijan, NW Iran	Iran	39.2	44.05	-4.22	39.16	cylinder	260	130		6.53773	Ruteh Formation	limestone and shale	shallow open marine		Nejad M E, Vachard D, Siabeghodsy A A, et al. Middle-Late Permian (Murgabian-Djulfian) foraminifers of the northern Maku area (western Azerbaijan, Iran)[J]. Palaeontologia Electronica, 2015, 18(1): 1-63.
Syzrania sp.		Capitanian		western Azerbaijan, NW Iran	Iran	39.2	44.05	-4.22	39.16	cylinder	450	140		6.84034	Ruteh Formation	limestone and shale	shallow open marine		Nejad M E, Vachard D, Siabeghodsy A A, et al. Middle-Late Permian (Murgabian-Djulfian) foraminifers of the northern Maku area (western Azerbaijan, Iran)[J]. Palaeontologia Electronica, 2015, 18(1): 1-63.
Tansillites anfractuosus		Capitanian		western Azerbaijan, NW Iran	Iran	39.2	44.05	-4.22	39.16	ellipsoid	255.556	188.889	188.889	6.67868	Ruteh Formation	limestone and shale	shallow open marine		Nejad M E, Vachard D, Siabeghodsy A A, et al. Middle-Late Permian (Murgabian-Djulfian) foraminifers of the northern Maku area (western Azerbaijan, Iran)[J]. Palaeontologia Electronica, 2015, 18(1): 1-63.
Tansillites anfractuosus		Capitanian		western Azerbaijan, NW Iran	Iran	39.2	44.05	-4.22	39.16	ellipsoid	300	166.667	166.667	6.6396	Ruteh Formation	limestone and shale	shallow open marine		Nejad M E, Vachard D, Siabeghodsy A A, et al. Middle-Late Permian (Murgabian-Djulfian) foraminifers of the northern Maku area (western Azerbaijan, Iran)[J]. Palaeontologia Electronica, 2015, 18(1): 1-63.
Tansillites anfractuosus		Capitanian		western Azerbaijan, NW Iran	Iran	39.2	44.05	-4.22	39.16	ellipsoid	433.333	311.111	311.111	7.34143	Ruteh Formation	limestone and shale	shallow open marine		Nejad M E, Vachard D, Siabeghodsy A A, et al. Middle-Late Permian (Murgabian-Djulfian) foraminifers of the northern Maku area (western Azerbaijan, Iran)[J]. Palaeontologia Electronica, 2015, 18(1): 1-63.
Tansillites anfractuosus		Capitanian		western Azerbaijan, NW Iran	Iran	39.2	44.05	-4.22	39.16	ellipsoid	333.333	233.333	233.333	6.97761	Ruteh Formation	limestone and shale	shallow open marine		Nejad M E, Vachard D, Siabeghodsy A A, et al. Middle-Late Permian (Murgabian-Djulfian) foraminifers of the northern Maku area (western Azerbaijan, Iran)[J]. Palaeontologia Electronica, 2015, 18(1): 1-63.
Grovesella sp.		Capitanian		western Azerbaijan, NW Iran	Iran	39.2	44.05	-4.22	39.16	discoid	200	105.263		6.51921	Ruteh Formation	limestone and shale	shallow open marine		Nejad M E, Vachard D, Siabeghodsy A A, et al. Middle-Late Permian (Murgabian-Djulfian) foraminifers of the northern Maku area (western Azerbaijan, Iran)[J]. Palaeontologia Electronica, 2015, 18(1): 1-63.
Okimuraites plana		Capitanian		western Azerbaijan, NW Iran	Iran	39.2	44.05	-4.22	39.16	discoid	238.095	114.286		6.70636	Ruteh Formation	limestone and shale	shallow open marine		Nejad M E, Vachard D, Siabeghodsy A A, et al. Middle-Late Permian (Murgabian-Djulfian) foraminifers of the northern Maku area (western Azerbaijan, Iran)[J]. Palaeontologia Electronica, 2015, 18(1): 1-63.
Okimuraites plana		Capitanian		western Azerbaijan, NW Iran	Iran	39.2	44.05	-4.22	39.16	discoid	303.571	73.5559		6.72601	Ruteh Formation	limestone and shale	shallow open marine		Nejad M E, Vachard D, Siabeghodsy A A, et al. Middle-Late Permian (Murgabian-Djulfian) foraminifers of the northern Maku area (western Azerbaijan, Iran)[J]. Palaeontologia Electronica, 2015, 18(1): 1-63.
Crassiglomella cf. guangxiensis		Capitanian		western Azerbaijan, NW Iran	Iran	39.2	44.05	-4.22	39.16	ellipsoid	430.769	346.154	346.154	7.43156	Ruteh Formation	limestone and shale	shallow open marine		Nejad M E, Vachard D, Siabeghodsy A A, et al. Middle-Late Permian (Murgabian-Djulfian) foraminifers of the northern Maku area (western Azerbaijan, Iran)[J]. Palaeontologia Electronica, 2015, 18(1): 1-63.
Pseudotristix sp.		Capitanian		western Azerbaijan, NW Iran	Iran	39.2	44.05	-4.22	39.16	cone	400	200		6.62187	Ruteh Formation	limestone and shale	shallow open marine		Nejad M E, Vachard D, Siabeghodsy A A, et al. Middle-Late Permian (Murgabian-Djulfian) foraminifers of the northern Maku area (western Azerbaijan, Iran)[J]. Palaeontologia Electronica, 2015, 18(1): 1-63.
Frondina permica		Capitanian		western Azerbaijan, NW Iran	Iran	39.2	44.05	-4.22	39.16	cylinder	212.5	162.5		6.64394	Ruteh Formation	limestone and shale	shallow open marine		Nejad M E, Vachard D, Siabeghodsy A A, et al. Middle-Late Permian (Murgabian-Djulfian) foraminifers of the northern Maku area (western Azerbaijan, Iran)[J]. Palaeontologia Electronica, 2015, 18(1): 1-63.
Glomomidiella nestellorum		Capitanian		western Azerbaijan, NW Iran	Iran	39.2	44.05	-4.22	39.16	ellipsoid	300	180	180	6.70644	Ruteh Formation	limestone and shale	shallow open marine		Nejad M E, Vachard D, Siabeghodsy A A, et al. Middle-Late Permian (Murgabian-Djulfian) foraminifers of the northern Maku area (western Azerbaijan, Iran)[J]. Palaeontologia Electronica, 2015, 18(1): 1-63.
Climacammina sp.		Capitanian		western Azerbaijan, NW Iran	Iran	39.2	44.05	-4.22	39.16	cylinder	400	250		6.81569	Ruteh Formation	limestone and shale	shallow open marine		Nejad M E, Vachard D, Siabeghodsy A A, et al. Middle-Late Permian (Murgabian-Djulfian) foraminifers of the northern Maku area (western Azerbaijan, Iran)[J]. Palaeontologia Electronica, 2015, 18(1): 1-63.
Climacammina sp.		Capitanian		western Azerbaijan, NW Iran	Iran	39.2	44.05	-4.22	39.16	cylinder	3437.5	2250		9.65836	Ruteh Formation	limestone and shale	shallow open marine		Nejad M E, Vachard D, Siabeghodsy A A, et al. Middle-Late Permian (Murgabian-Djulfian) foraminifers of the northern Maku area (western Azerbaijan, Iran)[J]. Palaeontologia Electronica, 2015, 18(1): 1-63.
Glomomidiella nestellorum		Capitanian		western Azerbaijan, NW Iran	Iran	39.2	44.05	-4.22	39.16	ellipsoid	241.667	166.667	166.667	6.54569	Ruteh Formation	limestone and shale	shallow open marine		Nejad M E, Vachard D, Siabeghodsy A A, et al. Middle-Late Permian (Murgabian-Djulfian) foraminifers of the northern Maku area (western Azerbaijan, Iran)[J]. Palaeontologia Electronica, 2015, 18(1): 1-63.
Glomomidiella nestellorum		Capitanian		western Azerbaijan, NW Iran	Iran	39.2	44.05	-4.22	39.16	ellipsoid	113.636	100	100	5.7743	Ruteh Formation	limestone and shale	shallow open marine		Nejad M E, Vachard D, Siabeghodsy A A, et al. Middle-Late Permian (Murgabian-Djulfian) foraminifers of the northern Maku area (western Azerbaijan, Iran)[J]. Palaeontologia Electronica, 2015, 18(1): 1-63.
Glomomidiella nestellorum		Capitanian		western Azerbaijan, NW Iran	Iran	39.2	44.05	-4.22	39.16	ellipsoid	118.182	100	100	5.79133	Ruteh Formation	limestone and shale	shallow open marine		Nejad M E, Vachard D, Siabeghodsy A A, et al. Middle-Late Permian (Murgabian-Djulfian) foraminifers of the northern Maku area (western Azerbaijan, Iran)[J]. Palaeontologia Electronica, 2015, 18(1): 1-63.
Glomomidiella nestellorum		Capitanian		western Azerbaijan, NW Iran	Iran	39.2	44.05	-4.22	39.16	ellipsoid	136.364	109.091	109.091	5.92905	Ruteh Formation	limestone and shale	shallow open marine		Nejad M E, Vachard D, Siabeghodsy A A, et al. Middle-Late Permian (Murgabian-Djulfian) foraminifers of the northern Maku area (western Azerbaijan, Iran)[J]. Palaeontologia Electronica, 2015, 18(1): 1-63.
Glomomidiella nestellorum		Capitanian		western Azerbaijan, NW Iran	Iran	39.2	44.05	-4.22	39.16	ellipsoid	154.545	118.182	118.182	6.05294	Ruteh Formation	limestone and shale	shallow open marine		Nejad M E, Vachard D, Siabeghodsy A A, et al. Middle-Late Permian (Murgabian-Djulfian) foraminifers of the northern Maku area (western Azerbaijan, Iran)[J]. Palaeontologia Electronica, 2015, 18(1): 1-63.
Glomomidiella nestellorum		Capitanian		western Azerbaijan, NW Iran	Iran	39.2	44.05	-4.22	39.16	ellipsoid	161.905	133.333	133.333	6.17792	Ruteh Formation	limestone and shale	shallow open marine		Nejad M E, Vachard D, Siabeghodsy A A, et al. Middle-Late Permian (Murgabian-Djulfian) foraminifers of the northern Maku area (western Azerbaijan, Iran)[J]. Palaeontologia Electronica, 2015, 18(1): 1-63.
Glomomidiella nestellorum		Capitanian		western Azerbaijan, NW Iran	Iran	39.2	44.05	-4.22	39.16	ellipsoid	154.545	100	100	5.90783	Ruteh Formation	limestone and shale	shallow open marine		Nejad M E, Vachard D, Siabeghodsy A A, et al. Middle-Late Permian (Murgabian-Djulfian) foraminifers of the northern Maku area (western Azerbaijan, Iran)[J]. Palaeontologia Electronica, 2015, 18(1): 1-63.
Glomomidiella cf. gigantea		Capitanian		western Azerbaijan, NW Iran	Iran	39.2	44.05	-4.22	39.16	ellipsoid	145.455	118.182	118.182	6.02661	Ruteh Formation	limestone and shale	shallow open marine		Nejad M E, Vachard D, Siabeghodsy A A, et al. Middle-Late Permian (Murgabian-Djulfian) foraminifers of the northern Maku area (western Azerbaijan, Iran)[J]. Palaeontologia Electronica, 2015, 18(1): 1-63.
Glomomidiella cf. gigantea		Capitanian		western Azerbaijan, NW Iran	Iran	39.2	44.05	-4.22	39.16	ellipsoid	118.182	90.9091	90.9091	5.70854	Ruteh Formation	limestone and shale	shallow open marine		Nejad M E, Vachard D, Siabeghodsy A A, et al. Middle-Late Permian (Murgabian-Djulfian) foraminifers of the northern Maku area (western Azerbaijan, Iran)[J]. Palaeontologia Electronica, 2015, 18(1): 1-63.
Glomomidiella cf. specialisaeformis		Capitanian		western Azerbaijan, NW Iran	Iran	39.2	44.05	-4.22	39.16	ellipsoid	228.571	161.905	161.905	6.49632	Ruteh Formation	limestone and shale	shallow open marine		Nejad M E, Vachard D, Siabeghodsy A A, et al. Middle-Late Permian (Murgabian-Djulfian) foraminifers of the northern Maku area (western Azerbaijan, Iran)[J]. Palaeontologia Electronica, 2015, 18(1): 1-63.
Glomomidiella cf. specialisaeformis		Capitanian		western Azerbaijan, NW Iran	Iran	39.2	44.05	-4.22	39.16	ellipsoid	295.238	200	200	6.79101	Ruteh Formation	limestone and shale	shallow open marine		Nejad M E, Vachard D, Siabeghodsy A A, et al. Middle-Late Permian (Murgabian-Djulfian) foraminifers of the northern Maku area (western Azerbaijan, Iran)[J]. Palaeontologia Electronica, 2015, 18(1): 1-63.
Glomomidiella cf. specialisaeformis		Capitanian		western Azerbaijan, NW Iran	Iran	39.2	44.05	-4.22	39.16	ellipsoid	347.826	200	200	6.8622	Ruteh Formation	limestone and shale	shallow open marine		Nejad M E, Vachard D, Siabeghodsy A A, et al. Middle-Late Permian (Murgabian-Djulfian) foraminifers of the northern Maku area (western Azerbaijan, Iran)[J]. Palaeontologia Electronica, 2015, 18(1): 1-63.
Glomomidiella cf. problema		Capitanian		western Azerbaijan, NW Iran	Iran	39.2	44.05	-4.22	39.16	ellipsoid	517.857	410.714	410.714	7.66007	Ruteh Formation	limestone and shale	shallow open marine		Nejad M E, Vachard D, Siabeghodsy A A, et al. Middle-Late Permian (Murgabian-Djulfian) foraminifers of the northern Maku area (western Azerbaijan, Iran)[J]. Palaeontologia Electronica, 2015, 18(1): 1-63.
Glomomidiella cf. problema		Capitanian		western Azerbaijan, NW Iran	Iran	39.2	44.05	-4.22	39.16	ellipsoid	341.667	250	250	7.04826	Ruteh Formation	limestone and shale	shallow open marine		Nejad M E, Vachard D, Siabeghodsy A A, et al. Middle-Late Permian (Murgabian-Djulfian) foraminifers of the northern Maku area (western Azerbaijan, Iran)[J]. Palaeontologia Electronica, 2015, 18(1): 1-63.
Glomomidiella cf. problema		Capitanian		western Azerbaijan, NW Iran	Iran	39.2	44.05	-4.22	39.16	ellipsoid	236.364	227.273	227.273	6.80545	Ruteh Formation	limestone and shale	shallow open marine		Nejad M E, Vachard D, Siabeghodsy A A, et al. Middle-Late Permian (Murgabian-Djulfian) foraminifers of the northern Maku area (western Azerbaijan, Iran)[J]. Palaeontologia Electronica, 2015, 18(1): 1-63.
Glomomidiella cf. problema		Capitanian		western Azerbaijan, NW Iran	Iran	39.2	44.05	-4.22	39.16	ellipsoid	236.364	181.818	181.818	6.61163	Ruteh Formation	limestone and shale	shallow open marine		Nejad M E, Vachard D, Siabeghodsy A A, et al. Middle-Late Permian (Murgabian-Djulfian) foraminifers of the northern Maku area (western Azerbaijan, Iran)[J]. Palaeontologia Electronica, 2015, 18(1): 1-63.
Glomomidiella cf. problema		Capitanian		western Azerbaijan, NW Iran	Iran	39.2	44.05	-4.22	39.16	ellipsoid	290	230	230	6.90463	Ruteh Formation	limestone and shale	shallow open marine		Nejad M E, Vachard D, Siabeghodsy A A, et al. Middle-Late Permian (Murgabian-Djulfian) foraminifers of the northern Maku area (western Azerbaijan, Iran)[J]. Palaeontologia Electronica, 2015, 18(1): 1-63.
Nodosinelloides spp.		Capitanian		western Azerbaijan, NW Iran	Iran	39.2	44.05	-4.22	39.16	cylinder	260	100		6.30984	Ruteh Formation	limestone and shale	shallow open marine		Nejad M E, Vachard D, Siabeghodsy A A, et al. Middle-Late Permian (Murgabian-Djulfian) foraminifers of the northern Maku area (western Azerbaijan, Iran)[J]. Palaeontologia Electronica, 2015, 18(1): 1-63.
Nodosinelloides spp.		Capitanian		western Azerbaijan, NW Iran	Iran	39.2	44.05	-4.22	39.16	cylinder	273.684	126.316		6.53503	Ruteh Formation	limestone and shale	shallow open marine		Nejad M E, Vachard D, Siabeghodsy A A, et al. Middle-Late Permian (Murgabian-Djulfian) foraminifers of the northern Maku area (western Azerbaijan, Iran)[J]. Palaeontologia Electronica, 2015, 18(1): 1-63.
Glomomidiella cf. problema		Capitanian		western Azerbaijan, NW Iran	Iran	39.2	44.05	-4.22	39.16	ellipsoid	333.333	266.667	266.667	7.09359	Ruteh Formation	limestone and shale	shallow open marine		Nejad M E, Vachard D, Siabeghodsy A A, et al. Middle-Late Permian (Murgabian-Djulfian) foraminifers of the northern Maku area (western Azerbaijan, Iran)[J]. Palaeontologia Electronica, 2015, 18(1): 1-63.
Glomomidiella sp.		Capitanian		western Azerbaijan, NW Iran	Iran	39.2	44.05	-4.22	39.16	ellipsoid	345.455	318.182	318.182	7.26252	Ruteh Formation	limestone and shale	shallow open marine		Nejad M E, Vachard D, Siabeghodsy A A, et al. Middle-Late Permian (Murgabian-Djulfian) foraminifers of the northern Maku area (western Azerbaijan, Iran)[J]. Palaeontologia Electronica, 2015, 18(1): 1-63.
Glomomidiella cf. problema		Capitanian		western Azerbaijan, NW Iran	Iran	39.2	44.05	-4.22	39.16	ellipsoid	276.923	253.846	253.846	6.97028	Ruteh Formation	limestone and shale	shallow open marine		Nejad M E, Vachard D, Siabeghodsy A A, et al. Middle-Late Permian (Murgabian-Djulfian) foraminifers of the northern Maku area (western Azerbaijan, Iran)[J]. Palaeontologia Electronica, 2015, 18(1): 1-63.
Glomomidiella cf. problema		Capitanian		western Azerbaijan, NW Iran	Iran	39.2	44.05	-4.22	39.16	ellipsoid	160	140	140	6.21515	Ruteh Formation	limestone and shale	shallow open marine		Nejad M E, Vachard D, Siabeghodsy A A, et al. Middle-Late Permian (Murgabian-Djulfian) foraminifers of the northern Maku area (western Azerbaijan, Iran)[J]. Palaeontologia Electronica, 2015, 18(1): 1-63.
Deckerella sp.		Capitanian		western Azerbaijan, NW Iran	Iran	39.2	44.05	-4.22	39.16	cylinder	1666.67	600		8.67302	Ruteh Formation	limestone and shale	shallow open marine		Nejad M E, Vachard D, Siabeghodsy A A, et al. Middle-Late Permian (Murgabian-Djulfian) foraminifers of the northern Maku area (western Azerbaijan, Iran)[J]. Palaeontologia Electronica, 2015, 18(1): 1-63.
Deckerella sp.		Capitanian		western Azerbaijan, NW Iran	Iran	39.2	44.05	-4.22	39.16	cylinder	1857.14	607.143		8.7303	Ruteh Formation	limestone and shale	shallow open marine		Nejad M E, Vachard D, Siabeghodsy A A, et al. Middle-Late Permian (Murgabian-Djulfian) foraminifers of the northern Maku area (western Azerbaijan, Iran)[J]. Palaeontologia Electronica, 2015, 18(1): 1-63.
Deckerella sp.		Capitanian		western Azerbaijan, NW Iran	Iran	39.2	44.05	-4.22	39.16	cylinder	210.526	147.368		6.55498	Ruteh Formation	limestone and shale	shallow open marine		Nejad M E, Vachard D, Siabeghodsy A A, et al. Middle-Late Permian (Murgabian-Djulfian) foraminifers of the northern Maku area (western Azerbaijan, Iran)[J]. Palaeontologia Electronica, 2015, 18(1): 1-63.
Glomomidiella cf. problema		Capitanian		western Azerbaijan, NW Iran	Iran	39.2	44.05	-4.22	39.16	ellipsoid	214.286	185.714	185.714	6.58746	Ruteh Formation	limestone and shale	shallow open marine		Nejad M E, Vachard D, Siabeghodsy A A, et al. Middle-Late Permian (Murgabian-Djulfian) foraminifers of the northern Maku area (western Azerbaijan, Iran)[J]. Palaeontologia Electronica, 2015, 18(1): 1-63.
Pachyphloia ex gr. ovata		Capitanian		western Azerbaijan, NW Iran	Iran	39.2	44.05	-4.22	39.16	cylinder	954.545	590.909		8.41771	Ruteh Formation	limestone and shale	shallow open marine		Nejad M E, Vachard D, Siabeghodsy A A, et al. Middle-Late Permian (Murgabian-Djulfian) foraminifers of the northern Maku area (western Azerbaijan, Iran)[J]. Palaeontologia Electronica, 2015, 18(1): 1-63.
Glomomidiella cf. problema		Capitanian		western Azerbaijan, NW Iran	Iran	39.2	44.05	-4.22	39.16	ellipsoid	190.476	171.429	171.429	6.46679	Ruteh Formation	limestone and shale	shallow open marine		Nejad M E, Vachard D, Siabeghodsy A A, et al. Middle-Late Permian (Murgabian-Djulfian) foraminifers of the northern Maku area (western Azerbaijan, Iran)[J]. Palaeontologia Electronica, 2015, 18(1): 1-63.
Agathammina parvula		Capitanian		western Azerbaijan, NW Iran	Iran	39.2	44.05	-4.22	39.16	ellipsoid	340	190	190	6.80776	Ruteh Formation	limestone and shale	shallow open marine		Nejad M E, Vachard D, Siabeghodsy A A, et al. Middle-Late Permian (Murgabian-Djulfian) foraminifers of the northern Maku area (western Azerbaijan, Iran)[J]. Palaeontologia Electronica, 2015, 18(1): 1-63.
Agathammina cf. rosella		Capitanian		western Azerbaijan, NW Iran	Iran	39.2	44.05	-4.22	39.16	ellipsoid	795.455	340.909	340.909	7.68467	Ruteh Formation	limestone and shale	shallow open marine		Nejad M E, Vachard D, Siabeghodsy A A, et al. Middle-Late Permian (Murgabian-Djulfian) foraminifers of the northern Maku area (western Azerbaijan, Iran)[J]. Palaeontologia Electronica, 2015, 18(1): 1-63.
Agathammina cf. rosella		Capitanian		western Azerbaijan, NW Iran	Iran	39.2	44.05	-4.22	39.16	ellipsoid	400	166.667	166.667	6.76454	Ruteh Formation	limestone and shale	shallow open marine		Nejad M E, Vachard D, Siabeghodsy A A, et al. Middle-Late Permian (Murgabian-Djulfian) foraminifers of the northern Maku area (western Azerbaijan, Iran)[J]. Palaeontologia Electronica, 2015, 18(1): 1-63.
Agathammina cf. subfusiformis		Capitanian		western Azerbaijan, NW Iran	Iran	39.2	44.05	-4.22	39.16	ellipsoid	272.727	172.727	172.727	6.62923	Ruteh Formation	limestone and shale	shallow open marine		Nejad M E, Vachard D, Siabeghodsy A A, et al. Middle-Late Permian (Murgabian-Djulfian) foraminifers of the northern Maku area (western Azerbaijan, Iran)[J]. Palaeontologia Electronica, 2015, 18(1): 1-63.
Nankinella sp.		Capitanian		western Azerbaijan, NW Iran	Iran	39.2	44.05	-4.22	39.16	ellipsoid	2409.09	1636.36	1636.36	9.52839	Ruteh Formation	limestone and shale	shallow open marine		Nejad M E, Vachard D, Siabeghodsy A A, et al. Middle-Late Permian (Murgabian-Djulfian) foraminifers of the northern Maku area (western Azerbaijan, Iran)[J]. Palaeontologia Electronica, 2015, 18(1): 1-63.
Geinitzina sp.		Capitanian		the northern Maku area (western Azerbaijan, Iran)	Iran	39.32	44.05	-4.22	39.16	cylinder	285.714	190.476		6.91048	Ruteh Formation	limestone and shale	shallow open marine		Nejad M E, Vachard D, Siabeghodsy A A, et al. Middle-Late Permian (Murgabian-Djulfian) foraminifers of the northern Maku area (western Azerbaijan, Iran)[J]. Palaeontologia Electronica, 2015, 18(1): 1-63
Sumatrina sp.		Capitanian		the northern Maku area (western Azerbaijan, Iran)	Iran	39.32	44.05	-4.22	39.16	ellipsoid	3076.92	1153.85	1153.85	9.33119	Ruteh Formation	limestone and shale	shallow open marine		Nejad M E, Vachard D, Siabeghodsy A A, et al. Middle-Late Permian (Murgabian-Djulfian) foraminifers of the northern Maku area (western Azerbaijan, Iran)[J]. Palaeontologia Electronica, 2015, 18(1): 1-63.
Sumatrina sp.		Capitanian		the northern Maku area (western Azerbaijan, Iran)	Iran	39.32	44.05	-4.22	39.16	ellipsoid	1761.9	761.905	761.905	8.72856	Ruteh Formation	limestone and shale	shallow open marine		Nejad M E, Vachard D, Siabeghodsy A A, et al. Middle-Late Permian (Murgabian-Djulfian) foraminifers of the northern Maku area (western Azerbaijan, Iran)[J]. Palaeontologia Electronica, 2015, 18(1): 1-63
Dagmarita aff. elegans		Capitanian		the northern Maku area (western Azerbaijan, Iran)	Iran	39.32	44.05	-4.22	39.16	cylinder	221.053	94.7368		6.1924	Ruteh Formation	limestone and shale	shallow open marine		Nejad M E, Vachard D, Siabeghodsy A A, et al. Middle-Late Permian (Murgabian-Djulfian) foraminifers of the northern Maku area (western Azerbaijan, Iran)[J]. Palaeontologia Electronica, 2015, 18(1): 1-64
Dagmarita aff. elegans		Capitanian		the northern Maku area (western Azerbaijan, Iran)	Iran	39.32	44.05	-4.22	39.16	cylinder	252.174	173.913		6.77723	Ruteh Formation	limestone and shale	shallow open marine		Nejad M E, Vachard D, Siabeghodsy A A, et al. Middle-Late Permian (Murgabian-Djulfian) foraminifers of the northern Maku area (western Azerbaijan, Iran)[J]. Palaeontologia Electronica, 2015, 18(1): 1-65
Dagmarita aff. elegans		Capitanian		the northern Maku area (western Azerbaijan, Iran)	Iran	39.32	44.05	-4.22	39.16	cylinder	240	224		6.97558	Ruteh Formation	limestone and shale	shallow open marine		Nejad M E, Vachard D, Siabeghodsy A A, et al. Middle-Late Permian (Murgabian-Djulfian) foraminifers of the northern Maku area (western Azerbaijan, Iran)[J]. Palaeontologia Electronica, 2015, 18(1): 1-66
Spireitlina sp.		Capitanian		western Azerbaijan, NW Iran	Iran	39.2	44.05	-4.22	39.16	ellipsoid	2590.91	2409.09	2409.09	9.89594	Ruteh Formation	limestone and shale	shallow open marine		Nejad M E, Vachard D, Siabeghodsy A A, et al. Middle-Late Permian (Murgabian-Djulfian) foraminifers of the northern Maku area (western Azerbaijan, Iran)[J]. Palaeontologia Electronica, 2015, 18(1): 1-63.
Ichthyofrondina palmata		Capitanian		western Azerbaijan, NW Iran	Iran	39.2	44.05	-4.22	39.16	cylinder	227.273	118.182		6.39652	Ruteh Formation	limestone and shale	shallow open marine		Nejad M E, Vachard D, Siabeghodsy A A, et al. Middle-Late Permian (Murgabian-Djulfian) foraminifers of the northern Maku area (western Azerbaijan, Iran)[J]. Palaeontologia Electronica, 2015, 18(1): 1-63.
Ichthyofrondina palmata		Capitanian		western Azerbaijan, NW Iran	Iran	39.2	44.05	-4.22	39.16	cylinder	190	110		6.25641	Ruteh Formation	limestone and shale	shallow open marine		Nejad M E, Vachard D, Siabeghodsy A A, et al. Middle-Late Permian (Murgabian-Djulfian) foraminifers of the northern Maku area (western Azerbaijan, Iran)[J]. Palaeontologia Electronica, 2015, 18(1): 1-63.
Chusenella sp.		Capitanian		western Azerbaijan, NW Iran	Iran	39.2	44.05	-4.22	39.16	ellipsoid	2840	1280	1280	9.38652	Ruteh Formation	limestone and shale	shallow open marine		Nejad M E, Vachard D, Siabeghodsy A A, et al. Middle-Late Permian (Murgabian-Djulfian) foraminifers of the northern Maku area (western Azerbaijan, Iran)[J]. Palaeontologia Electronica, 2015, 18(1): 1-66
Chusenella sp.		Capitanian		western Azerbaijan, NW Iran	Iran	39.2	44.05	-4.22	39.16	ellipsoid	3961.54	2192.31	2192.31	9.99845	Ruteh Formation	limestone and shale	shallow open marine		Nejad M E, Vachard D, Siabeghodsy A A, et al. Middle-Late Permian (Murgabian-Djulfian) foraminifers of the northern Maku area (western Azerbaijan, Iran)[J]. Palaeontologia Electronica, 2015, 18(1): 1-63.
Chusenella sp.		Capitanian		western Azerbaijan, NW Iran	Iran	39.2	44.05	-4.22	39.16	ellipsoid	1809.52	761.905	761.905	8.74014	Ruteh Formation	limestone and shale	shallow open marine		Nejad M E, Vachard D, Siabeghodsy A A, et al. Middle-Late Permian (Murgabian-Djulfian) foraminifers of the northern Maku area (western Azerbaijan, Iran)[J]. Palaeontologia Electronica, 2015, 18(1): 1-63.
Chusenella sp.		Capitanian		western Azerbaijan, NW Iran	Iran	39.2	44.05	-4.22	39.16	ellipsoid	2500	1538.46	1538.46	9.49089	Ruteh Formation	limestone and shale	shallow open marine		Nejad M E, Vachard D, Siabeghodsy A A, et al. Middle-Late Permian (Murgabian-Djulfian) foraminifers of the northern Maku area (western Azerbaijan, Iran)[J]. Palaeontologia Electronica, 2015, 18(1): 1-63.
Globivalvulina bulloides		Capitanian		western Azerbaijan, NW Iran	Iran	39.2	44.05	-4.22	39.16	ellipsoid	500	400	400	7.62187	Ruteh Formation	limestone and shale	shallow open marine		Nejad M E, Vachard D, Siabeghodsy A A, et al. Middle-Late Permian (Murgabian-Djulfian) foraminifers of the northern Maku area (western Azerbaijan, Iran)[J]. Palaeontologia Electronica, 2015, 18(1): 1-63.
Globivalvulina bulloides		Capitanian		western Azerbaijan, NW Iran	Iran	39.2	44.05	-4.22	39.16	ellipsoid	175	133.333	133.333	6.21169	Ruteh Formation	limestone and shale	shallow open marine		Nejad M E, Vachard D, Siabeghodsy A A, et al. Middle-Late Permian (Murgabian-Djulfian) foraminifers of the northern Maku area (western Azerbaijan, Iran)[J]. Palaeontologia Electronica, 2015, 18(1): 1-63.
Ichthyofrondina palmata		Capitanian		western Azerbaijan, NW Iran	Iran	39.2	44.05	-4.22	39.16	cylinder	115.385	69.2308		5.63762	Ruteh Formation	limestone and shale	shallow open marine		Nejad M E, Vachard D, Siabeghodsy A A, et al. Middle-Late Permian (Murgabian-Djulfian) foraminifers of the northern Maku area (western Azerbaijan, Iran)[J]. Palaeontologia Electronica, 2015, 18(1): 1-63.
Neodiscus milliloides		Capitanian		western Azerbaijan, NW Iran	Iran	39.2	44.05	-4.22	39.16	cylinder	390.909	218.182		7.16458	Ruteh Formation	limestone and shale	shallow open marine		Nejad M E, Vachard D, Siabeghodsy A A, et al. Middle-Late Permian (Murgabian-Djulfian) foraminifers of the northern Maku area (western Azerbaijan, Iran)[J]. Palaeontologia Electronica, 2015, 18(1): 1-63.
Dunbarula aff. pusilla		Capitanian		western Azerbaijan, NW Iran	Iran	39.2	44.05	-4.22	39.16	ellipsoid	558.333	250	250	7.26155	Ruteh Formation	limestone and shale	shallow open marine		Nejad M E, Vachard D, Siabeghodsy A A, et al. Middle-Late Permian (Murgabian-Djulfian) foraminifers of the northern Maku area (western Azerbaijan, Iran)[J]. Palaeontologia Electronica, 2015, 18(1): 1-63.
Neodiscus milliloides		Capitanian		western Azerbaijan, NW Iran	Iran	39.2	44.05	-4.22	39.16	cylinder	400	208.696		7.4185	Ruteh Formation	limestone and shale	shallow open marine		Nejad M E, Vachard D, Siabeghodsy A A, et al. Middle-Late Permian (Murgabian-Djulfian) foraminifers of the northern Maku area (western Azerbaijan, Iran)[J]. Palaeontologia Electronica, 2015, 18(1): 1-63.
Calcitornella sp.		Capitanian	Is-10	Southern Kitakami Terrane, NE Japan	Japan	38	139	28.39	116.05	ellipsoid	430	170	170	6.81314	Kamiyasse Formation	limestone	shallow water		Kobayashi F, Shiino Y, Suzuki Y. Middle Permian (Midian) foraminifers of the Kamiyasse Formation in the southern Kitakami terrane, NE Japan[J]. Paleontological Research, 2009, 13(1): 79-99.
Postendothyra sinensis		Capitanian	Is-10	Southern Kitakami Terrane, NE Japan	Japan	38	139	28.39	116.05	discoid	525	325		7.84707	Kamiyasse Formation	limestone	shallow water		Kobayashi F, Shiino Y, Suzuki Y. Middle Permian (Midian) foraminifers of the Kamiyasse Formation in the southern Kitakami terrane, NE Japan[J]. Paleontological Research, 2009, 13(1): 79-99.
Postendothyra sinensis		Capitanian	Is-10	Southern Kitakami Terrane, NE Japan	Japan	38	139	28.39	116.05	discoid	575	375		7.98824	Kamiyasse Formation	limestone	shallow water		Kobayashi F, Shiino Y, Suzuki Y. Middle Permian (Midian) foraminifers of the Kamiyasse Formation in the southern Kitakami terrane, NE Japan[J]. Paleontological Research, 2009, 13(1): 79-99.
Postendothyra sinensis		Capitanian	Is-10	Southern Kitakami Terrane, NE Japan	Japan	38	139	28.39	116.05	discoid	700	225		7.93725	Kamiyasse Formation	limestone	shallow water		Kobayashi F, Shiino Y, Suzuki Y. Middle Permian (Midian) foraminifers of the Kamiyasse Formation in the southern Kitakami terrane, NE Japan[J]. Paleontological Research, 2009, 13(1): 79-99.
Pseudoammodiscus sp.		Capitanian	Is-10	Southern Kitakami Terrane, NE Japan	Japan	38	139	28.39	116.05	discoid	525	125		7.4321	Kamiyasse Formation	limestone	shallow water		Kobayashi F, Shiino Y, Suzuki Y. Middle Permian (Midian) foraminifers of the Kamiyasse Formation in the southern Kitakami terrane, NE Japan[J]. Paleontological Research, 2009, 13(1): 79-99.
Postendothyra sinensis		Capitanian	Is-10	Southern Kitakami Terrane, NE Japan	Japan	38	139	28.39	116.05	discoid	380	200		7.35547	Kamiyasse Formation	limestone	shallow water		Kobayashi F, Shiino Y, Suzuki Y. Middle Permian (Midian) foraminifers of the Kamiyasse Formation in the southern Kitakami terrane, NE Japan[J]. Paleontological Research, 2009, 13(1): 79-99.
Globivalvulina vonderschmitti		Capitanian	Is-10	Southern Kitakami Terrane, NE Japan	Japan	38	139	28.39	116.05	ellipsoid	625	500	500	7.9126	Kamiyasse Formation	limestone	shallow water		Kobayashi F, Shiino Y, Suzuki Y. Middle Permian (Midian) foraminifers of the Kamiyasse Formation in the southern Kitakami terrane, NE Japan[J]. Paleontological Research, 2009, 13(1): 79-99.
Globivalvulina vonderschmitti		Capitanian	Is-10	Southern Kitakami Terrane, NE Japan	Japan	38	139	28.39	116.05	ellipsoid	425	375	375	7.49523	Kamiyasse Formation	limestone	shallow water		Kobayashi F, Shiino Y, Suzuki Y. Middle Permian (Midian) foraminifers of the Kamiyasse Formation in the southern Kitakami terrane, NE Japan[J]. Paleontological Research, 2009, 13(1): 79-99.
Globivalvulina vonderschmitti		Capitanian	Is-10	Southern Kitakami Terrane, NE Japan	Japan	38	139	28.39	116.05	ellipsoid	1033.33	766.667	766.667	8.50223	Kamiyasse Formation	limestone	shallow water		Kobayashi F, Shiino Y, Suzuki Y. Middle Permian (Midian) foraminifers of the Kamiyasse Formation in the southern Kitakami terrane, NE Japan[J]. Paleontological Research, 2009, 13(1): 79-99.
Globivalvulina sp.		Capitanian	Is-10	Southern Kitakami Terrane, NE Japan	Japan	38	139	28.39	116.05	ellipsoid	425	300	300	7.30141	Kamiyasse Formation	limestone	shallow water		Kobayashi F, Shiino Y, Suzuki Y. Middle Permian (Midian) foraminifers of the Kamiyasse Formation in the southern Kitakami terrane, NE Japan[J]. Paleontological Research, 2009, 13(1): 79-99.
Globivalvulina sp.		Capitanian	Is-10	Southern Kitakami Terrane, NE Japan	Japan	38	139	28.39	116.05	ellipsoid	425	300	300	7.30141	Kamiyasse Formation	limestone	shallow water		Kobayashi F, Shiino Y, Suzuki Y. Middle Permian (Midian) foraminifers of the Kamiyasse Formation in the southern Kitakami terrane, NE Japan[J]. Paleontological Research, 2009, 13(1): 79-99.
Brunsiella sp.		Capitanian	Is-10	Southern Kitakami Terrane, NE Japan	Japan	38	139	28.39	116.05	ellipsoid	766.667	400	400	7.8075	Kamiyasse Formation	limestone	shallow water		Kobayashi F, Shiino Y, Suzuki Y. Middle Permian (Midian) foraminifers of the Kamiyasse Formation in the southern Kitakami terrane, NE Japan[J]. Paleontological Research, 2009, 13(1): 79-99.
Vachardella sp.		Capitanian	Is-10	Southern Kitakami Terrane, NE Japan	Japan	38	139	28.39	116.05	cylinder	933.333	200		7.46697	Kamiyasse Formation	limestone	shallow water		Kobayashi F, Shiino Y, Suzuki Y. Middle Permian (Midian) foraminifers of the Kamiyasse Formation in the southern Kitakami terrane, NE Japan[J]. Paleontological Research, 2009, 13(1): 79-99.
Brunsiella sp.		Capitanian	Is-10	Southern Kitakami Terrane, NE Japan	Japan	38	139	28.39	116.05	ellipsoid	380	190	190	6.85607	Kamiyasse Formation	limestone	shallow water		Kobayashi F, Shiino Y, Suzuki Y. Middle Permian (Midian) foraminifers of the Kamiyasse Formation in the southern Kitakami terrane, NE Japan[J]. Paleontological Research, 2009, 13(1): 79-99.
Brunsiella sp.		Capitanian	Is-10	Southern Kitakami Terrane, NE Japan	Japan	38	139	28.39	116.05	ellipsoid	420	300	300	7.29627	Kamiyasse Formation	limestone	shallow water		Kobayashi F, Shiino Y, Suzuki Y. Middle Permian (Midian) foraminifers of the Kamiyasse Formation in the southern Kitakami terrane, NE Japan[J]. Paleontological Research, 2009, 13(1): 79-99.
Climacammina valvulinoides		Capitanian	Is-10	Southern Kitakami Terrane, NE Japan	Japan	38	139	28.39	116.05	cylinder	3600	1600		9.85941	Kamiyasse Formation	limestone	shallow water		Kobayashi F, Shiino Y, Suzuki Y. Middle Permian (Midian) foraminifers of the Kamiyasse Formation in the southern Kitakami terrane, NE Japan[J]. Paleontological Research, 2009, 13(1): 79-99.
Climacammina valvulinoides		Capitanian	Is-10	Southern Kitakami Terrane, NE Japan	Japan	38	139	28.39	116.05	cylinder	3533.33	1733.33		9.92082	Kamiyasse Formation	limestone	shallow water		Kobayashi F, Shiino Y, Suzuki Y. Middle Permian (Midian) foraminifers of the Kamiyasse Formation in the southern Kitakami terrane, NE Japan[J]. Paleontological Research, 2009, 13(1): 79-99.
Climacammina valvulinoides		Capitanian	Is-10	Southern Kitakami Terrane, NE Japan	Japan	38	139	28.39	116.05	cylinder	2350	900		9.17442	Kamiyasse Formation	limestone	shallow water		Kobayashi F, Shiino Y, Suzuki Y. Middle Permian (Midian) foraminifers of the Kamiyasse Formation in the southern Kitakami terrane, NE Japan[J]. Paleontological Research, 2009, 13(1): 79-99.
Climacammina valvulinoides		Capitanian	Is-10	Southern Kitakami Terrane, NE Japan	Japan	38	139	28.39	116.05	cylinder	2250	850		9.10589	Kamiyasse Formation	limestone	shallow water		Kobayashi F, Shiino Y, Suzuki Y. Middle Permian (Midian) foraminifers of the Kamiyasse Formation in the southern Kitakami terrane, NE Japan[J]. Paleontological Research, 2009, 13(1): 79-99.
Climacammina valvulinoides		Capitanian	Is-10	Southern Kitakami Terrane, NE Japan	Japan	38	139	28.39	116.05	cylinder	2000	850		9.05474	Kamiyasse Formation	limestone	shallow water		Kobayashi F, Shiino Y, Suzuki Y. Middle Permian (Midian) foraminifers of the Kamiyasse Formation in the southern Kitakami terrane, NE Japan[J]. Paleontological Research, 2009, 13(1): 79-99.
Climacammina valvulinoides		Capitanian	Is-10	Southern Kitakami Terrane, NE Japan	Japan	38	139	28.39	116.05	cylinder	2374.49	1150		9.39184	Kamiyasse Formation	limestone	shallow water		Kobayashi F, Shiino Y, Suzuki Y. Middle Permian (Midian) foraminifers of the Kamiyasse Formation in the southern Kitakami terrane, NE Japan[J]. Paleontological Research, 2009, 13(1): 79-99.
Neoendothyra permica		Capitanian	Is-10	Southern Kitakami Terrane, NE Japan	Japan	38	139	28.39	116.05	discoid	900	366.667		8.36763	Kamiyasse Formation	limestone	shallow water		Kobayashi F, Shiino Y, Suzuki Y. Middle Permian (Midian) foraminifers of the Kamiyasse Formation in the southern Kitakami terrane, NE Japan[J]. Paleontological Research, 2009, 13(1): 79-99.
Hemigordius discoides		Capitanian	Is-10	Southern Kitakami Terrane, NE Japan	Japan	38	139	28.39	116.05	discoid	240	70		6.50039	Kamiyasse Formation	limestone	shallow water		Kobayashi F, Shiino Y, Suzuki Y. Middle Permian (Midian) foraminifers of the Kamiyasse Formation in the southern Kitakami terrane, NE Japan[J]. Paleontological Research, 2009, 13(1): 79-99.
Abadehella coniformis		Capitanian	Is-10	Southern Kitakami Terrane, NE Japan	Japan	38	139	28.39	116.05	cone	933.333	333.333		7.8807	Kamiyasse Formation	limestone	shallow water		Kobayashi F, Shiino Y, Suzuki Y. Middle Permian (Midian) foraminifers of the Kamiyasse Formation in the southern Kitakami terrane, NE Japan[J]. Paleontological Research, 2009, 13(1): 79-99.
Abadehella coniformis		Capitanian	Is-10	Southern Kitakami Terrane, NE Japan	Japan	38	139	28.39	116.05	cone	1000	366.667		7.98202	Kamiyasse Formation	limestone	shallow water		Kobayashi F, Shiino Y, Suzuki Y. Middle Permian (Midian) foraminifers of the Kamiyasse Formation in the southern Kitakami terrane, NE Japan[J]. Paleontological Research, 2009, 13(1): 79-99.
Abadehella coniformis		Capitanian	Is-10	Southern Kitakami Terrane, NE Japan	Japan	38	139	28.39	116.05	cone	750	300		7.64499	Kamiyasse Formation	limestone	shallow water		Kobayashi F, Shiino Y, Suzuki Y. Middle Permian (Midian) foraminifers of the Kamiyasse Formation in the southern Kitakami terrane, NE Japan[J]. Paleontological Research, 2009, 13(1): 79-99.
Abadehella coniformis		Capitanian	Is-10	Southern Kitakami Terrane, NE Japan	Japan	38	139	28.39	116.05	cone	475	173.358		7.01008	Kamiyasse Formation	limestone	shallow water		Kobayashi F, Shiino Y, Suzuki Y. Middle Permian (Midian) foraminifers of the Kamiyasse Formation in the southern Kitakami terrane, NE Japan[J]. Paleontological Research, 2009, 13(1): 79-99.
Dagmarita cf. chanakchiensis		Capitanian	Is-10	Southern Kitakami Terrane, NE Japan	Japan	38	139	28.39	116.05	cylinder	466.667	333.333		7.60963	Kamiyasse Formation	limestone	shallow water		Kobayashi F, Shiino Y, Suzuki Y. Middle Permian (Midian) foraminifers of the Kamiyasse Formation in the southern Kitakami terrane, NE Japan[J]. Paleontological Research, 2009, 13(1): 79-99.
Dagmarita cf. chanakchiensis		Capitanian	Is-10	Southern Kitakami Terrane, NE Japan	Japan	38	139	28.39	116.05	cylinder	425	275		7.40192	Kamiyasse Formation	limestone	shallow water		Kobayashi F, Shiino Y, Suzuki Y. Middle Permian (Midian) foraminifers of the Kamiyasse Formation in the southern Kitakami terrane, NE Japan[J]. Paleontological Research, 2009, 13(1): 79-99.
Abadehella coniformis		Capitanian	Is-10	Southern Kitakami Terrane, NE Japan	Japan	38	139	28.39	116.05	cone	500	450		7.4689	Kamiyasse Formation	limestone	shallow water		Kobayashi F, Shiino Y, Suzuki Y. Middle Permian (Midian) foraminifers of the Kamiyasse Formation in the southern Kitakami terrane, NE Japan[J]. Paleontological Research, 2009, 13(1): 79-99.
Abadehella coniformis		Capitanian	Is-10	Southern Kitakami Terrane, NE Japan	Japan	38	139	28.39	116.05	cone	1075	450		8.13378	Kamiyasse Formation	limestone	shallow water		Kobayashi F, Shiino Y, Suzuki Y. Middle Permian (Midian) foraminifers of the Kamiyasse Formation in the southern Kitakami terrane, NE Japan[J]. Paleontological Research, 2009, 13(1): 79-99.
Abadehella coniformis		Capitanian	Is-10	Southern Kitakami Terrane, NE Japan	Japan	38	139	28.39	116.05	cone	1000	450		8.07096	Kamiyasse Formation	limestone	shallow water		Kobayashi F, Shiino Y, Suzuki Y. Middle Permian (Midian) foraminifers of the Kamiyasse Formation in the southern Kitakami terrane, NE Japan[J]. Paleontological Research, 2009, 13(1): 79-99.
Abadehella coniformis		Capitanian	Is-10	Southern Kitakami Terrane, NE Japan	Japan	38	139	28.39	116.05	cone	775	400		7.79841	Kamiyasse Formation	limestone	shallow water		Kobayashi F, Shiino Y, Suzuki Y. Middle Permian (Midian) foraminifers of the Kamiyasse Formation in the southern Kitakami terrane, NE Japan[J]. Paleontological Research, 2009, 13(1): 79-99.
Neoendothyra permica		Capitanian	Is-10	Southern Kitakami Terrane, NE Japan	Japan	38	139	28.39	116.05	discoid	675	300		8.0306	Kamiyasse Formation	limestone	shallow water		Kobayashi F, Shiino Y, Suzuki Y. Middle Permian (Midian) foraminifers of the Kamiyasse Formation in the southern Kitakami terrane, NE Japan[J]. Paleontological Research, 2009, 13(1): 79-99.
Neoendothyra permica		Capitanian	Is-10	Southern Kitakami Terrane, NE Japan	Japan	38	139	28.39	116.05	discoid	550	237.5		7.75126	Kamiyasse Formation	limestone	shallow water		Kobayashi F, Shiino Y, Suzuki Y. Middle Permian (Midian) foraminifers of the Kamiyasse Formation in the southern Kitakami terrane, NE Japan[J]. Paleontological Research, 2009, 13(1): 79-99.
Neoendothyra permica		Capitanian	Is-10	Southern Kitakami Terrane, NE Japan	Japan	38	139	28.39	116.05	discoid	575	225		7.76639	Kamiyasse Formation	limestone	shallow water		Kobayashi F, Shiino Y, Suzuki Y. Middle Permian (Midian) foraminifers of the Kamiyasse Formation in the southern Kitakami terrane, NE Japan[J]. Paleontological Research, 2009, 13(1): 79-99.
Dagmarita cf. chanakchiensis		Capitanian	Is-10	Southern Kitakami Terrane, NE Japan	Japan	38	139	28.39	116.05	cylinder	1650	450		8.41878	Kamiyasse Formation	limestone	shallow water		Kobayashi F, Shiino Y, Suzuki Y. Middle Permian (Midian) foraminifers of the Kamiyasse Formation in the southern Kitakami terrane, NE Japan[J]. Paleontological Research, 2009, 13(1): 79-99.
Deckerella sp.		Capitanian	Is-10	Southern Kitakami Terrane, NE Japan	Japan	38	139	28.39	116.05	cylinder	700	450		8.04639	Kamiyasse Formation	limestone	shallow water		Kobayashi F, Shiino Y, Suzuki Y. Middle Permian (Midian) foraminifers of the Kamiyasse Formation in the southern Kitakami terrane, NE Japan[J]. Paleontological Research, 2009, 13(1): 79-99.
Dagmarita cf. chanakchiensis		Capitanian	Is-10	Southern Kitakami Terrane, NE Japan	Japan	38	139	28.39	116.05	cylinder	2100	475		8.57048	Kamiyasse Formation	limestone	shallow water		Kobayashi F, Shiino Y, Suzuki Y. Middle Permian (Midian) foraminifers of the Kamiyasse Formation in the southern Kitakami terrane, NE Japan[J]. Paleontological Research, 2009, 13(1): 79-99.
Tetrataxis sp.		Capitanian	Is-10	Southern Kitakami Terrane, NE Japan	Japan	38	139	28.39	116.05	cone	1650	1500		9.50593	Kamiyasse Formation	limestone	shallow water		Kobayashi F, Shiino Y, Suzuki Y. Middle Permian (Midian) foraminifers of the Kamiyasse Formation in the southern Kitakami terrane, NE Japan[J]. Paleontological Research, 2009, 13(1): 79-99.
Tetrataxis sp.		Capitanian	Is-10	Southern Kitakami Terrane, NE Japan	Japan	38	139	28.39	116.05	cone	1150	850		8.94568	Kamiyasse Formation	limestone	shallow water		Kobayashi F, Shiino Y, Suzuki Y. Middle Permian (Midian) foraminifers of the Kamiyasse Formation in the southern Kitakami terrane, NE Japan[J]. Paleontological Research, 2009, 13(1): 79-99.
Tetrataxis sp.		Capitanian	Is-10	Southern Kitakami Terrane, NE Japan	Japan	38	139	28.39	116.05	cone	1200	850		8.98265	Kamiyasse Formation	limestone	shallow water		Kobayashi F, Shiino Y, Suzuki Y. Middle Permian (Midian) foraminifers of the Kamiyasse Formation in the southern Kitakami terrane, NE Japan[J]. Paleontological Research, 2009, 13(1): 79-99.
Pseudolangella sp		Capitanian	Is-10	Southwestern Iran	Iran	29	54	-26.42	50.68	cylinder	290	170		6.81817	Khuff Formation	Limestone	Shallow water		Gaillot J, Vachard D. The Khuff Formation (Middle East) and time-equivalents in Turkey and South China: biostratigraphy from Capitanian to Changhsingian times (Permian), new foraminiferal taxa, and palaeogeographical implications/La Formación Khuff (Oriente Medio) y sus equivalentes cronológicos de Turquía y China del Sur: bioestratigrafía, nuevos taxones de foraminíferos e implicaciones paleogeo…
Dagmarita shahrezaensis		Capitanian	KeS-48	Hazro section, Dyarbakir province, southeastern Turkey	Turkey	38.8	36	-14.08	35.18	cylinder	250	200		6.89487	Khuff Formation	Limestone	Shallow water		Gaillot J, Vachard D. The Khuff Formation (Middle East) and time-equivalents in Turkey and South China: biostratigraphy from Capitanian to Changhsingian times (Permian), new foraminiferal taxa, and palaeogeographical implications/La Formación Khuff (Oriente Medio) y sus equivalentes cronológicos de Turquía y China del Sur: bioestratigrafía, nuevos taxones de foraminíferos e implicaciones paleogeo…
Dagmarita shahrezaensis		Capitanian	KeS-61	Hazro section, Dyarbakir province, southeastern Turkey	Turkey	38.8	36	-14.08	35.18	cylinder	420	250		7.314	Khuff Formation	Limestone	Shallow water		Gaillot J, Vachard D. The Khuff Formation (Middle East) and time-equivalents in Turkey and South China: biostratigraphy from Capitanian to Changhsingian times (Permian), new foraminiferal taxa, and palaeogeographical implications/La Formación Khuff (Oriente Medio) y sus equivalentes cronológicos de Turquía y China del Sur: bioestratigrafía, nuevos taxones de foraminíferos e implicaciones paleogeo…
Reichelina simplex		Capitanian	KeS-73	Hazro section, Dyarbakir province, southeastern Turkey	Turkey	38.8	36	-14.08	35.18	discoid	250	170		6.9212	Khuff Formation	Limestone	Shallow water		Gaillot J, Vachard D. The Khuff Formation (Middle East) and time-equivalents in Turkey and South China: biostratigraphy from Capitanian to Changhsingian times (Permian), new foraminiferal taxa, and palaeogeographical implications/La Formación Khuff (Oriente Medio) y sus equivalentes cronológicos de Turquía y China del Sur: bioestratigrafía, nuevos taxones de foraminíferos e implicaciones paleogeo…
Chusenella sp.		Capitanian	KeS-73	Hazro section, Dyarbakir province, southeastern Turkey	Turkey	38.8	36	-14.08	35.18	ellipsoid	2950	2070	2070	9.82054	Khuff Formation	Limestone	Shallow water		Gaillot J, Vachard D. The Khuff Formation (Middle East) and time-equivalents in Turkey and South China: biostratigraphy from Capitanian to Changhsingian times (Permian), new foraminiferal taxa, and palaeogeographical implications/La Formación Khuff (Oriente Medio) y sus equivalentes cronológicos de Turquía y China del Sur: bioestratigrafía, nuevos taxones de foraminíferos e implicaciones paleogeo…
Codonofusiella aff. kueichowensis		Capitanian	KeS-84	Hazro section, Dyarbakir province, southeastern Turkey	Turkey	38.8	36	-14.08	35.18	ellipsoid	400	340	340	7.3838	Khuff Formation	Limestone	Shallow water		Gaillot J, Vachard D. The Khuff Formation (Middle East) and time-equivalents in Turkey and South China: biostratigraphy from Capitanian to Changhsingian times (Permian), new foraminiferal taxa, and palaeogeographical implications/La Formación Khuff (Oriente Medio) y sus equivalentes cronológicos de Turquía y China del Sur: bioestratigrafía, nuevos taxones de foraminíferos e implicaciones paleogeo…
Chusenella aff. sinensis		Capitanian	Kes-225. 5	Hazro section, Dyarbakir province, southeastern Turkey	Turkey	38.8	36	-14.08	35.18	ellipsoid	3400	1100	1100	9.33304	Khuff Formation	Limestone	Shallow water		Gaillot J, Vachard D. The Khuff Formation (Middle East) and time-equivalents in Turkey and South China: biostratigraphy from Capitanian to Changhsingian times (Permian), new foraminiferal taxa, and palaeogeographical implications/La Formación Khuff (Oriente Medio) y sus equivalentes cronológicos de Turquía y China del Sur: bioestratigrafía, nuevos taxones de foraminíferos e implicaciones paleogeo…
Retroseptellina globosa		Capitanian	Kes-229	Hazro section, Dyarbakir province, southeastern Turkey	Turkey	38.8	36	-14.08	35.18	ellipsoid	320	270	270	7.08666	Khuff Formation	Limestone	Shallow water		Gaillot J, Vachard D. The Khuff Formation (Middle East) and time-equivalents in Turkey and South China: biostratigraphy from Capitanian to Changhsingian times (Permian), new foraminiferal taxa, and palaeogeographical implications/La Formación Khuff (Oriente Medio) y sus equivalentes cronológicos de Turquía y China del Sur: bioestratigrafía, nuevos taxones de foraminíferos e implicaciones paleogeo…
Ichthyofrondina latilimbata		Capitanian	Kes-225	Hazro section, Dyarbakir province, southeastern Turkey	Turkey	38.8	36	-14.08	35.18	cylinder	240	170		6.73598	Khuff Formation	Limestone	Shallow water		Gaillot J, Vachard D. The Khuff Formation (Middle East) and time-equivalents in Turkey and South China: biostratigraphy from Capitanian to Changhsingian times (Permian), new foraminiferal taxa, and palaeogeographical implications/La Formación Khuff (Oriente Medio) y sus equivalentes cronológicos de Turquía y China del Sur: bioestratigrafía, nuevos taxones de foraminíferos e implicaciones paleogeo…
Retroseptellina globosa		Capitanian	KeS- 257	Hazro section, Dyarbakir province, southeastern Turkey	Turkey	38.8	36	-14.08	35.18	ellipsoid	240	220	220	6.78384	Khuff Formation	Limestone	Shallow water		Gaillot J, Vachard D. The Khuff Formation (Middle East) and time-equivalents in Turkey and South China: biostratigraphy from Capitanian to Changhsingian times (Permian), new foraminiferal taxa, and palaeogeographical implications/La Formación Khuff (Oriente Medio) y sus equivalentes cronológicos de Turquía y China del Sur: bioestratigrafía, nuevos taxones de foraminíferos e implicaciones paleogeo…
Labioglobivalvulina sp.		Capitanian	Kes-226. 6	Hazro section, Dyarbakir province, southeastern Turkey	Turkey	38.8	36	-14.08	35.18	ellipsoid	580	580	440	7.88909	Khuff Formation	Limestone	Shallow water		Gaillot J, Vachard D. The Khuff Formation (Middle East) and time-equivalents in Turkey and South China: biostratigraphy from Capitanian to Changhsingian times (Permian), new foraminiferal taxa, and palaeogeographical implications/La Formación Khuff (Oriente Medio) y sus equivalentes cronológicos de Turquía y China del Sur: bioestratigrafía, nuevos taxones de foraminíferos e implicaciones paleogeo…
Labioglobivalvulina baudi		Capitanian	Kes-230	Hazro section, Dyarbakir province, southeastern Turkey	Turkey	38.8	36	-14.08	35.18	ellipsoid	680	680	480	8.06504	Khuff Formation	Limestone	Shallow water		Gaillot J, Vachard D. The Khuff Formation (Middle East) and time-equivalents in Turkey and South China: biostratigraphy from Capitanian to Changhsingian times (Permian), new foraminiferal taxa, and palaeogeographical implications/La Formación Khuff (Oriente Medio) y sus equivalentes cronológicos de Turquía y China del Sur: bioestratigrafía, nuevos taxones de foraminíferos e implicaciones paleogeo…
Labioglobivalvulina baudi		Capitanian	Kes-230	Hazro section, Dyarbakir province, southeastern Turkey	Turkey	38.8	36	-14.08	35.18	ellipsoid	480	480	360	7.63756	Khuff Formation	Limestone	Shallow water		Gaillot J, Vachard D. The Khuff Formation (Middle East) and time-equivalents in Turkey and South China: biostratigraphy from Capitanian to Changhsingian times (Permian), new foraminiferal taxa, and palaeogeographical implications/La Formación Khuff (Oriente Medio) y sus equivalentes cronológicos de Turquía y China del Sur: bioestratigrafía, nuevos taxones de foraminíferos e implicaciones paleogeo…
Labioglobivalvulina baudi		Capitanian	Kes-239	Hazro section, Dyarbakir province, southeastern Turkey	Turkey	38.8	36	-14.08	35.18	ellipsoid	550	550	450	7.85272	Khuff Formation	Limestone	Shallow water		Gaillot J, Vachard D. The Khuff Formation (Middle East) and time-equivalents in Turkey and South China: biostratigraphy from Capitanian to Changhsingian times (Permian), new foraminiferal taxa, and palaeogeographical implications/La Formación Khuff (Oriente Medio) y sus equivalentes cronológicos de Turquía y China del Sur: bioestratigrafía, nuevos taxones de foraminíferos e implicaciones paleogeo…
Earlandia ex gr. elegans		Capitanian	Kes-226	Hazro section, Dyarbakir province, southeastern Turkey	Turkey	38.8	36	-14.08	35.18	cylinder	380	70		6.16485	Khuff Formation	Limestone	Shallow water		Gaillot J, Vachard D. The Khuff Formation (Middle East) and time-equivalents in Turkey and South China: biostratigraphy from Capitanian to Changhsingian times (Permian), new foraminiferal taxa, and palaeogeographical implications/La Formación Khuff (Oriente Medio) y sus equivalentes cronológicos de Turquía y China del Sur: bioestratigrafía, nuevos taxones de foraminíferos e implicaciones paleogeo…
Paradagmarita simplex		Capitanian	Kes-234	Hazro section, Dyarbakir province, southeastern Turkey	Turkey	38.8	36	-14.08	35.18	cylinder	430	250		7.32422	Khuff Formation	Limestone	Shallow water		Gaillot J, Vachard D. The Khuff Formation (Middle East) and time-equivalents in Turkey and South China: biostratigraphy from Capitanian to Changhsingian times (Permian), new foraminiferal taxa, and palaeogeographical implications/La Formación Khuff (Oriente Medio) y sus equivalentes cronológicos de Turquía y China del Sur: bioestratigrafía, nuevos taxones de foraminíferos e implicaciones paleogeo…
Paradagmarita simplex		Capitanian	Kes-236	Hazro section, Dyarbakir province, southeastern Turkey	Turkey	38.8	36	-14.08	35.18	cylinder	400	300		7.45117	Khuff Formation	Limestone	Shallow water		Gaillot J, Vachard D. The Khuff Formation (Middle East) and time-equivalents in Turkey and South China: biostratigraphy from Capitanian to Changhsingian times (Permian), new foraminiferal taxa, and palaeogeographical implications/La Formación Khuff (Oriente Medio) y sus equivalentes cronológicos de Turquía y China del Sur: bioestratigrafía, nuevos taxones de foraminíferos e implicaciones paleogeo…
Paradagmarita simplex		Capitanian	Kes-237	Hazro section, Dyarbakir province, southeastern Turkey	Turkey	38.8	36	-14.08	35.18	cylinder	400	220		7.18178	Khuff Formation	Limestone	Shallow water		Gaillot J, Vachard D. The Khuff Formation (Middle East) and time-equivalents in Turkey and South China: biostratigraphy from Capitanian to Changhsingian times (Permian), new foraminiferal taxa, and palaeogeographical implications/La Formación Khuff (Oriente Medio) y sus equivalentes cronológicos de Turquía y China del Sur: bioestratigrafía, nuevos taxones de foraminíferos e implicaciones paleogeo…
Paradagmarita simplex		Capitanian	Kes-239	Hazro section, Dyarbakir province, southeastern Turkey	Turkey	38.8	36	-14.08	35.18	cylinder	450	210		7.19252	Khuff Formation	Limestone	Shallow water		Gaillot J, Vachard D. The Khuff Formation (Middle East) and time-equivalents in Turkey and South China: biostratigraphy from Capitanian to Changhsingian times (Permian), new foraminiferal taxa, and palaeogeographical implications/La Formación Khuff (Oriente Medio) y sus equivalentes cronológicos de Turquía y China del Sur: bioestratigrafía, nuevos taxones de foraminíferos e implicaciones paleogeo…
Louisettita elegantissima		Capitanian	Kes-239	Hazro section, Dyarbakir province, southeastern Turkey	Turkey	38.8	36	-14.08	35.18	cylinder	330	130		6.64127	Khuff Formation	Limestone	Shallow water		Gaillot J, Vachard D. The Khuff Formation (Middle East) and time-equivalents in Turkey and South China: biostratigraphy from Capitanian to Changhsingian times (Permian), new foraminiferal taxa, and palaeogeographical implications/La Formación Khuff (Oriente Medio) y sus equivalentes cronológicos de Turquía y China del Sur: bioestratigrafía, nuevos taxones de foraminíferos e implicaciones paleogeo…
Louisettita elegantissima		Capitanian	Kes-241	Hazro section, Dyarbakir province, southeastern Turkey	Turkey	38.8	36	-14.08	35.18	cylinder	250	140		6.58507	Khuff Formation	Limestone	Shallow water		Gaillot J, Vachard D. The Khuff Formation (Middle East) and time-equivalents in Turkey and South China: biostratigraphy from Capitanian to Changhsingian times (Permian), new foraminiferal taxa, and palaeogeographical implications/La Formación Khuff (Oriente Medio) y sus equivalentes cronológicos de Turquía y China del Sur: bioestratigrafía, nuevos taxones de foraminíferos e implicaciones paleogeo…
Louisettita elegantissima		Capitanian	Kes-250	Hazro section, Dyarbakir province, southeastern Turkey	Turkey	38.8	36	-14.08	35.18	cylinder	470	220		7.25181	Khuff Formation	Limestone	Shallow water		Gaillot J, Vachard D. The Khuff Formation (Middle East) and time-equivalents in Turkey and South China: biostratigraphy from Capitanian to Changhsingian times (Permian), new foraminiferal taxa, and palaeogeographical implications/La Formación Khuff (Oriente Medio) y sus equivalentes cronológicos de Turquía y China del Sur: bioestratigrafía, nuevos taxones de foraminíferos e implicaciones paleogeo…
Louisettita elegantissima		Capitanian	Kes-253	Hazro section, Dyarbakir province, southeastern Turkey	Turkey	38.8	36	-14.08	35.18	cylinder	530	300		7.57339	Khuff Formation	Limestone	Shallow water		Gaillot J, Vachard D. The Khuff Formation (Middle East) and time-equivalents in Turkey and South China: biostratigraphy from Capitanian to Changhsingian times (Permian), new foraminiferal taxa, and palaeogeographical implications/La Formación Khuff (Oriente Medio) y sus equivalentes cronológicos de Turquía y China del Sur: bioestratigrafía, nuevos taxones de foraminíferos e implicaciones paleogeo…
Septoglobivalvulina distensa		Capitanian	Kes-253	Hazro section, Dyarbakir province, southeastern Turkey	Turkey	38.8	36	-14.08	35.18	ellipsoid	500	270	270	7.28048	Khuff Formation	Limestone	Shallow water		Gaillot J, Vachard D. The Khuff Formation (Middle East) and time-equivalents in Turkey and South China: biostratigraphy from Capitanian to Changhsingian times (Permian), new foraminiferal taxa, and palaeogeographical implications/La Formación Khuff (Oriente Medio) y sus equivalentes cronológicos de Turquía y China del Sur: bioestratigrafía, nuevos taxones de foraminíferos e implicaciones paleogeo…
Paradagmarita cf. monodi		Capitanian	LD2	Hazro section, Dyarbakir province, southeastern Turkey	Turkey	38.8	36	-14.08	35.18	cylinder	380	240		7.23508	Khuff Formation	Limestone	Shallow water		Gaillot J, Vachard D. The Khuff Formation (Middle East) and time-equivalents in Turkey and South China: biostratigraphy from Capitanian to Changhsingian times (Permian), new foraminiferal taxa, and palaeogeographical implications/La Formación Khuff (Oriente Medio) y sus equivalentes cronológicos de Turquía y China del Sur: bioestratigrafía, nuevos taxones de foraminíferos e implicaciones paleogeo…
Paradagmarita cf. monodi		Capitanian	LD2	Hazro section, Dyarbakir province, southeastern Turkey	Turkey	38.8	36	-14.08	35.18	cylinder	270	190		6.88374	Khuff Formation	Limestone	Shallow water		Gaillot J, Vachard D. The Khuff Formation (Middle East) and time-equivalents in Turkey and South China: biostratigraphy from Capitanian to Changhsingian times (Permian), new foraminiferal taxa, and palaeogeographical implications/La Formación Khuff (Oriente Medio) y sus equivalentes cronológicos de Turquía y China del Sur: bioestratigrafía, nuevos taxones de foraminíferos e implicaciones paleogeo…
Paradagmarita cf. monodi		Capitanian	LD1	Hazro section, Dyarbakir province, southeastern Turkey	Turkey	38.8	36	-14.08	35.18	cylinder	240	200		6.87714	Khuff Formation	Limestone	Shallow water		Gaillot J, Vachard D. The Khuff Formation (Middle East) and time-equivalents in Turkey and South China: biostratigraphy from Capitanian to Changhsingian times (Permian), new foraminiferal taxa, and palaeogeographical implications/La Formación Khuff (Oriente Medio) y sus equivalentes cronológicos de Turquía y China del Sur: bioestratigrafía, nuevos taxones de foraminíferos e implicaciones paleogeo…
Paradagmarita cf. monodi		Capitanian	LD1	Hazro section, Dyarbakir province, southeastern Turkey	Turkey	38.8	36	-14.08	35.18	cylinder	220	160		6.64553	Khuff Formation	Limestone	Shallow water		Gaillot J, Vachard D. The Khuff Formation (Middle East) and time-equivalents in Turkey and South China: biostratigraphy from Capitanian to Changhsingian times (Permian), new foraminiferal taxa, and palaeogeographical implications/La Formación Khuff (Oriente Medio) y sus equivalentes cronológicos de Turquía y China del Sur: bioestratigrafía, nuevos taxones de foraminíferos e implicaciones paleogeo…
Frondinodosaria aff. semivelata		Capitanian	LD2	Hazro section, Dyarbakir province, southeastern Turkey	Turkey	38.8	36	-14.08	35.18	cylinder	630	170		7.15511	Khuff Formation	Limestone	Shallow water		Gaillot J, Vachard D. The Khuff Formation (Middle East) and time-equivalents in Turkey and South China: biostratigraphy from Capitanian to Changhsingian times (Permian), new foraminiferal taxa, and palaeogeographical implications/La Formación Khuff (Oriente Medio) y sus equivalentes cronológicos de Turquía y China del Sur: bioestratigrafía, nuevos taxones de foraminíferos e implicaciones paleogeo…
Geinitzina aff. lingulaeformis		Capitanian	LD1	Hazro section, Dyarbakir province, southeastern Turkey	Turkey	38.8	36	-14.08	35.18	cylinder	260	190		6.86735	Khuff Formation	Limestone	Shallow water		Gaillot J, Vachard D. The Khuff Formation (Middle East) and time-equivalents in Turkey and South China: biostratigraphy from Capitanian to Changhsingian times (Permian), new foraminiferal taxa, and palaeogeographical implications/La Formación Khuff (Oriente Medio) y sus equivalentes cronológicos de Turquía y China del Sur: bioestratigrafía, nuevos taxones de foraminíferos e implicaciones paleogeo…
Geinitzina postcarbonica		Capitanian	LD1	Hazro section, Dyarbakir province, southeastern Turkey	Turkey	38.8	36	-14.08	35.18	cylinder	260	150		6.66203	Khuff Formation	Limestone	Shallow water		Gaillot J, Vachard D. The Khuff Formation (Middle East) and time-equivalents in Turkey and South China: biostratigraphy from Capitanian to Changhsingian times (Permian), new foraminiferal taxa, and palaeogeographical implications/La Formación Khuff (Oriente Medio) y sus equivalentes cronológicos de Turquía y China del Sur: bioestratigrafía, nuevos taxones de foraminíferos e implicaciones paleogeo…
Cryptomorphina hazroensis		Capitanian	LD1	Hazro section, Dyarbakir province, southeastern Turkey	Turkey	38.8	36	-14.08	35.18	cylinder	1030	370		8.04411	Khuff Formation	Limestone	Shallow water		Gaillot J, Vachard D. The Khuff Formation (Middle East) and time-equivalents in Turkey and South China: biostratigraphy from Capitanian to Changhsingian times (Permian), new foraminiferal taxa, and palaeogeographical implications/La Formación Khuff (Oriente Medio) y sus equivalentes cronológicos de Turquía y China del Sur: bioestratigrafía, nuevos taxones de foraminíferos e implicaciones paleogeo…
Nestellorella dorashamensis		Capitanian	LD1	Hazro section, Dyarbakir province, southeastern Turkey	Turkey	38.8	36	-14.08	35.18	cylinder	180	100		6.15014	Khuff Formation	Limestone	Shallow water		Gaillot J, Vachard D. The Khuff Formation (Middle East) and time-equivalents in Turkey and South China: biostratigraphy from Capitanian to Changhsingian times (Permian), new foraminiferal taxa, and palaeogeographical implications/La Formación Khuff (Oriente Medio) y sus equivalentes cronológicos de Turquía y China del Sur: bioestratigrafía, nuevos taxones de foraminíferos e implicaciones paleogeo…
Nodosinelloides mirabilis		Capitanian	LD1	Hazro section, Dyarbakir province, southeastern Turkey	Turkey	38.8	36	-14.08	35.18	cylinder	300	140		6.66425	Khuff Formation	Limestone	Shallow water		Gaillot J, Vachard D. The Khuff Formation (Middle East) and time-equivalents in Turkey and South China: biostratigraphy from Capitanian to Changhsingian times (Permian), new foraminiferal taxa, and palaeogeographical implications/La Formación Khuff (Oriente Medio) y sus equivalentes cronológicos de Turquía y China del Sur: bioestratigrafía, nuevos taxones de foraminíferos e implicaciones paleogeo…
Rectostipulina syzranaeformis		Capitanian	LD1	Hazro section, Dyarbakir province, southeastern Turkey	Turkey	38.8	36	-14.08	35.18	cylinder	680	100		6.72738	Khuff Formation	Limestone	Shallow water		Gaillot J, Vachard D. The Khuff Formation (Middle East) and time-equivalents in Turkey and South China: biostratigraphy from Capitanian to Changhsingian times (Permian), new foraminiferal taxa, and palaeogeographical implications/La Formación Khuff (Oriente Medio) y sus equivalentes cronológicos de Turquía y China del Sur: bioestratigrafía, nuevos taxones de foraminíferos e implicaciones paleogeo…
Rectostipulina syzranaeformis		Capitanian	LD2	Hazro section, Dyarbakir province, southeastern Turkey	Turkey	38.8	36	-14.08	35.18	cylinder	570	85		6.50958	Khuff Formation	Limestone	Shallow water		Gaillot J, Vachard D. The Khuff Formation (Middle East) and time-equivalents in Turkey and South China: biostratigraphy from Capitanian to Changhsingian times (Permian), new foraminiferal taxa, and palaeogeographical implications/La Formación Khuff (Oriente Medio) y sus equivalentes cronológicos de Turquía y China del Sur: bioestratigrafía, nuevos taxones de foraminíferos e implicaciones paleogeo…
Nankinella ex gr. minor		Capitanian	LD1	Hazro section, Dyarbakir province, southeastern Turkey	Turkey	38.8	36	-14.08	35.18	ellipsoid	1440	760	760	8.63877	Khuff Formation	Limestone	Shallow water		Gaillot J, Vachard D. The Khuff Formation (Middle East) and time-equivalents in Turkey and South China: biostratigraphy from Capitanian to Changhsingian times (Permian), new foraminiferal taxa, and palaeogeographical implications/La Formación Khuff (Oriente Medio) y sus equivalentes cronológicos de Turquía y China del Sur: bioestratigrafía, nuevos taxones de foraminíferos e implicaciones paleogeo…
Nankinella ex gr. minor		Capitanian	LD2	Hazro section, Dyarbakir province, southeastern Turkey	Turkey	38.8	36	-14.08	35.18	ellipsoid	1200	840	840	8.64652	Khuff Formation	Limestone	Shallow water		Gaillot J, Vachard D. The Khuff Formation (Middle East) and time-equivalents in Turkey and South China: biostratigraphy from Capitanian to Changhsingian times (Permian), new foraminiferal taxa, and palaeogeographical implications/La Formación Khuff (Oriente Medio) y sus equivalentes cronológicos de Turquía y China del Sur: bioestratigrafía, nuevos taxones de foraminíferos e implicaciones paleogeo…
Glomomidiella sp.		Capitanian	LD3	Hazro section, Dyarbakir province, southeastern Turkey	Turkey	38.8	36	-14.08	35.18	ellipsoid	850	600	600	8.2045	Khuff Formation	Limestone	Shallow water		Gaillot J, Vachard D. The Khuff Formation (Middle East) and time-equivalents in Turkey and South China: biostratigraphy from Capitanian to Changhsingian times (Permian), new foraminiferal taxa, and palaeogeographical implications/La Formación Khuff (Oriente Medio) y sus equivalentes cronológicos de Turquía y China del Sur: bioestratigrafía, nuevos taxones de foraminíferos e implicaciones paleogeo…
Retroseptellina decrouezae		Capitanian	LD1	Hazro section, Dyarbakir province, southeastern Turkey	Turkey	38.8	36	-14.08	35.18	ellipsoid	270	210	210	6.79458	Khuff Formation	Limestone	Shallow water		Gaillot J, Vachard D. The Khuff Formation (Middle East) and time-equivalents in Turkey and South China: biostratigraphy from Capitanian to Changhsingian times (Permian), new foraminiferal taxa, and palaeogeographical implications/La Formación Khuff (Oriente Medio) y sus equivalentes cronológicos de Turquía y China del Sur: bioestratigrafía, nuevos taxones de foraminíferos e implicaciones paleogeo…
Reichelina simplex		Capitanian	LD1	Southwestern Iran	Iran	31	52	-24.09	49.3	discoid	390	250		7.47494	Khuff Formation	Limestone	Shallow water		Gaillot J, Vachard D. The Khuff Formation (Middle East) and time-equivalents in Turkey and South China: biostratigraphy from Capitanian to Changhsingian times (Permian), new foraminiferal taxa, and palaeogeographical implications/La Formación Khuff (Oriente Medio) y sus equivalentes cronológicos de Turquía y China del Sur: bioestratigrafía, nuevos taxones de foraminíferos e implicaciones paleogeo…
Reichelina simplex		Capitanian	LD2	Southwestern Iran	Iran	31	52	-24.09	49.3	discoid	240	170		6.88574	Khuff Formation	Limestone	Shallow water		Gaillot J, Vachard D. The Khuff Formation (Middle East) and time-equivalents in Turkey and South China: biostratigraphy from Capitanian to Changhsingian times (Permian), new foraminiferal taxa, and palaeogeographical implications/La Formación Khuff (Oriente Medio) y sus equivalentes cronológicos de Turquía y China del Sur: bioestratigrafía, nuevos taxones de foraminíferos e implicaciones paleogeo…
Reichelina simplex		Capitanian	LD2	Southwestern Iran	Iran	31	52	-24.09	49.3	discoid	410	120		7.19962	Khuff Formation	Limestone	Shallow water		Gaillot J, Vachard D. The Khuff Formation (Middle East) and time-equivalents in Turkey and South China: biostratigraphy from Capitanian to Changhsingian times (Permian), new foraminiferal taxa, and palaeogeographical implications/La Formación Khuff (Oriente Medio) y sus equivalentes cronológicos de Turquía y China del Sur: bioestratigrafía, nuevos taxones de foraminíferos e implicaciones paleogeo…
Eocristellaria aff. quasisimplex		Capitanian	LD1	Southwestern Iran	Iran	31	52	-24.09	49.3	cylinder	270	200		6.92829	Khuff Formation	Limestone	Shallow water		Gaillot J, Vachard D. The Khuff Formation (Middle East) and time-equivalents in Turkey and South China: biostratigraphy from Capitanian to Changhsingian times (Permian), new foraminiferal taxa, and palaeogeographical implications/La Formación Khuff (Oriente Medio) y sus equivalentes cronológicos de Turquía y China del Sur: bioestratigrafía, nuevos taxones de foraminíferos e implicaciones paleogeo…
Neoendothyra reicheli		Capitanian	LD1	Southwestern Iran	Iran	31	52	-24.09	49.3	discoid	270	180		7.01287	Khuff Formation	Limestone	Shallow water		Gaillot J, Vachard D. The Khuff Formation (Middle East) and time-equivalents in Turkey and South China: biostratigraphy from Capitanian to Changhsingian times (Permian), new foraminiferal taxa, and palaeogeographical implications/La Formación Khuff (Oriente Medio) y sus equivalentes cronológicos de Turquía y China del Sur: bioestratigrafía, nuevos taxones de foraminíferos e implicaciones paleogeo…
Dagmarita chanackchiensis		Capitanian	LD2	Southwestern Iran	Iran	31	52	-24.09	49.3	cylinder	520	330		7.6479	Khuff Formation	Limestone	Shallow water		Gaillot J, Vachard D. The Khuff Formation (Middle East) and time-equivalents in Turkey and South China: biostratigraphy from Capitanian to Changhsingian times (Permian), new foraminiferal taxa, and palaeogeographical implications/La Formación Khuff (Oriente Medio) y sus equivalentes cronológicos de Turquía y China del Sur: bioestratigrafía, nuevos taxones de foraminíferos e implicaciones paleogeo…
Dagmarita chanackchiensis		Capitanian	LD2	Southwestern Iran	Iran	31	52	-24.09	49.3	cylinder	460	220		7.24247	Khuff Formation	Limestone	Shallow water		Gaillot J, Vachard D. The Khuff Formation (Middle East) and time-equivalents in Turkey and South China: biostratigraphy from Capitanian to Changhsingian times (Permian), new foraminiferal taxa, and palaeogeographical implications/La Formación Khuff (Oriente Medio) y sus equivalentes cronológicos de Turquía y China del Sur: bioestratigrafía, nuevos taxones de foraminíferos e implicaciones paleogeo…
Eopolydiexodina persica		Capitanian	LD2	Southwestern Iran	Iran	31	52	-24.09	49.3	ellipsoid	1480	1150	1150	9.01044	Khuff Formation	Limestone	Shallow water		Gaillot J, Vachard D. The Khuff Formation (Middle East) and time-equivalents in Turkey and South China: biostratigraphy from Capitanian to Changhsingian times (Permian), new foraminiferal taxa, and palaeogeographical implications/La Formación Khuff (Oriente Medio) y sus equivalentes cronológicos de Turquía y China del Sur: bioestratigrafía, nuevos taxones de foraminíferos e implicaciones paleogeo…
Leella (Jinzhangia) cf. armenica		Capitanian	LD2	Southwestern Iran	Iran	31	52	-24.09	49.3	ellipsoid	1450	1000	1000	8.88015	Khuff Formation	Limestone	Shallow water		Gaillot J, Vachard D. The Khuff Formation (Middle East) and time-equivalents in Turkey and South China: biostratigraphy from Capitanian to Changhsingian times (Permian), new foraminiferal taxa, and palaeogeographical implications/La Formación Khuff (Oriente Medio) y sus equivalentes cronológicos de Turquía y China del Sur: bioestratigrafía, nuevos taxones de foraminíferos e implicaciones paleogeo…
Leella (Jinzhangia) cf. armenica		Capitanian	KeS-48	Southwestern Iran	Iran	31	52	-24.09	49.3	ellipsoid	1100	860	860	8.62917	Khuff Formation	Limestone	Shallow water		Gaillot J, Vachard D. The Khuff Formation (Middle East) and time-equivalents in Turkey and South China: biostratigraphy from Capitanian to Changhsingian times (Permian), new foraminiferal taxa, and palaeogeographical implications/La Formación Khuff (Oriente Medio) y sus equivalentes cronológicos de Turquía y China del Sur: bioestratigrafía, nuevos taxones de foraminíferos e implicaciones paleogeo…
Sphaerulina croatica		Capitanian	KeS-61	Southwestern Iran	Iran	31	52	-24.09	49.3	ellipsoid	1700	1650	1650	9.3842	Khuff Formation	Limestone	Shallow water		Gaillot J, Vachard D. The Khuff Formation (Middle East) and time-equivalents in Turkey and South China: biostratigraphy from Capitanian to Changhsingian times (Permian), new foraminiferal taxa, and palaeogeographical implications/La Formación Khuff (Oriente Medio) y sus equivalentes cronológicos de Turquía y China del Sur: bioestratigrafía, nuevos taxones de foraminíferos e implicaciones paleogeo…
Labioglobivalvulina baudi		Capitanian	KeS-73	Southwestern Iran	Iran	31	52	-24.09	49.3	ellipsoid	510	510	400	7.73598	Khuff Formation	Limestone	Shallow water		Gaillot J, Vachard D. The Khuff Formation (Middle East) and time-equivalents in Turkey and South China: biostratigraphy from Capitanian to Changhsingian times (Permian), new foraminiferal taxa, and palaeogeographical implications/La Formación Khuff (Oriente Medio) y sus equivalentes cronológicos de Turquía y China del Sur: bioestratigrafía, nuevos taxones de foraminíferos e implicaciones paleogeo…
Labioglobivalvulina baudi		Capitanian	KeS-73	Southwestern Iran	Iran	31	52	-24.09	49.3	ellipsoid	750	750	400	8.07096	Khuff Formation	Limestone	Shallow water		Gaillot J, Vachard D. The Khuff Formation (Middle East) and time-equivalents in Turkey and South China: biostratigraphy from Capitanian to Changhsingian times (Permian), new foraminiferal taxa, and palaeogeographical implications/La Formación Khuff (Oriente Medio) y sus equivalentes cronológicos de Turquía y China del Sur: bioestratigrafía, nuevos taxones de foraminíferos e implicaciones paleogeo…
Chusenella ex gr. conicocylindrica		Capitanian	KeS-84	Southwestern Iran	Iran	28	53	-27.21	49.47	ellipsoid	2600	960	960	9.09829	Khuff Formation	Limestone	Shallow water		Gaillot J, Vachard D. The Khuff Formation (Middle East) and time-equivalents in Turkey and South China: biostratigraphy from Capitanian to Changhsingian times (Permian), new foraminiferal taxa, and palaeogeographical implications/La Formación Khuff (Oriente Medio) y sus equivalentes cronológicos de Turquía y China del Sur: bioestratigrafía, nuevos taxones de foraminíferos e implicaciones paleogeo…
Chusenella ex gr. conicocylindrica		Capitanian	Kes-225. 6	Southwestern Iran	Iran	28	53	-27.21	49.47	ellipsoid	2950	2070	2070	9.82054	Khuff Formation	Limestone	Shallow water		Gaillot J, Vachard D. The Khuff Formation (Middle East) and time-equivalents in Turkey and South China: biostratigraphy from Capitanian to Changhsingian times (Permian), new foraminiferal taxa, and palaeogeographical implications/La Formación Khuff (Oriente Medio) y sus equivalentes cronológicos de Turquía y China del Sur: bioestratigrafía, nuevos taxones de foraminíferos e implicaciones paleogeo…
Climacammina grandis		Capitanian	Kes-221	Southwestern Iran	Iran	28	53	-27.21	49.47	cylinder	1500	660		8.71005	Khuff Formation	Limestone	Shallow water		Gaillot J, Vachard D. The Khuff Formation (Middle East) and time-equivalents in Turkey and South China: biostratigraphy from Capitanian to Changhsingian times (Permian), new foraminiferal taxa, and palaeogeographical implications/La Formación Khuff (Oriente Medio) y sus equivalentes cronológicos de Turquía y China del Sur: bioestratigrafía, nuevos taxones de foraminíferos e implicaciones paleogeo…
Climacammina grandis		Capitanian	Kes-217	Southwestern Iran	Iran	28	53	-27.21	49.47	cylinder	980	600		8.4424	Khuff Formation	Limestone	Shallow water		Gaillot J, Vachard D. The Khuff Formation (Middle East) and time-equivalents in Turkey and South China: biostratigraphy from Capitanian to Changhsingian times (Permian), new foraminiferal taxa, and palaeogeographical implications/La Formación Khuff (Oriente Medio) y sus equivalentes cronológicos de Turquía y China del Sur: bioestratigrafía, nuevos taxones de foraminíferos e implicaciones paleogeo…
Nankinella ex gr. hunanensis		Capitanian	KeS- 258	Southwestern Iran	Iran	28	53	-27.21	49.47	ellipsoid	930	430	430	7.9542	Khuff Formation	Limestone	Shallow water		Gaillot J, Vachard D. The Khuff Formation (Middle East) and time-equivalents in Turkey and South China: biostratigraphy from Capitanian to Changhsingian times (Permian), new foraminiferal taxa, and palaeogeographical implications/La Formación Khuff (Oriente Medio) y sus equivalentes cronológicos de Turquía y China del Sur: bioestratigrafía, nuevos taxones de foraminíferos e implicaciones paleogeo…
Pachyphloia cf. robusta		Capitanian	Kes-226. 7	Southwestern Iran	Iran	28	53	-27.21	49.47	cylinder	480	140		6.86837	Khuff Formation	Limestone	Shallow water		Gaillot J, Vachard D. The Khuff Formation (Middle East) and time-equivalents in Turkey and South China: biostratigraphy from Capitanian to Changhsingian times (Permian), new foraminiferal taxa, and palaeogeographical implications/La Formación Khuff (Oriente Medio) y sus equivalentes cronológicos de Turquía y China del Sur: bioestratigrafía, nuevos taxones de foraminíferos e implicaciones paleogeo…
Pachyphloia cf. robusta		Capitanian	Kes-230	Southwestern Iran	Iran	28	53	-27.21	49.47	cylinder	410	200		7.10971	Khuff Formation	Limestone	Shallow water		Gaillot J, Vachard D. The Khuff Formation (Middle East) and time-equivalents in Turkey and South China: biostratigraphy from Capitanian to Changhsingian times (Permian), new foraminiferal taxa, and palaeogeographical implications/La Formación Khuff (Oriente Medio) y sus equivalentes cronológicos de Turquía y China del Sur: bioestratigrafía, nuevos taxones de foraminíferos e implicaciones paleogeo…
Pachyphloia pedicula		Capitanian	Kes-230	Southwestern Iran	Iran	28	53	-27.21	49.47	cylinder	480	140		6.86837	Khuff Formation	Limestone	Shallow water		Gaillot J, Vachard D. The Khuff Formation (Middle East) and time-equivalents in Turkey and South China: biostratigraphy from Capitanian to Changhsingian times (Permian), new foraminiferal taxa, and palaeogeographical implications/La Formación Khuff (Oriente Medio) y sus equivalentes cronológicos de Turquía y China del Sur: bioestratigrafía, nuevos taxones de foraminíferos e implicaciones paleogeo…
Pachyphloia ovata		Capitanian	Kes-239	Southwestern Iran	Iran	28	53	-27.21	49.47	cylinder	270	160		6.73447	Khuff Formation	Limestone	Shallow water		Gaillot J, Vachard D. The Khuff Formation (Middle East) and time-equivalents in Turkey and South China: biostratigraphy from Capitanian to Changhsingian times (Permian), new foraminiferal taxa, and palaeogeographical implications/La Formación Khuff (Oriente Medio) y sus equivalentes cronológicos de Turquía y China del Sur: bioestratigrafía, nuevos taxones de foraminíferos e implicaciones paleogeo…
Pachyphloia schwageri		Capitanian	Kes-226	Southwestern Iran	Iran	28	53	-27.21	49.47	cylinder	340	170		6.88725	Khuff Formation	Limestone	Shallow water		Gaillot J, Vachard D. The Khuff Formation (Middle East) and time-equivalents in Turkey and South China: biostratigraphy from Capitanian to Changhsingian times (Permian), new foraminiferal taxa, and palaeogeographical implications/La Formación Khuff (Oriente Medio) y sus equivalentes cronológicos de Turquía y China del Sur: bioestratigrafía, nuevos taxones de foraminíferos e implicaciones paleogeo…
Nanlingella simplex		Capitanian	Kes-234	Southwestern Iran	Iran	28	53	-27.21	49.47	ellipsoid	485	410	410	7.63009	Khuff Formation	Limestone	Shallow water		Gaillot J, Vachard D. The Khuff Formation (Middle East) and time-equivalents in Turkey and South China: biostratigraphy from Capitanian to Changhsingian times (Permian), new foraminiferal taxa, and palaeogeographical implications/La Formación Khuff (Oriente Medio) y sus equivalentes cronológicos de Turquía y China del Sur: bioestratigrafía, nuevos taxones de foraminíferos e implicaciones paleogeo…
Neoendothyra reicheli		Capitanian	Kes-236	Southwestern Iran	Iran	28	53	-27.21	49.47	discoid	780	300		8.15618	Khuff Formation	Limestone	Shallow water		Gaillot J, Vachard D. The Khuff Formation (Middle East) and time-equivalents in Turkey and South China: biostratigraphy from Capitanian to Changhsingian times (Permian), new foraminiferal taxa, and palaeogeographical implications/La Formación Khuff (Oriente Medio) y sus equivalentes cronológicos de Turquía y China del Sur: bioestratigrafía, nuevos taxones de foraminíferos e implicaciones paleogeo…
Leella (Jinzhangia) cf. armenica		Capitanian	Kes-237	Southwestern Iran	Iran	28	53	-27.21	49.47	ellipsoid	1550	1280	1280	9.12353	Khuff Formation	Limestone	Shallow water		Gaillot J, Vachard D. The Khuff Formation (Middle East) and time-equivalents in Turkey and South China: biostratigraphy from Capitanian to Changhsingian times (Permian), new foraminiferal taxa, and palaeogeographical implications/La Formación Khuff (Oriente Medio) y sus equivalentes cronológicos de Turquía y China del Sur: bioestratigrafía, nuevos taxones de foraminíferos e implicaciones paleogeo…
Shanita amosi		Capitanian	Kes-239	Southwestern Iran	Iran	28	53	-27.21	49.47	ellipsoid	640	550	550	8.00568	Khuff Formation	Limestone	Shallow water		Gaillot J, Vachard D. The Khuff Formation (Middle East) and time-equivalents in Turkey and South China: biostratigraphy from Capitanian to Changhsingian times (Permian), new foraminiferal taxa, and palaeogeographical implications/La Formación Khuff (Oriente Medio) y sus equivalentes cronológicos de Turquía y China del Sur: bioestratigrafía, nuevos taxones de foraminíferos e implicaciones paleogeo…
Glomomidiellopsis sp.		Capitanian	Kes-239	Southwestern Iran	Iran	28	53	-27.21	49.47	ellipsoid	795	670	670	8.2713	Khuff Formation	Limestone	Shallow water		Gaillot J, Vachard D. The Khuff Formation (Middle East) and time-equivalents in Turkey and South China: biostratigraphy from Capitanian to Changhsingian times (Permian), new foraminiferal taxa, and palaeogeographical implications/La Formación Khuff (Oriente Medio) y sus equivalentes cronológicos de Turquía y China del Sur: bioestratigrafía, nuevos taxones de foraminíferos e implicaciones paleogeo…
Crescentia sp.		Capitanian	Kes-241	Southwestern Iran	Iran	28	53	-27.21	49.47	cylinder	800	520		8.22997	Khuff Formation	Limestone	Shallow water		Gaillot J, Vachard D. The Khuff Formation (Middle East) and time-equivalents in Turkey and South China: biostratigraphy from Capitanian to Changhsingian times (Permian), new foraminiferal taxa, and palaeogeographical implications/La Formación Khuff (Oriente Medio) y sus equivalentes cronológicos de Turquía y China del Sur: bioestratigrafía, nuevos taxones de foraminíferos e implicaciones paleogeo…
Calcivertella sp.		Capitanian	Kes-250	Southwestern Iran	Iran	28	53	-27.21	49.47	cylinder	720	250		7.54808	Khuff Formation	Limestone	Shallow water		Gaillot J, Vachard D. The Khuff Formation (Middle East) and time-equivalents in Turkey and South China: biostratigraphy from Capitanian to Changhsingian times (Permian), new foraminiferal taxa, and palaeogeographical implications/La Formación Khuff (Oriente Medio) y sus equivalentes cronológicos de Turquía y China del Sur: bioestratigrafía, nuevos taxones de foraminíferos e implicaciones paleogeo…
Globivalvulina cf. kantharensis		Capitanian	Kes-253	Southwestern Iran	Iran	28	53	-27.21	49.47	ellipsoid	540	250	250	7.24705	Khuff Formation	Limestone	Shallow water		Gaillot J, Vachard D. The Khuff Formation (Middle East) and time-equivalents in Turkey and South China: biostratigraphy from Capitanian to Changhsingian times (Permian), new foraminiferal taxa, and palaeogeographical implications/La Formación Khuff (Oriente Medio) y sus equivalentes cronológicos de Turquía y China del Sur: bioestratigrafía, nuevos taxones de foraminíferos e implicaciones paleogeo…
Midiella sp.		Capitanian	Kes-253	Southwestern Iran	Iran	28	53	-27.21	49.47	ellipsoid	730	470	470	7.9263	Khuff Formation	Limestone	Shallow water		Gaillot J, Vachard D. The Khuff Formation (Middle East) and time-equivalents in Turkey and South China: biostratigraphy from Capitanian to Changhsingian times (Permian), new foraminiferal taxa, and palaeogeographical implications/La Formación Khuff (Oriente Medio) y sus equivalentes cronológicos de Turquía y China del Sur: bioestratigrafía, nuevos taxones de foraminíferos e implicaciones paleogeo…
Pseudovidalina involuta		Capitanian	LD2	Southwestern Iran	Iran	28	53	-27.21	49.47	discoid	120	45		5.70644	Khuff Formation	Limestone	Shallow water		Gaillot J, Vachard D. The Khuff Formation (Middle East) and time-equivalents in Turkey and South China: biostratigraphy from Capitanian to Changhsingian times (Permian), new foraminiferal taxa, and palaeogeographical implications/La Formación Khuff (Oriente Medio) y sus equivalentes cronológicos de Turquía y China del Sur: bioestratigrafía, nuevos taxones de foraminíferos e implicaciones paleogeo…
Hemigordius irregulariformis		Capitanian	LD2	Southwestern Iran	Iran	28	53	-27.21	49.47	discoid	300	100		6.84911	Khuff Formation	Limestone	Shallow water		Gaillot J, Vachard D. The Khuff Formation (Middle East) and time-equivalents in Turkey and South China: biostratigraphy from Capitanian to Changhsingian times (Permian), new foraminiferal taxa, and palaeogeographical implications/La Formación Khuff (Oriente Medio) y sus equivalentes cronológicos de Turquía y China del Sur: bioestratigrafía, nuevos taxones de foraminíferos e implicaciones paleogeo…
Hemigordius irregulariformis		Capitanian	LD1	Southwestern Iran	Iran	28	53	-27.21	49.47	discoid	310	200		7.17862	Khuff Formation	Limestone	Shallow water		Gaillot J, Vachard D. The Khuff Formation (Middle East) and time-equivalents in Turkey and South China: biostratigraphy from Capitanian to Changhsingian times (Permian), new foraminiferal taxa, and palaeogeographical implications/La Formación Khuff (Oriente Medio) y sus equivalentes cronológicos de Turquía y China del Sur: bioestratigrafía, nuevos taxones de foraminíferos e implicaciones paleogeo…
Neodiscus sp.		Capitanian	LD1	Southwestern Iran	Iran	28	53	-27.21	49.47	discoid	1070	630		8.75298	Khuff Formation	Limestone	Shallow water		Gaillot J, Vachard D. The Khuff Formation (Middle East) and time-equivalents in Turkey and South China: biostratigraphy from Capitanian to Changhsingian times (Permian), new foraminiferal taxa, and palaeogeographical implications/La Formación Khuff (Oriente Medio) y sus equivalentes cronológicos de Turquía y China del Sur: bioestratigrafía, nuevos taxones de foraminíferos e implicaciones paleogeo…
Septigordius sp.		Capitanian	LD2	Southwestern Iran	Iran	28	53	-27.21	49.47	discoid	300	210		7.17133	Khuff Formation	Limestone	Shallow water		Gaillot J, Vachard D. The Khuff Formation (Middle East) and time-equivalents in Turkey and South China: biostratigraphy from Capitanian to Changhsingian times (Permian), new foraminiferal taxa, and palaeogeographical implications/La Formación Khuff (Oriente Medio) y sus equivalentes cronológicos de Turquía y China del Sur: bioestratigrafía, nuevos taxones de foraminíferos e implicaciones paleogeo…
Septigordius sp.		Capitanian	LD1	Southwestern Iran	Iran	28	53	-27.21	49.47	discoid	320	210		7.22739	Khuff Formation	Limestone	Shallow water		Gaillot J, Vachard D. The Khuff Formation (Middle East) and time-equivalents in Turkey and South China: biostratigraphy from Capitanian to Changhsingian times (Permian), new foraminiferal taxa, and palaeogeographical implications/La Formación Khuff (Oriente Medio) y sus equivalentes cronológicos de Turquía y China del Sur: bioestratigrafía, nuevos taxones de foraminíferos e implicaciones paleogeo…
Multidiscus sp.		Capitanian	LD1	Southwestern Iran	Iran	28	53	-27.21	49.47	discoid	450	300		7.67842	Khuff Formation	Limestone	Shallow water		Gaillot J, Vachard D. The Khuff Formation (Middle East) and time-equivalents in Turkey and South China: biostratigraphy from Capitanian to Changhsingian times (Permian), new foraminiferal taxa, and palaeogeographical implications/La Formación Khuff (Oriente Medio) y sus equivalentes cronológicos de Turquía y China del Sur: bioestratigrafía, nuevos taxones de foraminíferos e implicaciones paleogeo…
Midiella broennimanni		Capitanian	LD1	Southwestern Iran	Iran	28	53	-27.21	49.47	ellipsoid	310	170	170	6.67104	Khuff Formation	Limestone	Shallow water		Gaillot J, Vachard D. The Khuff Formation (Middle East) and time-equivalents in Turkey and South China: biostratigraphy from Capitanian to Changhsingian times (Permian), new foraminiferal taxa, and palaeogeographical implications/La Formación Khuff (Oriente Medio) y sus equivalentes cronológicos de Turquía y China del Sur: bioestratigrafía, nuevos taxones de foraminíferos e implicaciones paleogeo…
Midiella aff. quinglongensis		Capitanian	LD1	Southwestern Iran	Iran	28	53	-27.21	49.47	ellipsoid	450	320	320	7.38229	Khuff Formation	Limestone	Shallow water		Gaillot J, Vachard D. The Khuff Formation (Middle East) and time-equivalents in Turkey and South China: biostratigraphy from Capitanian to Changhsingian times (Permian), new foraminiferal taxa, and palaeogeographical implications/La Formación Khuff (Oriente Medio) y sus equivalentes cronológicos de Turquía y China del Sur: bioestratigrafía, nuevos taxones de foraminíferos e implicaciones paleogeo…
Tauridia sp.		Capitanian	LD1	Southwestern Iran	Iran	28	53	-27.21	49.47	cylinder	480	90		6.4846	Khuff Formation	Limestone	Shallow water		Gaillot J, Vachard D. The Khuff Formation (Middle East) and time-equivalents in Turkey and South China: biostratigraphy from Capitanian to Changhsingian times (Permian), new foraminiferal taxa, and palaeogeographical implications/La Formación Khuff (Oriente Medio) y sus equivalentes cronológicos de Turquía y China del Sur: bioestratigrafía, nuevos taxones de foraminíferos e implicaciones paleogeo…
Tauridia sp.		Capitanian	LD1	Southwestern Iran	Iran	28	53	-27.21	49.47	cylinder	230	60		5.8129	Khuff Formation	Limestone	Shallow water		Gaillot J, Vachard D. The Khuff Formation (Middle East) and time-equivalents in Turkey and South China: biostratigraphy from Capitanian to Changhsingian times (Permian), new foraminiferal taxa, and palaeogeographical implications/La Formación Khuff (Oriente Medio) y sus equivalentes cronológicos de Turquía y China del Sur: bioestratigrafía, nuevos taxones de foraminíferos e implicaciones paleogeo…
Robustopachyphloia sp.		Capitanian	LD2	Southwestern Iran	Iran	28	53	-27.21	49.47	cylinder	650	240		7.46821	Khuff Formation	Limestone	Shallow water		Gaillot J, Vachard D. The Khuff Formation (Middle East) and time-equivalents in Turkey and South China: biostratigraphy from Capitanian to Changhsingian times (Permian), new foraminiferal taxa, and palaeogeographical implications/La Formación Khuff (Oriente Medio) y sus equivalentes cronológicos de Turquía y China del Sur: bioestratigrafía, nuevos taxones de foraminíferos e implicaciones paleogeo…
Tauridia sp.		Capitanian	LD1	Southwestern Iran	Iran	28	53	-27.21	49.47	cylinder	280	110		6.42481	Khuff Formation	Limestone	Shallow water		Gaillot J, Vachard D. The Khuff Formation (Middle East) and time-equivalents in Turkey and South China: biostratigraphy from Capitanian to Changhsingian times (Permian), new foraminiferal taxa, and palaeogeographical implications/La Formación Khuff (Oriente Medio) y sus equivalentes cronológicos de Turquía y China del Sur: bioestratigrafía, nuevos taxones de foraminíferos e implicaciones paleogeo…
Calvezina ottomana		Capitanian	LD2	Southwestern Iran	Iran	28	53	-27.21	49.47	cylinder	720	250		7.54808	Khuff Formation	Limestone	Shallow water		Gaillot J, Vachard D. The Khuff Formation (Middle East) and time-equivalents in Turkey and South China: biostratigraphy from Capitanian to Changhsingian times (Permian), new foraminiferal taxa, and palaeogeographical implications/La Formación Khuff (Oriente Medio) y sus equivalentes cronológicos de Turquía y China del Sur: bioestratigrafía, nuevos taxones de foraminíferos e implicaciones paleogeo…
Nodoinvolutaria sp.		Capitanian	LD3	Southwestern Iran	Iran	28	53	-27.21	49.47	cylinder	580	280		7.55261	Khuff Formation	Limestone	Shallow water		Gaillot J, Vachard D. The Khuff Formation (Middle East) and time-equivalents in Turkey and South China: biostratigraphy from Capitanian to Changhsingian times (Permian), new foraminiferal taxa, and palaeogeographical implications/La Formación Khuff (Oriente Medio) y sus equivalentes cronológicos de Turquía y China del Sur: bioestratigrafía, nuevos taxones de foraminíferos e implicaciones paleogeo…
Septigordius turgidus		Capitanian	LD1	Southwestern Iran	Iran	28	53	-27.21	49.47	discoid	540	440		8.00311	Khuff Formation	Limestone	Shallow water		Gaillot J, Vachard D. The Khuff Formation (Middle East) and time-equivalents in Turkey and South China: biostratigraphy from Capitanian to Changhsingian times (Permian), new foraminiferal taxa, and palaeogeographical implications/La Formación Khuff (Oriente Medio) y sus equivalentes cronológicos de Turquía y China del Sur: bioestratigrafía, nuevos taxones de foraminíferos e implicaciones paleogeo…
Shanita amosi		Capitanian	LD1	Southwestern Iran	Iran	28	53	-27.21	49.47	ellipsoid	640	550	550	8.00568	Khuff Formation	Limestone	Shallow water		Gaillot J, Vachard D. The Khuff Formation (Middle East) and time-equivalents in Turkey and South China: biostratigraphy from Capitanian to Changhsingian times (Permian), new foraminiferal taxa, and palaeogeographical implications/La Formación Khuff (Oriente Medio) y sus equivalentes cronológicos de Turquía y China del Sur: bioestratigrafía, nuevos taxones de foraminíferos e implicaciones paleogeo…
Globivalvulina sp.	KUMIP2506729	Capitanian		Guadalupe Mountains of West Texas	US	32.7797	-96.8017	1.82	-26.98	ellipsoid	421.875	343.75	343.75	7.41645	Tansill Formation	limestone	reefal		Nestell G P, Nestell M K. Middle Permian (Late Guadalupian) foraminifers from Dark Canyon, Guadalupe Mountains, New Mexico[J]. Micropaleontology, 2006, 52(1): 1-50.
Globivalvulina sp.	KUMIP2506730	Capitanian		Guadalupe Mountains of West Texas	US	32.7797	-96.8017	1.82	-26.98	ellipsoid	312.5	250	250	7.00951	Tansill Formation	limestone	reefal		Nestell G P, Nestell M K. Middle Permian (Late Guadalupian) foraminifers from Dark Canyon, Guadalupe Mountains, New Mexico[J]. Micropaleontology, 2006, 52(1): 1-50.
Globivalvulina sp.	KUMIP2506731	Capitanian		Guadalupe Mountains of West Texas	US	32.7797	-96.8017	1.82	-26.98	ellipsoid	375	312.5	312.5	7.28251	Tansill Formation	limestone	reefal		Nestell G P, Nestell M K. Middle Permian (Late Guadalupian) foraminifers from Dark Canyon, Guadalupe Mountains, New Mexico[J]. Micropaleontology, 2006, 52(1): 1-50.
Globivalvulina sp.	KUMIP2506732	Capitanian		Guadalupe Mountains of West Texas	US	32.7797	-96.8017	1.82	-26.98	ellipsoid	375	312.5	312.5	7.28251	Tansill Formation	limestone	reefal		Nestell G P, Nestell M K. Middle Permian (Late Guadalupian) foraminifers from Dark Canyon, Guadalupe Mountains, New Mexico[J]. Micropaleontology, 2006, 52(1): 1-50.
Globivalvulina guadalupensis	KUMIP2506733	Capitanian		Guadalupe Mountains of West Texas	US	32.7797	-96.8017	1.82	-26.98	ellipsoid	796.875	640.625	640.625	8.23338	Tansill Formation	limestone	reefal		Nestell G P, Nestell M K. Middle Permian (Late Guadalupian) foraminifers from Dark Canyon, Guadalupe Mountains, New Mexico[J]. Micropaleontology, 2006, 52(1): 1-50.
Globivalvulina guadalupensis	KUMIP2506734	Capitanian		Guadalupe Mountains of West Texas	US	32.7797	-96.8017	1.82	-26.98	ellipsoid	640.625	500	500	7.92332	Tansill Formation	limestone	reefal		Nestell G P, Nestell M K. Middle Permian (Late Guadalupian) foraminifers from Dark Canyon, Guadalupe Mountains, New Mexico[J]. Micropaleontology, 2006, 52(1): 1-50.
Globivalvulina guadalupensis	KUMIP2506735	Capitanian		Guadalupe Mountains of West Texas	US	32.7797	-96.8017	1.82	-26.98	ellipsoid	546.875	328.125	328.125	7.48875	Tansill Formation	limestone	reefal		Nestell G P, Nestell M K. Middle Permian (Late Guadalupian) foraminifers from Dark Canyon, Guadalupe Mountains, New Mexico[J]. Micropaleontology, 2006, 52(1): 1-50.
Globivalvulina guadalupensis	KUMIP2506736	Capitanian		Guadalupe Mountains of West Texas	US	32.7797	-96.8017	1.82	-26.98	ellipsoid	468.75	312.5	312.5	7.37942	Tansill Formation	limestone	reefal		Nestell G P, Nestell M K. Middle Permian (Late Guadalupian) foraminifers from Dark Canyon, Guadalupe Mountains, New Mexico[J]. Micropaleontology, 2006, 52(1): 1-50.
Globivalvulina guadalupensis	KUMIP2506737	Capitanian		Guadalupe Mountains of West Texas	US	32.7797	-96.8017	1.82	-26.98	ellipsoid	656.25	500	500	7.93379	Tansill Formation	limestone	reefal		Nestell G P, Nestell M K. Middle Permian (Late Guadalupian) foraminifers from Dark Canyon, Guadalupe Mountains, New Mexico[J]. Micropaleontology, 2006, 52(1): 1-50.
Globivalvulina guadalupensis	KUMIP2506738	Capitanian		Guadalupe Mountains of West Texas	US	32.7797	-96.8017	1.82	-26.98	ellipsoid	734.375	500	500	7.98264	Tansill Formation	limestone	reefal		Nestell G P, Nestell M K. Middle Permian (Late Guadalupian) foraminifers from Dark Canyon, Guadalupe Mountains, New Mexico[J]. Micropaleontology, 2006, 52(1): 1-50.
Globivalvulina guadalupensis	KUMIP2506742	Capitanian		Guadalupe Mountains of West Texas	US	32.7797	-96.8017	1.82	-26.98	ellipsoid	750	500	500	7.99178	Tansill Formation	limestone	reefal		Nestell G P, Nestell M K. Middle Permian (Late Guadalupian) foraminifers from Dark Canyon, Guadalupe Mountains, New Mexico[J]. Micropaleontology, 2006, 52(1): 1-50.
Globivalvulina guadalupensis	KUMIP2506743	Capitanian		Guadalupe Mountains of West Texas	US	32.7797	-96.8017	1.82	-26.98	ellipsoid	781.25	515.625	515.625	8.03624	Tansill Formation	limestone	reefal		Nestell G P, Nestell M K. Middle Permian (Late Guadalupian) foraminifers from Dark Canyon, Guadalupe Mountains, New Mexico[J]. Micropaleontology, 2006, 52(1): 1-50.
Globivalvulina guadalupensis	KUMIP2506744	Capitanian		Guadalupe Mountains of West Texas	US	32.7797	-96.8017	1.82	-26.98	ellipsoid	625	453.125	453.125	7.82709	Tansill Formation	limestone	reefal		Nestell G P, Nestell M K. Middle Permian (Late Guadalupian) foraminifers from Dark Canyon, Guadalupe Mountains, New Mexico[J]. Micropaleontology, 2006, 52(1): 1-50.
Globivalvulina guadalupensis	KUMIP2506745	Capitanian		Guadalupe Mountains of West Texas	US	32.7797	-96.8017	1.82	-26.98	ellipsoid	640.625	468.75	468.75	7.86726	Tansill Formation	limestone	reefal		Nestell G P, Nestell M K. Middle Permian (Late Guadalupian) foraminifers from Dark Canyon, Guadalupe Mountains, New Mexico[J]. Micropaleontology, 2006, 52(1): 1-50.
Globivalvulina guadalupensis	KUMIP2506746	Capitanian		Guadalupe Mountains of West Texas	US	32.7797	-96.8017	1.82	-26.98	ellipsoid	875	515.625	515.625	8.08545	Tansill Formation	limestone	reefal		Nestell G P, Nestell M K. Middle Permian (Late Guadalupian) foraminifers from Dark Canyon, Guadalupe Mountains, New Mexico[J]. Micropaleontology, 2006, 52(1): 1-50.
Globivalvulina guadalupensis	KUMIP2506747	Capitanian		Guadalupe Mountains of West Texas	US	32.7797	-96.8017	1.82	-26.98	ellipsoid	1046.88	656.25	656.25	8.37281	Tansill Formation	limestone	reefal		Nestell G P, Nestell M K. Middle Permian (Late Guadalupian) foraminifers from Dark Canyon, Guadalupe Mountains, New Mexico[J]. Micropaleontology, 2006, 52(1): 1-50.
Globivalvulina sp.	KUMIP2506748	Capitanian		Guadalupe Mountains of West Texas	US	32.7797	-96.8017	1.82	-26.98	ellipsoid	593.75	484.375	484.375	7.86275	Tansill Formation	limestone	reefal		Nestell G P, Nestell M K. Middle Permian (Late Guadalupian) foraminifers from Dark Canyon, Guadalupe Mountains, New Mexico[J]. Micropaleontology, 2006, 52(1): 1-50.
Globivalvulina sp.	KUMIP2506749	Capitanian		Guadalupe Mountains of West Texas	US	32.7797	-96.8017	1.82	-26.98	ellipsoid	640.625	546.875	546.875	8.00116	Tansill Formation	limestone	reefal		Nestell G P, Nestell M K. Middle Permian (Late Guadalupian) foraminifers from Dark Canyon, Guadalupe Mountains, New Mexico[J]. Micropaleontology, 2006, 52(1): 1-50.
Polarisella lingulae	KUMIP2506750	Capitanian		Guadalupe Mountains of West Texas	US	32.7797	-96.8017	1.82	-26.98	cylinder	477.778	133.333		6.82397	Tansill Formation	limestone	reefal		Nestell G P, Nestell M K. Middle Permian (Late Guadalupian) foraminifers from Dark Canyon, Guadalupe Mountains, New Mexico[J]. Micropaleontology, 2006, 52(1): 1-50.
Lingulonodosaria sp.	KUMIP2506751	Capitanian		Guadalupe Mountains of West Texas	US	32.7797	-96.8017	1.82	-26.98	cylinder	722.222	133.333		7.00342	Tansill Formation	limestone	reefal		Nestell G P, Nestell M K. Middle Permian (Late Guadalupian) foraminifers from Dark Canyon, Guadalupe Mountains, New Mexico[J]. Micropaleontology, 2006, 52(1): 1-50.
Lingulonodosaria sp.	KUMIP2506752	Capitanian		Guadalupe Mountains of West Texas	US	32.7797	-96.8017	1.82	-26.98	cylinder	744.444	133.333		7.01658	Tansill Formation	limestone	reefal		Nestell G P, Nestell M K. Middle Permian (Late Guadalupian) foraminifers from Dark Canyon, Guadalupe Mountains, New Mexico[J]. Micropaleontology, 2006, 52(1): 1-50.
Rectoglandulina lepida	KUMIP2506753	Capitanian		Guadalupe Mountains of West Texas	US	32.7797	-96.8017	1.82	-26.98	cylinder	311.111	222.222		7.08136	Tansill Formation	limestone	reefal		Nestell G P, Nestell M K. Middle Permian (Late Guadalupian) foraminifers from Dark Canyon, Guadalupe Mountains, New Mexico[J]. Micropaleontology, 2006, 52(1): 1-50.
Calcitornella sp.	KUMIP2506754	Capitanian		Guadalupe Mountains of West Texas	US	32.7797	-96.8017	1.82	-26.98	cylinder	477.778	144.444		6.8935	Tansill Formation	limestone	reefal		Nestell G P, Nestell M K. Middle Permian (Late Guadalupian) foraminifers from Dark Canyon, Guadalupe Mountains, New Mexico[J]. Micropaleontology, 2006, 52(1): 1-50.
Calcitornella sp.	KUMIP2506755	Capitanian		Guadalupe Mountains of West Texas	US	32.7797	-96.8017	1.82	-26.98	cylinder	522.222	150		6.96491	Tansill Formation	limestone	reefal		Nestell G P, Nestell M K. Middle Permian (Late Guadalupian) foraminifers from Dark Canyon, Guadalupe Mountains, New Mexico[J]. Micropaleontology, 2006, 52(1): 1-50.
Calcitornella sp.	KUMIP2506756	Capitanian		Guadalupe Mountains of West Texas	US	32.7797	-96.8017	1.82	-26.98	cylinder	366.667	277.778		7.46711	Tansill Formation	limestone	reefal		Nestell G P, Nestell M K. Middle Permian (Late Guadalupian) foraminifers from Dark Canyon, Guadalupe Mountains, New Mexico[J]. Micropaleontology, 2006, 52(1): 1-50.
Ichthyolaria sp.	KUMIP2506757	Capitanian		Guadalupe Mountains of West Texas	US	32.7797	-96.8017	1.82	-26.98	cylinder	444.444	83.3333		6.38432	Tansill Formation	limestone	reefal		Nestell G P, Nestell M K. Middle Permian (Late Guadalupian) foraminifers from Dark Canyon, Guadalupe Mountains, New Mexico[J]. Micropaleontology, 2006, 52(1): 1-50.
Ichthyolaria sp.	KUMIP2506758	Capitanian		Guadalupe Mountains of West Texas	US	32.7797	-96.8017	1.82	-26.98	cylinder	422.222	88.8889		6.41811	Tansill Formation	limestone	reefal		Nestell G P, Nestell M K. Middle Permian (Late Guadalupian) foraminifers from Dark Canyon, Guadalupe Mountains, New Mexico[J]. Micropaleontology, 2006, 52(1): 1-50.
Ichthyolaria sp.	KUMIP2506759	Capitanian		Guadalupe Mountains of West Texas	US	32.7797	-96.8017	1.82	-26.98	cylinder	422.222	188.889		7.07282	Tansill Formation	limestone	reefal		Nestell G P, Nestell M K. Middle Permian (Late Guadalupian) foraminifers from Dark Canyon, Guadalupe Mountains, New Mexico[J]. Micropaleontology, 2006, 52(1): 1-50.
Ichthyolaria sp.	KUMIP2506760	Capitanian		Guadalupe Mountains of West Texas	US	32.7797	-96.8017	1.82	-26.98	cylinder	955.556	355.556		7.97694	Tansill Formation	limestone	reefal		Nestell G P, Nestell M K. Middle Permian (Late Guadalupian) foraminifers from Dark Canyon, Guadalupe Mountains, New Mexico[J]. Micropaleontology, 2006, 52(1): 1-50.
Tuberitina variabilis	KUMIP2506761	Capitanian		Guadalupe Mountains of West Texas	US	32.7797	-96.8017	1.82	-26.98	N*hemispheroid	222.222			7.3612	Tansill Formation	limestone	reefal		Nestell G P, Nestell M K. Middle Permian (Late Guadalupian) foraminifers from Dark Canyon, Guadalupe Mountains, New Mexico[J]. Micropaleontology, 2006, 52(1): 1-50.
Tuberitina variabilis	KUMIP2506762	Capitanian		Guadalupe Mountains of West Texas	US	32.7797	-96.8017	1.82	-26.98	N*hemispheroid	244.444			7.66147	Tansill Formation	limestone	reefal		Nestell G P, Nestell M K. Middle Permian (Late Guadalupian) foraminifers from Dark Canyon, Guadalupe Mountains, New Mexico[J]. Micropaleontology, 2006, 52(1): 1-50.
Tuberitina variabilis	KUMIP2506763	Capitanian		Guadalupe Mountains of West Texas	US	32.7797	-96.8017	1.82	-26.98	N*hemispheroid	188.889			7.02452	Tansill Formation	limestone	reefal		Nestell G P, Nestell M K. Middle Permian (Late Guadalupian) foraminifers from Dark Canyon, Guadalupe Mountains, New Mexico[J]. Micropaleontology, 2006, 52(1): 1-50.
Tuberitina variabilis	KUMIP2506764	Capitanian		Guadalupe Mountains of West Texas	US	32.7797	-96.8017	1.82	-26.98	N*hemispheroid	266.667			7.29771	Tansill Formation	limestone	reefal		Nestell G P, Nestell M K. Middle Permian (Late Guadalupian) foraminifers from Dark Canyon, Guadalupe Mountains, New Mexico[J]. Micropaleontology, 2006, 52(1): 1-50.
Tuberitina variabilis	KUMIP2506765	Capitanian		Guadalupe Mountains of West Texas	US	32.7797	-96.8017	1.82	-26.98	N*hemispheroid	266.667			6.99668	Tansill Formation	limestone	reefal		Nestell G P, Nestell M K. Middle Permian (Late Guadalupian) foraminifers from Dark Canyon, Guadalupe Mountains, New Mexico[J]. Micropaleontology, 2006, 52(1): 1-50.
Tuberitina variabilis	KUMIP2506766	Capitanian		Guadalupe Mountains of West Texas	US	32.7797	-96.8017	1.82	-26.98	N*hemispheroid	244.444			7.18435	Tansill Formation	limestone	reefal		Nestell G P, Nestell M K. Middle Permian (Late Guadalupian) foraminifers from Dark Canyon, Guadalupe Mountains, New Mexico[J]. Micropaleontology, 2006, 52(1): 1-50.
Tuberitina variabilis	KUMIP2506767	Capitanian		Guadalupe Mountains of West Texas	US	32.7797	-96.8017	1.82	-26.98	N*hemispheroid	333.333			7.76454	Tansill Formation	limestone	reefal		Nestell G P, Nestell M K. Middle Permian (Late Guadalupian) foraminifers from Dark Canyon, Guadalupe Mountains, New Mexico[J]. Micropaleontology, 2006, 52(1): 1-50.
Tuberitina variabilis	KUMIP2506768	Capitanian		Guadalupe Mountains of West Texas	US	32.7797	-96.8017	1.82	-26.98	N*hemispheroid	255.556			7.24226	Tansill Formation	limestone	reefal		Nestell G P, Nestell M K. Middle Permian (Late Guadalupian) foraminifers from Dark Canyon, Guadalupe Mountains, New Mexico[J]. Micropaleontology, 2006, 52(1): 1-50.
Tuberitina variabilis	KUMIP2506769	Capitanian		Guadalupe Mountains of West Texas	US	32.7797	-96.8017	1.82	-26.98	N*hemispheroid	277.778			7.04987	Tansill Formation	limestone	reefal		Nestell G P, Nestell M K. Middle Permian (Late Guadalupian) foraminifers from Dark Canyon, Guadalupe Mountains, New Mexico[J]. Micropaleontology, 2006, 52(1): 1-50.
Eomarginulinella sp.	KUMIP2506770	Capitanian		Guadalupe Mountains of West Texas	US	32.7797	-96.8017	1.82	-26.98	cylinder	411.111	300		7.46307	Tansill Formation	limestone	reefal		Nestell G P, Nestell M K. Middle Permian (Late Guadalupian) foraminifers from Dark Canyon, Guadalupe Mountains, New Mexico[J]. Micropaleontology, 2006, 52(1): 1-50.
Eomarginulinella sp.	KUMIP2506771	Capitanian		Guadalupe Mountains of West Texas	US	32.7797	-96.8017	1.82	-26.98	cylinder	359.375	281.25		7.3486	Tansill Formation	limestone	reefal		Nestell G P, Nestell M K. Middle Permian (Late Guadalupian) foraminifers from Dark Canyon, Guadalupe Mountains, New Mexico[J]. Micropaleontology, 2006, 52(1): 1-50.
Eomarginulinella sp.	KUMIP2506772	Capitanian		Guadalupe Mountains of West Texas	US	32.7797	-96.8017	1.82	-26.98	cylinder	843.75	312.5		7.81078	Tansill Formation	limestone	reefal		Nestell G P, Nestell M K. Middle Permian (Late Guadalupian) foraminifers from Dark Canyon, Guadalupe Mountains, New Mexico[J]. Micropaleontology, 2006, 52(1): 1-50.
Eomarginulinella sp.	KUMIP2506773	Capitanian		Guadalupe Mountains of West Texas	US	32.7797	-96.8017	1.82	-26.98	cylinder	600	366.667		7.80156	Tansill Formation	limestone	reefal		Nestell G P, Nestell M K. Middle Permian (Late Guadalupian) foraminifers from Dark Canyon, Guadalupe Mountains, New Mexico[J]. Micropaleontology, 2006, 52(1): 1-50.
Lingulina sp.	KUMIP2506774	Capitanian		Guadalupe Mountains of West Texas	US	32.7797	-96.8017	1.82	-26.98	cylinder	755.556	233.333		7.50909	Tansill Formation	limestone	reefal		Nestell G P, Nestell M K. Middle Permian (Late Guadalupian) foraminifers from Dark Canyon, Guadalupe Mountains, New Mexico[J]. Micropaleontology, 2006, 52(1): 1-50.
Pseudoammodiscus sp.	KUMIP2506775	Capitanian		Guadalupe Mountains of West Texas	US	32.7797	-96.8017	1.82	-26.98	discoid	244.444	111.111		6.71699	Tansill Formation	limestone	reefal		Nestell G P, Nestell M K. Middle Permian (Late Guadalupian) foraminifers from Dark Canyon, Guadalupe Mountains, New Mexico[J]. Micropaleontology, 2006, 52(1): 1-50.
Pseudoammodiscus sp.	KUMIP2506776	Capitanian		Guadalupe Mountains of West Texas	US	32.7797	-96.8017	1.82	-26.98	discoid	211.111	105.556		6.56737	Tansill Formation	limestone	reefal		Nestell G P, Nestell M K. Middle Permian (Late Guadalupian) foraminifers from Dark Canyon, Guadalupe Mountains, New Mexico[J]. Micropaleontology, 2006, 52(1): 1-50.
Pseudoammodiscus sp.	KUMIP2506777	Capitanian		Guadalupe Mountains of West Texas	US	32.7797	-96.8017	1.82	-26.98	discoid	333.333	166.667		7.16248	Tansill Formation	limestone	reefal		Nestell G P, Nestell M K. Middle Permian (Late Guadalupian) foraminifers from Dark Canyon, Guadalupe Mountains, New Mexico[J]. Micropaleontology, 2006, 52(1): 1-50.
Pseudoammodiscus sp.	KUMIP2506778	Capitanian		Guadalupe Mountains of West Texas	US	32.7797	-96.8017	1.82	-26.98	discoid	355.556	144.444		7.15639	Tansill Formation	limestone	reefal		Nestell G P, Nestell M K. Middle Permian (Late Guadalupian) foraminifers from Dark Canyon, Guadalupe Mountains, New Mexico[J]. Micropaleontology, 2006, 52(1): 1-50.
Pseudoammodiscus sp.	KUMIP2506779	Capitanian		Guadalupe Mountains of West Texas	US	32.7797	-96.8017	1.82	-26.98	discoid	322.222	133.333		7.03612	Tansill Formation	limestone	reefal		Nestell G P, Nestell M K. Middle Permian (Late Guadalupian) foraminifers from Dark Canyon, Guadalupe Mountains, New Mexico[J]. Micropaleontology, 2006, 52(1): 1-50.
Pseudoammodiscus sp.	KUMIP2506780	Capitanian		Guadalupe Mountains of West Texas	US	32.7797	-96.8017	1.82	-26.98	discoid	388.889	166.667		7.29637	Tansill Formation	limestone	reefal		Nestell G P, Nestell M K. Middle Permian (Late Guadalupian) foraminifers from Dark Canyon, Guadalupe Mountains, New Mexico[J]. Micropaleontology, 2006, 52(1): 1-50.
Pseudoammodiscus sp.	KUMIP2506781	Capitanian		Guadalupe Mountains of West Texas	US	32.7797	-96.8017	1.82	-26.98	discoid	333.333	155.556		7.13251	Tansill Formation	limestone	reefal		Nestell G P, Nestell M K. Middle Permian (Late Guadalupian) foraminifers from Dark Canyon, Guadalupe Mountains, New Mexico[J]. Micropaleontology, 2006, 52(1): 1-50.
Pseudoammodiscus sp.	KUMIP2506782	Capitanian		Guadalupe Mountains of West Texas	US	32.7797	-96.8017	1.82	-26.98	discoid	288.889	211.111		7.14084	Tansill Formation	limestone	reefal		Nestell G P, Nestell M K. Middle Permian (Late Guadalupian) foraminifers from Dark Canyon, Guadalupe Mountains, New Mexico[J]. Micropaleontology, 2006, 52(1): 1-50.
Pseudoammodiscus sp.	KUMIP2506783	Capitanian		Guadalupe Mountains of West Texas	US	32.7797	-96.8017	1.82	-26.98	discoid	333.333	233.333		7.3086	Tansill Formation	limestone	reefal		Nestell G P, Nestell M K. Middle Permian (Late Guadalupian) foraminifers from Dark Canyon, Guadalupe Mountains, New Mexico[J]. Micropaleontology, 2006, 52(1): 1-50.
Pseudoammodiscus sp.	KUMIP2506784	Capitanian		Guadalupe Mountains of West Texas	US	32.7797	-96.8017	1.82	-26.98	discoid	455.556	277.778		7.65565	Tansill Formation	limestone	reefal		Nestell G P, Nestell M K. Middle Permian (Late Guadalupian) foraminifers from Dark Canyon, Guadalupe Mountains, New Mexico[J]. Micropaleontology, 2006, 52(1): 1-50.
Pseudoammodiscus sp.	KUMIP2506785	Capitanian		Guadalupe Mountains of West Texas	US	32.7797	-96.8017	1.82	-26.98	discoid	388.889	222.222		7.42131	Tansill Formation	limestone	reefal		Nestell G P, Nestell M K. Middle Permian (Late Guadalupian) foraminifers from Dark Canyon, Guadalupe Mountains, New Mexico[J]. Micropaleontology, 2006, 52(1): 1-50.
Pseudoammodiscus sp.	KUMIP2506786	Capitanian		Guadalupe Mountains of West Texas	US	32.7797	-96.8017	1.82	-26.98	discoid	333.333	133.333		7.06557	Tansill Formation	limestone	reefal		Nestell G P, Nestell M K. Middle Permian (Late Guadalupian) foraminifers from Dark Canyon, Guadalupe Mountains, New Mexico[J]. Micropaleontology, 2006, 52(1): 1-50.
Pseudoammodiscus sp.	KUMIP2506787	Capitanian		Guadalupe Mountains of West Texas	US	32.7797	-96.8017	1.82	-26.98	discoid	377.778	255.556		7.45683	Tansill Formation	limestone	reefal		Nestell G P, Nestell M K. Middle Permian (Late Guadalupian) foraminifers from Dark Canyon, Guadalupe Mountains, New Mexico[J]. Micropaleontology, 2006, 52(1): 1-50.
Pseudoammodiscus sp.	KUMIP2506788	Capitanian		Guadalupe Mountains of West Texas	US	32.7797	-96.8017	1.82	-26.98	discoid	444.444	266.667		7.61647	Tansill Formation	limestone	reefal		Nestell G P, Nestell M K. Middle Permian (Late Guadalupian) foraminifers from Dark Canyon, Guadalupe Mountains, New Mexico[J]. Micropaleontology, 2006, 52(1): 1-50.
Pseudoammodiscus sp.	KUMIP2506789	Capitanian		Guadalupe Mountains of West Texas	US	32.7797	-96.8017	1.82	-26.98	discoid	255.556	211.111		7.03435	Tansill Formation	limestone	reefal		Nestell G P, Nestell M K. Middle Permian (Late Guadalupian) foraminifers from Dark Canyon, Guadalupe Mountains, New Mexico[J]. Micropaleontology, 2006, 52(1): 1-50.
Pseudoammodiscus sp.	KUMIP2506790	Capitanian		Guadalupe Mountains of West Texas	US	32.7797	-96.8017	1.82	-26.98	discoid	277.778	255.556		7.18975	Tansill Formation	limestone	reefal		Nestell G P, Nestell M K. Middle Permian (Late Guadalupian) foraminifers from Dark Canyon, Guadalupe Mountains, New Mexico[J]. Micropaleontology, 2006, 52(1): 1-50.
Pseudoammodiscus sp.	KUMIP2506791	Capitanian		Guadalupe Mountains of West Texas	US	32.7797	-96.8017	1.82	-26.98	discoid	277.778	188.889		7.05847	Tansill Formation	limestone	reefal		Nestell G P, Nestell M K. Middle Permian (Late Guadalupian) foraminifers from Dark Canyon, Guadalupe Mountains, New Mexico[J]. Micropaleontology, 2006, 52(1): 1-50.
Pseudoammodiscus sp.	KUMIP2506792	Capitanian		Guadalupe Mountains of West Texas	US	32.7797	-96.8017	1.82	-26.98	discoid	355.556	255.556		7.40417	Tansill Formation	limestone	reefal		Nestell G P, Nestell M K. Middle Permian (Late Guadalupian) foraminifers from Dark Canyon, Guadalupe Mountains, New Mexico[J]. Micropaleontology, 2006, 52(1): 1-50.
Howchinella sp.	KUMIP2506793	Capitanian		Guadalupe Mountains of West Texas	US	32.7797	-96.8017	1.82	-26.98	cylinder	422.222	200		7.12247	Tansill Formation	limestone	reefal		Nestell G P, Nestell M K. Middle Permian (Late Guadalupian) foraminifers from Dark Canyon, Guadalupe Mountains, New Mexico[J]. Micropaleontology, 2006, 52(1): 1-50.
Tuberitina variabilis	KUMIP2506794	Capitanian		Guadalupe Mountains of West Texas	US	32.7797	-96.8017	1.82	-26.98	N*hemispheroid	200			6.62187	Tansill Formation	limestone	reefal		Nestell G P, Nestell M K. Middle Permian (Late Guadalupian) foraminifers from Dark Canyon, Guadalupe Mountains, New Mexico[J]. Micropaleontology, 2006, 52(1): 1-50.
Graecodiscus praecursor	KUMIP2506795	Capitanian		Guadalupe Mountains of West Texas	US	32.7797	-96.8017	1.82	-26.98	ellipsoid	1750	725	725	8.68249	Tansill Formation	limestone	reefal		Nestell G P, Nestell M K. Middle Permian (Late Guadalupian) foraminifers from Dark Canyon, Guadalupe Mountains, New Mexico[J]. Micropaleontology, 2006, 52(1): 1-50.
Palaeonubecularia marginata	KUMIP2506796	Capitanian		Guadalupe Mountains of West Texas	US	32.7797	-96.8017	1.82	-26.98	cylinder	1156.25	1093.75		9.05989	Tansill Formation	limestone	reefal		Nestell G P, Nestell M K. Middle Permian (Late Guadalupian) foraminifers from Dark Canyon, Guadalupe Mountains, New Mexico[J]. Micropaleontology, 2006, 52(1): 1-50.
Palaeonubecularia marginata	KUMIP2506797	Capitanian		Guadalupe Mountains of West Texas	US	32.7797	-96.8017	1.82	-26.98	cylinder	1093.75	1031.25		8.98607	Tansill Formation	limestone	reefal		Nestell G P, Nestell M K. Middle Permian (Late Guadalupian) foraminifers from Dark Canyon, Guadalupe Mountains, New Mexico[J]. Micropaleontology, 2006, 52(1): 1-50.
Palaeonubecularia marginata	KUMIP2506798	Capitanian		Guadalupe Mountains of West Texas	US	32.7797	-96.8017	1.82	-26.98	cylinder	2000	781.25		9.38972	Tansill Formation	limestone	reefal		Nestell G P, Nestell M K. Middle Permian (Late Guadalupian) foraminifers from Dark Canyon, Guadalupe Mountains, New Mexico[J]. Micropaleontology, 2006, 52(1): 1-50.
Graecodiscus praecursor	KUMIP2506799	Capitanian		Guadalupe Mountains of West Texas	US	32.7797	-96.8017	1.82	-26.98	ellipsoid	1250	700	700	8.50588	Tansill Formation	limestone	reefal		Nestell G P, Nestell M K. Middle Permian (Late Guadalupian) foraminifers from Dark Canyon, Guadalupe Mountains, New Mexico[J]. Micropaleontology, 2006, 52(1): 1-50.
Calvezina sp.	KUMIP2506800	Capitanian		Guadalupe Mountains of West Texas	US	32.7797	-96.8017	1.82	-26.98	cylinder	800	277.778		7.68535	Tansill Formation	limestone	reefal		Nestell G P, Nestell M K. Middle Permian (Late Guadalupian) foraminifers from Dark Canyon, Guadalupe Mountains, New Mexico[J]. Micropaleontology, 2006, 52(1): 1-50.
Calvezina sp.	KUMIP2506801	Capitanian		Guadalupe Mountains of West Texas	US	32.7797	-96.8017	1.82	-26.98	cylinder	811.111	244.444		7.58031	Tansill Formation	limestone	reefal		Nestell G P, Nestell M K. Middle Permian (Late Guadalupian) foraminifers from Dark Canyon, Guadalupe Mountains, New Mexico[J]. Micropaleontology, 2006, 52(1): 1-50.
Pseudokahlerina capitanensis	KUMIP2506802	Capitanian		Guadalupe Mountains of West Texas	US	32.7797	-96.8017	1.82	-26.98	discoid	750	400		8.24705	Tansill Formation	limestone	reefal		Nestell G P, Nestell M K. Middle Permian (Late Guadalupian) foraminifers from Dark Canyon, Guadalupe Mountains, New Mexico[J]. Micropaleontology, 2006, 52(1): 1-50.
Pseudokahlerina capitanensis	KUMIP2506803	Capitanian		Guadalupe Mountains of West Texas	US	32.7797	-96.8017	1.82	-26.98	discoid	900	525		8.52351	Tansill Formation	limestone	reefal		Nestell G P, Nestell M K. Middle Permian (Late Guadalupian) foraminifers from Dark Canyon, Guadalupe Mountains, New Mexico[J]. Micropaleontology, 2006, 52(1): 1-50.
Pseudokahlerina capitanensis	KUMIP2506804	Capitanian		Guadalupe Mountains of West Texas	US	32.7797	-96.8017	1.82	-26.98	discoid	950	425		8.47871	Tansill Formation	limestone	reefal		Nestell G P, Nestell M K. Middle Permian (Late Guadalupian) foraminifers from Dark Canyon, Guadalupe Mountains, New Mexico[J]. Micropaleontology, 2006, 52(1): 1-50.
Pseudokahlerina capitanensis	KUMIP2506805	Capitanian		Guadalupe Mountains of West Texas	US	32.7797	-96.8017	1.82	-26.98	discoid	750	400		8.24705	Tansill Formation	limestone	reefal		Nestell G P, Nestell M K. Middle Permian (Late Guadalupian) foraminifers from Dark Canyon, Guadalupe Mountains, New Mexico[J]. Micropaleontology, 2006, 52(1): 1-50.
Robustopachyphloia sp.	KUMIP2506806	Capitanian		Guadalupe Mountains of West Texas	US	32.7797	-96.8017	1.82	-26.98	cylinder	755.556	7.75371		7.15691	Tansill Formation	limestone	reefal		Nestell G P, Nestell M K. Middle Permian (Late Guadalupian) foraminifers from Dark Canyon, Guadalupe Mountains, New Mexico[J]. Micropaleontology, 2006, 52(1): 1-50.
Pseudokahlerina capitanensis	KUMIP2506807	Capitanian		Guadalupe Mountains of West Texas	US	32.7797	-96.8017	1.82	-26.98	discoid	575	425		8.04259	Tansill Formation	limestone	reefal		Nestell G P, Nestell M K. Middle Permian (Late Guadalupian) foraminifers from Dark Canyon, Guadalupe Mountains, New Mexico[J]. Micropaleontology, 2006, 52(1): 1-50.
Endothyra sp.	KUMIP2506808	Capitanian		Guadalupe Mountains of West Texas	US	32.7797	-96.8017	1.82	-26.98	discoid	859.375	531.25		8.27965	Tansill Formation	limestone	reefal		Nestell G P, Nestell M K. Middle Permian (Late Guadalupian) foraminifers from Dark Canyon, Guadalupe Mountains, New Mexico[J]. Micropaleontology, 2006, 52(1): 1-50.
Tauridia sp.	KUMIP2506809	Capitanian		Guadalupe Mountains of West Texas	US	32.7797	-96.8017	1.82	-26.98	cylinder	411.111	177.778		7.00858	Tansill Formation	limestone	reefal		Nestell G P, Nestell M K. Middle Permian (Late Guadalupian) foraminifers from Dark Canyon, Guadalupe Mountains, New Mexico[J]. Micropaleontology, 2006, 52(1): 1-50.
Tauridia sp.	KUMIP2506810	Capitanian		Guadalupe Mountains of West Texas	US	32.7797	-96.8017	1.82	-26.98	cylinder	500	111.111		6.68535	Tansill Formation	limestone	reefal		Nestell G P, Nestell M K. Middle Permian (Late Guadalupian) foraminifers from Dark Canyon, Guadalupe Mountains, New Mexico[J]. Micropaleontology, 2006, 52(1): 1-50.
Tauridia sp.	KUMIP2506811	Capitanian		Guadalupe Mountains of West Texas	US	32.7797	-96.8017	1.82	-26.98	cylinder	411.111	155.556		6.8926	Tansill Formation	limestone	reefal		Nestell G P, Nestell M K. Middle Permian (Late Guadalupian) foraminifers from Dark Canyon, Guadalupe Mountains, New Mexico[J]. Micropaleontology, 2006, 52(1): 1-50.
Tauridia sp.	KUMIP2506812	Capitanian		Guadalupe Mountains of West Texas	US	32.7797	-96.8017	1.82	-26.98	cylinder	633.333	244.444		7.47286	Tansill Formation	limestone	reefal		Nestell G P, Nestell M K. Middle Permian (Late Guadalupian) foraminifers from Dark Canyon, Guadalupe Mountains, New Mexico[J]. Micropaleontology, 2006, 52(1): 1-50.
Tauridia sp.	KUMIP2506813	Capitanian		Guadalupe Mountains of West Texas	US	32.7797	-96.8017	1.82	-26.98	cylinder	655.556	266.667		7.56342	Tansill Formation	limestone	reefal		Nestell G P, Nestell M K. Middle Permian (Late Guadalupian) foraminifers from Dark Canyon, Guadalupe Mountains, New Mexico[J]. Micropaleontology, 2006, 52(1): 1-50.
Tauridia sp.	KUMIP2506814	Capitanian		Guadalupe Mountains of West Texas	US	32.7797	-96.8017	1.82	-26.98	cylinder	644.444	200		7.30612	Tansill Formation	limestone	reefal		Nestell G P, Nestell M K. Middle Permian (Late Guadalupian) foraminifers from Dark Canyon, Guadalupe Mountains, New Mexico[J]. Micropaleontology, 2006, 52(1): 1-50.
Tauridia sp.	KUMIP2506815	Capitanian		Guadalupe Mountains of West Texas	US	32.7797	-96.8017	1.82	-26.98	cylinder	788.889	255.556		7.60686	Tansill Formation	limestone	reefal		Nestell G P, Nestell M K. Middle Permian (Late Guadalupian) foraminifers from Dark Canyon, Guadalupe Mountains, New Mexico[J]. Micropaleontology, 2006, 52(1): 1-50.
Tauridia sp.	KUMIP2506816	Capitanian		Guadalupe Mountains of West Texas	US	32.7797	-96.8017	1.82	-26.98	cylinder	777.778	188.889		7.33814	Tansill Formation	limestone	reefal		Nestell G P, Nestell M K. Middle Permian (Late Guadalupian) foraminifers from Dark Canyon, Guadalupe Mountains, New Mexico[J]. Micropaleontology, 2006, 52(1): 1-50.
Graecodiscus sp.	KUMIP2506817	Capitanian		Guadalupe Mountains of West Texas	US	32.7797	-96.8017	1.82	-26.98	ellipsoid	555.556	222.222	222.222	7.15708	Tansill Formation	limestone	reefal		Nestell G P, Nestell M K. Middle Permian (Late Guadalupian) foraminifers from Dark Canyon, Guadalupe Mountains, New Mexico[J]. Micropaleontology, 2006, 52(1): 1-50.
Spireitlina sp.	KUMIP2506818	Capitanian		Guadalupe Mountains of West Texas	US	32.7797	-96.8017	1.82	-26.98	cylinder	355.556	177.778		6.94553	Tansill Formation	limestone	reefal		Nestell G P, Nestell M K. Middle Permian (Late Guadalupian) foraminifers from Dark Canyon, Guadalupe Mountains, New Mexico[J]. Micropaleontology, 2006, 52(1): 1-50.
Spireitlina sp.	KUMIP2506820	Capitanian		Guadalupe Mountains of West Texas	US	32.7797	-96.8017	1.82	-26.98	cylinder	687.5	218.75		7.41204	Tansill Formation	limestone	reefal		Nestell G P, Nestell M K. Middle Permian (Late Guadalupian) foraminifers from Dark Canyon, Guadalupe Mountains, New Mexico[J]. Micropaleontology, 2006, 52(1): 1-50.
Spireitlina sp.	KUMIP2506821	Capitanian		Guadalupe Mountains of West Texas	US	32.7797	-96.8017	1.82	-26.98	cylinder	344.444	166.667		6.87569	Tansill Formation	limestone	reefal		Nestell G P, Nestell M K. Middle Permian (Late Guadalupian) foraminifers from Dark Canyon, Guadalupe Mountains, New Mexico[J]. Micropaleontology, 2006, 52(1): 1-50.
Crescentia migrantis	KUMIP2506822	Capitanian		Guadalupe Mountains of West Texas	US	32.7797	-96.8017	1.82	-26.98	cylinder	796.875	562.5		8.2965	Tansill Formation	limestone	reefal		Nestell G P, Nestell M K. Middle Permian (Late Guadalupian) foraminifers from Dark Canyon, Guadalupe Mountains, New Mexico[J]. Micropaleontology, 2006, 52(1): 1-50.
Crescentia migrantis	KUMIP2506825	Capitanian		Guadalupe Mountains of West Texas	US	32.7797	-96.8017	1.82	-26.98	cylinder	1031.25	531.25		8.35883	Tansill Formation	limestone	reefal		Nestell G P, Nestell M K. Middle Permian (Late Guadalupian) foraminifers from Dark Canyon, Guadalupe Mountains, New Mexico[J]. Micropaleontology, 2006, 52(1): 1-50.
Crescentia migrantis	KUMIP2506826	Capitanian		Guadalupe Mountains of West Texas	US	32.7797	-96.8017	1.82	-26.98	cylinder	937.5	500		8.26478	Tansill Formation	limestone	reefal		Nestell G P, Nestell M K. Middle Permian (Late Guadalupian) foraminifers from Dark Canyon, Guadalupe Mountains, New Mexico[J]. Micropaleontology, 2006, 52(1): 1-50.
Crescentia migrantis	KUMIP2506847	Capitanian		Guadalupe Mountains of West Texas	US	32.7797	-96.8017	1.82	-26.98	cylinder	968.75	484.375		8.25144	Tansill Formation	limestone	reefal		Nestell G P, Nestell M K. Middle Permian (Late Guadalupian) foraminifers from Dark Canyon, Guadalupe Mountains, New Mexico[J]. Micropaleontology, 2006, 52(1): 1-50.
Crescentia migrantis	KUMIP2506848	Capitanian		Guadalupe Mountains of West Texas	US	32.7797	-96.8017	1.82	-26.98	cylinder	859.375	484.375		8.19942	Tansill Formation	limestone	reefal		Nestell G P, Nestell M K. Middle Permian (Late Guadalupian) foraminifers from Dark Canyon, Guadalupe Mountains, New Mexico[J]. Micropaleontology, 2006, 52(1): 1-50.
Crescentia migrantis	KUMIP2506849	Capitanian		Guadalupe Mountains of West Texas	US	32.7797	-96.8017	1.82	-26.98	cylinder	859.375	468.75		8.17093	Tansill Formation	limestone	reefal		Nestell G P, Nestell M K. Middle Permian (Late Guadalupian) foraminifers from Dark Canyon, Guadalupe Mountains, New Mexico[J]. Micropaleontology, 2006, 52(1): 1-50.
Agathammina pusilla	KUMIP2506850	Capitanian		Guadalupe Mountains of West Texas	US	32.7797	-96.8017	1.82	-26.98	ellipsoid	1500	575	575	8.41421	Tansill Formation	limestone	reefal		Nestell G P, Nestell M K. Middle Permian (Late Guadalupian) foraminifers from Dark Canyon, Guadalupe Mountains, New Mexico[J]. Micropaleontology, 2006, 52(1): 1-50.
Agathammina pusilla	KUMIP2506851	Capitanian		Guadalupe Mountains of West Texas	US	32.7797	-96.8017	1.82	-26.98	ellipsoid	1925	675	675	8.66182	Tansill Formation	limestone	reefal		Nestell G P, Nestell M K. Middle Permian (Late Guadalupian) foraminifers from Dark Canyon, Guadalupe Mountains, New Mexico[J]. Micropaleontology, 2006, 52(1): 1-50.
Abadehella ex gr. coniformis	KUMIP2506852	Capitanian		Guadalupe Mountains of West Texas	US	32.7797	-96.8017	1.82	-26.98	cone	640	280		7.47727	Tansill Formation	limestone	reefal		Nestell G P, Nestell M K. Middle Permian (Late Guadalupian) foraminifers from Dark Canyon, Guadalupe Mountains, New Mexico[J]. Micropaleontology, 2006, 52(1): 1-50.
Abadehella ex gr. coniformis	KUMIP2506853	Capitanian		Guadalupe Mountains of West Texas	US	32.7797	-96.8017	1.82	-26.98	cone	937.5	531.25		8.08699	Tansill Formation	limestone	reefal		Nestell G P, Nestell M K. Middle Permian (Late Guadalupian) foraminifers from Dark Canyon, Guadalupe Mountains, New Mexico[J]. Micropaleontology, 2006, 52(1): 1-50.
Abadehella ex gr. coniformis	KUMIP2506854	Capitanian		Guadalupe Mountains of West Texas	US	32.7797	-96.8017	1.82	-26.98	cone	828.125	625		8.04982	Tansill Formation	limestone	reefal		Nestell G P, Nestell M K. Middle Permian (Late Guadalupian) foraminifers from Dark Canyon, Guadalupe Mountains, New Mexico[J]. Micropaleontology, 2006, 52(1): 1-50.
Abadehella ex gr. coniformis	KUMIP2506855	Capitanian		Guadalupe Mountains of West Texas	US	32.7797	-96.8017	1.82	-26.98	cone	578.125	437.5		7.58277	Tansill Formation	limestone	reefal		Nestell G P, Nestell M K. Middle Permian (Late Guadalupian) foraminifers from Dark Canyon, Guadalupe Mountains, New Mexico[J]. Micropaleontology, 2006, 52(1): 1-50.
Abadehella sp.	KUMIP2506856	Capitanian		Guadalupe Mountains of West Texas	US	32.7797	-96.8017	1.82	-26.98	cone	765.625	406.25		7.79457	Tansill Formation	limestone	reefal		Nestell G P, Nestell M K. Middle Permian (Late Guadalupian) foraminifers from Dark Canyon, Guadalupe Mountains, New Mexico[J]. Micropaleontology, 2006, 52(1): 1-50.
Abadehella sp.	KUMIP2506857	Capitanian		Guadalupe Mountains of West Texas	US	32.7797	-96.8017	1.82	-26.98	cone	906.25	437.5		7.97322	Tansill Formation	limestone	reefal		Nestell G P, Nestell M K. Middle Permian (Late Guadalupian) foraminifers from Dark Canyon, Guadalupe Mountains, New Mexico[J]. Micropaleontology, 2006, 52(1): 1-50.
Abadehella sp.	KUMIP2506858	Capitanian		Guadalupe Mountains of West Texas	US	32.7797	-96.8017	1.82	-26.98	cone	828.125	437.5		7.89492	Tansill Formation	limestone	reefal		Nestell G P, Nestell M K. Middle Permian (Late Guadalupian) foraminifers from Dark Canyon, Guadalupe Mountains, New Mexico[J]. Micropaleontology, 2006, 52(1): 1-50.
Abadehella sp.	KUMIP2506859	Capitanian		Guadalupe Mountains of West Texas	US	32.7797	-96.8017	1.82	-26.98	cone	890.625	578.125		8.07916	Tansill Formation	limestone	reefal		Nestell G P, Nestell M K. Middle Permian (Late Guadalupian) foraminifers from Dark Canyon, Guadalupe Mountains, New Mexico[J]. Micropaleontology, 2006, 52(1): 1-50.
Abadehella sp.	KUMIP2506860	Capitanian		Guadalupe Mountains of West Texas	US	32.7797	-96.8017	1.82	-26.98	cone	718.75	531.25		7.8562	Tansill Formation	limestone	reefal		Nestell G P, Nestell M K. Middle Permian (Late Guadalupian) foraminifers from Dark Canyon, Guadalupe Mountains, New Mexico[J]. Micropaleontology, 2006, 52(1): 1-50.
Abadehella sp.	KUMIP2506861	Capitanian		Guadalupe Mountains of West Texas	US	32.7797	-96.8017	1.82	-26.98	cone	625	421.875		7.63469	Tansill Formation	limestone	reefal		Nestell G P, Nestell M K. Middle Permian (Late Guadalupian) foraminifers from Dark Canyon, Guadalupe Mountains, New Mexico[J]. Micropaleontology, 2006, 52(1): 1-50.
Abadehella sp.	KUMIP2506862	Capitanian		Guadalupe Mountains of West Texas	US	32.7797	-96.8017	1.82	-26.98	cone	625	359.375		7.56506	Tansill Formation	limestone	reefal		Nestell G P, Nestell M K. Middle Permian (Late Guadalupian) foraminifers from Dark Canyon, Guadalupe Mountains, New Mexico[J]. Micropaleontology, 2006, 52(1): 1-50.
Agathammina pusilla	KUMIP2506863	Capitanian		Guadalupe Mountains of West Texas	US	32.7797	-96.8017	1.82	-26.98	ellipsoid	1437.5	703.125	703.125	8.57045	Tansill Formation	limestone	reefal		Nestell G P, Nestell M K. Middle Permian (Late Guadalupian) foraminifers from Dark Canyon, Guadalupe Mountains, New Mexico[J]. Micropaleontology, 2006, 52(1): 1-50.
Nodosinelloides sp.	KUMIP2506864	Capitanian		Guadalupe Mountains of West Texas	US	32.7797	-96.8017	1.82	-26.98	cylinder	177.778	77.7778		5.92646	Tansill Formation	limestone	reefal		Nestell G P, Nestell M K. Middle Permian (Late Guadalupian) foraminifers from Dark Canyon, Guadalupe Mountains, New Mexico[J]. Micropaleontology, 2006, 52(1): 1-50.
Nodosinelloides sp.	KUMIP2506865	Capitanian		Guadalupe Mountains of West Texas	US	32.7797	-96.8017	1.82	-26.98	cylinder	133.333	77.7778		5.80152	Tansill Formation	limestone	reefal		Nestell G P, Nestell M K. Middle Permian (Late Guadalupian) foraminifers from Dark Canyon, Guadalupe Mountains, New Mexico[J]. Micropaleontology, 2006, 52(1): 1-50.
Nodosinelloides sp.	KUMIP2506866	Capitanian		Guadalupe Mountains of West Texas	US	32.7797	-96.8017	1.82	-26.98	cylinder	200	77.7778		5.97761	Tansill Formation	limestone	reefal		Nestell G P, Nestell M K. Middle Permian (Late Guadalupian) foraminifers from Dark Canyon, Guadalupe Mountains, New Mexico[J]. Micropaleontology, 2006, 52(1): 1-50.
Partisania sp.	KUMIP2506867	Capitanian		Guadalupe Mountains of West Texas	US	32.7797	-96.8017	1.82	-26.98	cylinder	734.375	312.5		7.75049	Tansill Formation	limestone	reefal		Nestell G P, Nestell M K. Middle Permian (Late Guadalupian) foraminifers from Dark Canyon, Guadalupe Mountains, New Mexico[J]. Micropaleontology, 2006, 52(1): 1-50.
Pseudoammodiscus sp.	KUMIP2506868	Capitanian		Guadalupe Mountains of West Texas	US	32.7797	-96.8017	1.82	-26.98	discoid	377.778	77.7778		6.9402	Tansill Formation	limestone	reefal		Nestell G P, Nestell M K. Middle Permian (Late Guadalupian) foraminifers from Dark Canyon, Guadalupe Mountains, New Mexico[J]. Micropaleontology, 2006, 52(1): 1-50.
Pseudoammodiscus sp.	KUMIP2506869	Capitanian		Guadalupe Mountains of West Texas	US	32.7797	-96.8017	1.82	-26.98	discoid	166.667	38.8889		5.92839	Tansill Formation	limestone	reefal		Nestell G P, Nestell M K. Middle Permian (Late Guadalupian) foraminifers from Dark Canyon, Guadalupe Mountains, New Mexico[J]. Micropaleontology, 2006, 52(1): 1-50.
Nodosinelloides sp.	KUMIP2506870	Capitanian		Guadalupe Mountains of West Texas	US	32.7797	-96.8017	1.82	-26.98	cylinder	1033.33	166.667		7.35281	Tansill Formation	limestone	reefal		Nestell G P, Nestell M K. Middle Permian (Late Guadalupian) foraminifers from Dark Canyon, Guadalupe Mountains, New Mexico[J]. Micropaleontology, 2006, 52(1): 1-50.
Nodosinelloides sp.	KUMIP2506871	Capitanian		Guadalupe Mountains of West Texas	US	32.7797	-96.8017	1.82	-26.98	cylinder	866.667	177.778		7.33248	Tansill Formation	limestone	reefal		Nestell G P, Nestell M K. Middle Permian (Late Guadalupian) foraminifers from Dark Canyon, Guadalupe Mountains, New Mexico[J]. Micropaleontology, 2006, 52(1): 1-50.
Nodosinelloides sp.	KUMIP2506872	Capitanian		Guadalupe Mountains of West Texas	US	32.7797	-96.8017	1.82	-26.98	cylinder	1062.5	281.25		7.81938	Tansill Formation	limestone	reefal		Nestell G P, Nestell M K. Middle Permian (Late Guadalupian) foraminifers from Dark Canyon, Guadalupe Mountains, New Mexico[J]. Micropaleontology, 2006, 52(1): 1-50.
Nodosinelloides sp.	KUMIP2506873	Capitanian		Guadalupe Mountains of West Texas	US	32.7797	-96.8017	1.82	-26.98	cylinder	633.333	144.444		7.0159	Tansill Formation	limestone	reefal		Nestell G P, Nestell M K. Middle Permian (Late Guadalupian) foraminifers from Dark Canyon, Guadalupe Mountains, New Mexico[J]. Micropaleontology, 2006, 52(1): 1-50.
Agathammina pusilla	KUMIP2506874	Capitanian		Guadalupe Mountains of West Texas	US	32.7797	-96.8017	1.82	-26.98	ellipsoid	1250	546.875	546.875	8.29146	Tansill Formation	limestone	reefal		Nestell G P, Nestell M K. Middle Permian (Late Guadalupian) foraminifers from Dark Canyon, Guadalupe Mountains, New Mexico[J]. Micropaleontology, 2006, 52(1): 1-50.
Agathammina pusilla	KUMIP2506875	Capitanian		Guadalupe Mountains of West Texas	US	32.7797	-96.8017	1.82	-26.98	ellipsoid	1265.62	515.625	515.625	8.24575	Tansill Formation	limestone	reefal		Nestell G P, Nestell M K. Middle Permian (Late Guadalupian) foraminifers from Dark Canyon, Guadalupe Mountains, New Mexico[J]. Micropaleontology, 2006, 52(1): 1-50.
Agathammina sp.	KUMIP2506876	Capitanian		Guadalupe Mountains of West Texas	US	32.7797	-96.8017	1.82	-26.98	ellipsoid	1250	531.25	531.25	8.26629	Tansill Formation	limestone	reefal		Nestell G P, Nestell M K. Middle Permian (Late Guadalupian) foraminifers from Dark Canyon, Guadalupe Mountains, New Mexico[J]. Micropaleontology, 2006, 52(1): 1-50.
Agathammina sp.	KUMIP2506877	Capitanian		Guadalupe Mountains of West Texas	US	32.7797	-96.8017	1.82	-26.98	ellipsoid	1093.75	546.875	546.875	8.23347	Tansill Formation	limestone	reefal		Nestell G P, Nestell M K. Middle Permian (Late Guadalupian) foraminifers from Dark Canyon, Guadalupe Mountains, New Mexico[J]. Micropaleontology, 2006, 52(1): 1-50.
Agathammina ex gr. rosella	KUMIP2506878	Capitanian		Guadalupe Mountains of West Texas	US	32.7797	-96.8017	1.82	-26.98	ellipsoid	1350	875	875	8.73313	Tansill Formation	limestone	reefal		Nestell G P, Nestell M K. Middle Permian (Late Guadalupian) foraminifers from Dark Canyon, Guadalupe Mountains, New Mexico[J]. Micropaleontology, 2006, 52(1): 1-50.
Agathammina ex gr. rosella	KUMIP2506879	Capitanian		Guadalupe Mountains of West Texas	US	32.7797	-96.8017	1.82	-26.98	ellipsoid	1375	656.25	656.25	8.49122	Tansill Formation	limestone	reefal		Nestell G P, Nestell M K. Middle Permian (Late Guadalupian) foraminifers from Dark Canyon, Guadalupe Mountains, New Mexico[J]. Micropaleontology, 2006, 52(1): 1-50.
Agathammina ex gr. rosella	KUMIP2506880	Capitanian		Guadalupe Mountains of West Texas	US	32.7797	-96.8017	1.82	-26.98	ellipsoid	703.125	421.875	421.875	7.81618	Tansill Formation	limestone	reefal		Nestell G P, Nestell M K. Middle Permian (Late Guadalupian) foraminifers from Dark Canyon, Guadalupe Mountains, New Mexico[J]. Micropaleontology, 2006, 52(1): 1-50.
Agathammina ex gr. rosella	KUMIP2506881	Capitanian		Guadalupe Mountains of West Texas	US	32.7797	-96.8017	1.82	-26.98	ellipsoid	1343.75	609.375	609.375	8.41687	Tansill Formation	limestone	reefal		Nestell G P, Nestell M K. Middle Permian (Late Guadalupian) foraminifers from Dark Canyon, Guadalupe Mountains, New Mexico[J]. Micropaleontology, 2006, 52(1): 1-50.
Agathammina sp.	KUMIP2506882	Capitanian		Guadalupe Mountains of West Texas	US	32.7797	-96.8017	1.82	-26.98	ellipsoid	466.667	166.667	166.667	6.83148	Tansill Formation	limestone	reefal		Nestell G P, Nestell M K. Middle Permian (Late Guadalupian) foraminifers from Dark Canyon, Guadalupe Mountains, New Mexico[J]. Micropaleontology, 2006, 52(1): 1-50.
Geinitzina sp.	KUMIP2506883	Capitanian		Guadalupe Mountains of West Texas	US	32.7797	-96.8017	1.82	-26.98	cylinder	555.556	366.667		7.76814	Tansill Formation	limestone	reefal		Nestell G P, Nestell M K. Middle Permian (Late Guadalupian) foraminifers from Dark Canyon, Guadalupe Mountains, New Mexico[J]. Micropaleontology, 2006, 52(1): 1-50.
Geinitzina sp.	KUMIP2506884	Capitanian		Guadalupe Mountains of West Texas	US	32.7797	-96.8017	1.82	-26.98	cylinder	533.333	322.222		7.63818	Tansill Formation	limestone	reefal		Nestell G P, Nestell M K. Middle Permian (Late Guadalupian) foraminifers from Dark Canyon, Guadalupe Mountains, New Mexico[J]. Micropaleontology, 2006, 52(1): 1-50.
Geinitzina sp.	KUMIP2506885	Capitanian		Guadalupe Mountains of West Texas	US	32.7797	-96.8017	1.82	-26.98	cylinder	600	177.778		7.17278	Tansill Formation	limestone	reefal		Nestell G P, Nestell M K. Middle Permian (Late Guadalupian) foraminifers from Dark Canyon, Guadalupe Mountains, New Mexico[J]. Micropaleontology, 2006, 52(1): 1-50.
Dagmarita sp.	KUMIP2506886	Capitanian		Guadalupe Mountains of West Texas	US	33.7797	-95.8017	1.82	-26.98	cylinder	288.889	144.444		6.675	Tansill Formation	limestone	reefal		Nestell G P, Nestell M K. Middle Permian (Late Guadalupian) foraminifers from Dark Canyon, Guadalupe Mountains, New Mexico[J]. Micropaleontology, 2006, 52(1): 1-50.
Geinitzina aetheria	KUMIP2506887	Capitanian		Guadalupe Mountains of West Texas	US	32.7797	-96.8017	1.82	-26.98	cylinder	188.889	100		6.17108	Tansill Formation	limestone	reefal		Nestell G P, Nestell M K. Middle Permian (Late Guadalupian) foraminifers from Dark Canyon, Guadalupe Mountains, New Mexico[J]. Micropaleontology, 2006, 52(1): 1-50.
Geinitzina aetheria	KUMIP2506888	Capitanian		Guadalupe Mountains of West Texas	US	32.7797	-96.8017	1.82	-26.98	cylinder	244.444	144.444		6.60245	Tansill Formation	limestone	reefal		Nestell G P, Nestell M K. Middle Permian (Late Guadalupian) foraminifers from Dark Canyon, Guadalupe Mountains, New Mexico[J]. Micropaleontology, 2006, 52(1): 1-50.
Geinitzina aetheria	KUMIP2506889	Capitanian		Guadalupe Mountains of West Texas	US	32.7797	-96.8017	1.82	-26.98	cylinder	222.222	77.7778		6.02337	Tansill Formation	limestone	reefal		Nestell G P, Nestell M K. Middle Permian (Late Guadalupian) foraminifers from Dark Canyon, Guadalupe Mountains, New Mexico[J]. Micropaleontology, 2006, 52(1): 1-50.
Geinitzina aetheria	KUMIP2506890	Capitanian		Guadalupe Mountains of West Texas	US	32.7797	-96.8017	1.82	-26.98	cylinder	188.889	66.6667		5.81889	Tansill Formation	limestone	reefal		Nestell G P, Nestell M K. Middle Permian (Late Guadalupian) foraminifers from Dark Canyon, Guadalupe Mountains, New Mexico[J]. Micropaleontology, 2006, 52(1): 1-50.
Geinitzina aetheria	KUMIP2506891	Capitanian		Guadalupe Mountains of West Texas	US	32.7797	-96.8017	1.82	-26.98	cylinder	266.667	66.6667		5.96866	Tansill Formation	limestone	reefal		Nestell G P, Nestell M K. Middle Permian (Late Guadalupian) foraminifers from Dark Canyon, Guadalupe Mountains, New Mexico[J]. Micropaleontology, 2006, 52(1): 1-50.
Geinitzina aetheria	KUMIP2506892	Capitanian		Guadalupe Mountains of West Texas	US	32.7797	-96.8017	1.82	-26.98	cylinder	233.333	122.222		6.43715	Tansill Formation	limestone	reefal		Nestell G P, Nestell M K. Middle Permian (Late Guadalupian) foraminifers from Dark Canyon, Guadalupe Mountains, New Mexico[J]. Micropaleontology, 2006, 52(1): 1-50.
Geinitzina sp.	KUMIP2506893	Capitanian		Guadalupe Mountains of West Texas	US	32.7797	-96.8017	1.82	-26.98	cylinder	444.444	311.111		7.52852	Tansill Formation	limestone	reefal		Nestell G P, Nestell M K. Middle Permian (Late Guadalupian) foraminifers from Dark Canyon, Guadalupe Mountains, New Mexico[J]. Micropaleontology, 2006, 52(1): 1-50.
Geinitzina sp.	KUMIP2506894	Capitanian		Guadalupe Mountains of West Texas	US	32.7797	-96.8017	1.82	-26.98	cylinder	355.556	188.889		6.99819	Tansill Formation	limestone	reefal		Nestell G P, Nestell M K. Middle Permian (Late Guadalupian) foraminifers from Dark Canyon, Guadalupe Mountains, New Mexico[J]. Micropaleontology, 2006, 52(1): 1-50.
Geinitzina sp.	KUMIP2506895	Capitanian		Guadalupe Mountains of West Texas	US	32.7797	-96.8017	1.82	-26.98	cylinder	344.444	144.444		6.75139	Tansill Formation	limestone	reefal		Nestell G P, Nestell M K. Middle Permian (Late Guadalupian) foraminifers from Dark Canyon, Guadalupe Mountains, New Mexico[J]. Micropaleontology, 2006, 52(1): 1-50.
Agathammina sp.	KUMIP2506896	Capitanian		Guadalupe Mountains of West Texas	US	32.7797	-96.8017	1.82	-26.98	ellipsoid	1672.73	527.273	527.273	8.38627	Tansill Formation	limestone	reefal		Nestell G P, Nestell M K. Middle Permian (Late Guadalupian) foraminifers from Dark Canyon, Guadalupe Mountains, New Mexico[J]. Micropaleontology, 2006, 52(1): 1-50.
Agathammina sp.	KUMIP2506897	Capitanian		Guadalupe Mountains of West Texas	US	32.7797	-96.8017	1.82	-26.98	ellipsoid	1509.09	672.727	672.727	8.55317	Tansill Formation	limestone	reefal		Nestell G P, Nestell M K. Middle Permian (Late Guadalupian) foraminifers from Dark Canyon, Guadalupe Mountains, New Mexico[J]. Micropaleontology, 2006, 52(1): 1-50.
Neoendothyranella wildei	KUMIP2506898	Capitanian		Guadalupe Mountains of West Texas	US	32.7797	-96.8017	1.82	-26.98	discoid	781.25	281.25		8.12954	Tansill Formation	limestone	reefal		Nestell G P, Nestell M K. Middle Permian (Late Guadalupian) foraminifers from Dark Canyon, Guadalupe Mountains, New Mexico[J]. Micropaleontology, 2006, 52(1): 1-50.
Neoendothyranella wildei	KUMIP2506899	Capitanian		Guadalupe Mountains of West Texas	US	32.7797	-96.8017	1.82	-26.98	discoid	546.875	234.375		7.74056	Tansill Formation	limestone	reefal		Nestell G P, Nestell M K. Middle Permian (Late Guadalupian) foraminifers from Dark Canyon, Guadalupe Mountains, New Mexico[J]. Micropaleontology, 2006, 52(1): 1-50.
Neoendothyranella wildei	KUMIP2506900	Capitanian		Guadalupe Mountains of West Texas	US	32.7797	-96.8017	1.82	-26.98	discoid	437.5	218.75		7.51677	Tansill Formation	limestone	reefal		Nestell G P, Nestell M K. Middle Permian (Late Guadalupian) foraminifers from Dark Canyon, Guadalupe Mountains, New Mexico[J]. Micropaleontology, 2006, 52(1): 1-50.
Neoendothyranella wildei	KUMIP2506901	Capitanian		Guadalupe Mountains of West Texas	US	32.7797	-96.8017	1.82	-26.98	discoid	968.75	328.125		8.38333	Tansill Formation	limestone	reefal		Nestell G P, Nestell M K. Middle Permian (Late Guadalupian) foraminifers from Dark Canyon, Guadalupe Mountains, New Mexico[J]. Micropaleontology, 2006, 52(1): 1-50.
Haplophragmina infrequens	KUMIP2506902	Capitanian		Guadalupe Mountains of West Texas	US	32.7797	-96.8017	1.82	-26.98	cylinder	1171.88	468.75		8.70357	Tansill Formation	limestone	reefal		Nestell G P, Nestell M K. Middle Permian (Late Guadalupian) foraminifers from Dark Canyon, Guadalupe Mountains, New Mexico[J]. Micropaleontology, 2006, 52(1): 1-50.
Haplophragmina infrequens	KUMIP2506903	Capitanian		Guadalupe Mountains of West Texas	US	32.7797	-96.8017	1.82	-26.98	cylinder	1187.5	468.75		8.71508	Tansill Formation	limestone	reefal		Nestell G P, Nestell M K. Middle Permian (Late Guadalupian) foraminifers from Dark Canyon, Guadalupe Mountains, New Mexico[J]. Micropaleontology, 2006, 52(1): 1-50.
Haplophragmina infrequens	KUMIP2506904	Capitanian		Guadalupe Mountains of West Texas	US	32.7797	-96.8017	1.82	-26.98	cylinder	1203.12	375		8.62952	Tansill Formation	limestone	reefal		Nestell G P, Nestell M K. Middle Permian (Late Guadalupian) foraminifers from Dark Canyon, Guadalupe Mountains, New Mexico[J]. Micropaleontology, 2006, 52(1): 1-50.
Neoendothyranella wildei	KUMIP2506905	Capitanian		Guadalupe Mountains of West Texas	US	32.7797	-96.8017	1.82	-26.98	discoid	875	312.5		8.27374	Tansill Formation	limestone	reefal		Nestell G P, Nestell M K. Middle Permian (Late Guadalupian) foraminifers from Dark Canyon, Guadalupe Mountains, New Mexico[J]. Micropaleontology, 2006, 52(1): 1-50.
Neoendothyranella wildei	KUMIP2506906	Capitanian		Guadalupe Mountains of West Texas	US	32.7797	-96.8017	1.82	-26.98	discoid	859.375	312.5		8.25809	Tansill Formation	limestone	reefal		Nestell G P, Nestell M K. Middle Permian (Late Guadalupian) foraminifers from Dark Canyon, Guadalupe Mountains, New Mexico[J]. Micropaleontology, 2006, 52(1): 1-50.
Neoendothyranella wildei	KUMIP2506907	Capitanian		Guadalupe Mountains of West Texas	US	32.7797	-96.8017	1.82	-26.98	discoid	1015.62	375		8.48237	Tansill Formation	limestone	reefal		Nestell G P, Nestell M K. Middle Permian (Late Guadalupian) foraminifers from Dark Canyon, Guadalupe Mountains, New Mexico[J]. Micropaleontology, 2006, 52(1): 1-50.
Neoendothyranella wildei	KUMIP2506908	Capitanian		Guadalupe Mountains of West Texas	US	32.7797	-96.8017	1.82	-26.98	discoid	703.125	281.25		8.03803	Tansill Formation	limestone	reefal		Nestell G P, Nestell M K. Middle Permian (Late Guadalupian) foraminifers from Dark Canyon, Guadalupe Mountains, New Mexico[J]. Micropaleontology, 2006, 52(1): 1-50.
Neoendothyranella wildei	KUMIP2506909	Capitanian		Guadalupe Mountains of West Texas	US	32.7797	-96.8017	1.82	-26.98	discoid	671.875	375		8.12348	Tansill Formation	limestone	reefal		Nestell G P, Nestell M K. Middle Permian (Late Guadalupian) foraminifers from Dark Canyon, Guadalupe Mountains, New Mexico[J]. Micropaleontology, 2006, 52(1): 1-50.
Sengoerina pulchra	KUMIP2506910	Capitanian		Guadalupe Mountains of West Texas	US	32.7797	-96.8017	1.82	-26.98	cylinder	703.125	546.875		8.21768	Tansill Formation	limestone	reefal		Nestell G P, Nestell M K. Middle Permian (Late Guadalupian) foraminifers from Dark Canyon, Guadalupe Mountains, New Mexico[J]. Micropaleontology, 2006, 52(1): 1-50.
Sengoerina pulchra	KUMIP2506911	Capitanian		Guadalupe Mountains of West Texas	US	32.7797	-96.8017	1.82	-26.98	cylinder	796.875	703.125		8.49032	Tansill Formation	limestone	reefal		Nestell G P, Nestell M K. Middle Permian (Late Guadalupian) foraminifers from Dark Canyon, Guadalupe Mountains, New Mexico[J]. Micropaleontology, 2006, 52(1): 1-50.
Sengoerina pulchra	KUMIP2506912	Capitanian		Guadalupe Mountains of West Texas	US	32.7797	-96.8017	1.82	-26.98	cylinder	796.875	421.875		8.04663	Tansill Formation	limestone	reefal		Nestell G P, Nestell M K. Middle Permian (Late Guadalupian) foraminifers from Dark Canyon, Guadalupe Mountains, New Mexico[J]. Micropaleontology, 2006, 52(1): 1-50.
Sengoerina pulchra	KUMIP2506913	Capitanian		Guadalupe Mountains of West Texas	US	32.7797	-96.8017	1.82	-26.98	cylinder	625	421.875		7.94112	Tansill Formation	limestone	reefal		Nestell G P, Nestell M K. Middle Permian (Late Guadalupian) foraminifers from Dark Canyon, Guadalupe Mountains, New Mexico[J]. Micropaleontology, 2006, 52(1): 1-50.
Baisalina americana	KUMIP2506914	Capitanian		Guadalupe Mountains of West Texas	US	32.7797	-96.8017	1.82	-26.98	ellipsoid	625	453.125	453.125	7.82709	Tansill Formation	limestone	reefal		Nestell G P, Nestell M K. Middle Permian (Late Guadalupian) foraminifers from Dark Canyon, Guadalupe Mountains, New Mexico[J]. Micropaleontology, 2006, 52(1): 1-50.
Baisalina americana	KUMIP2506915	Capitanian		Guadalupe Mountains of West Texas	US	32.7797	-96.8017	1.82	-26.98	ellipsoid	515.625	484.375	484.375	7.80148	Tansill Formation	limestone	reefal		Nestell G P, Nestell M K. Middle Permian (Late Guadalupian) foraminifers from Dark Canyon, Guadalupe Mountains, New Mexico[J]. Micropaleontology, 2006, 52(1): 1-50.
Pachyphloia sp.	KUMIP2506916	Capitanian		Guadalupe Mountains of West Texas	US	32.7797	-96.8017	1.82	-26.98	cylinder	333.333	122.222		6.59205	Tansill Formation	limestone	reefal		Nestell G P, Nestell M K. Middle Permian (Late Guadalupian) foraminifers from Dark Canyon, Guadalupe Mountains, New Mexico[J]. Micropaleontology, 2006, 52(1): 1-50.
Pachyphloia sp.	KUMIP2506917	Capitanian		Guadalupe Mountains of West Texas	US	32.7797	-96.8017	1.82	-26.98	cylinder	411.111	122.222		6.68313	Tansill Formation	limestone	reefal		Nestell G P, Nestell M K. Middle Permian (Late Guadalupian) foraminifers from Dark Canyon, Guadalupe Mountains, New Mexico[J]. Micropaleontology, 2006, 52(1): 1-50.
Pachyphloia sp.	KUMIP2506918	Capitanian		Guadalupe Mountains of West Texas	US	32.7797	-96.8017	1.82	-26.98	cylinder	333.333	100		6.41775	Tansill Formation	limestone	reefal		Nestell G P, Nestell M K. Middle Permian (Late Guadalupian) foraminifers from Dark Canyon, Guadalupe Mountains, New Mexico[J]. Micropaleontology, 2006, 52(1): 1-50.
Baisalina americana	KUMIP2506919	Capitanian		Guadalupe Mountains of West Texas	US	32.7797	-96.8017	1.82	-26.98	ellipsoid	625	437.5	437.5	7.79661	Tansill Formation	limestone	reefal		Nestell G P, Nestell M K. Middle Permian (Late Guadalupian) foraminifers from Dark Canyon, Guadalupe Mountains, New Mexico[J]. Micropaleontology, 2006, 52(1): 1-50.
Baisalina americana	KUMIP2506920	Capitanian		Guadalupe Mountains of West Texas	US	32.7797	-96.8017	1.82	-26.98	ellipsoid	765.625	640.625	640.625	8.216	Tansill Formation	limestone	reefal		Nestell G P, Nestell M K. Middle Permian (Late Guadalupian) foraminifers from Dark Canyon, Guadalupe Mountains, New Mexico[J]. Micropaleontology, 2006, 52(1): 1-50.
Baisalina americana	KUMIP2506921	Capitanian		Guadalupe Mountains of West Texas	US	32.7797	-96.8017	1.82	-26.98	ellipsoid	562.5	500	500	7.86684	Tansill Formation	limestone	reefal		Nestell G P, Nestell M K. Middle Permian (Late Guadalupian) foraminifers from Dark Canyon, Guadalupe Mountains, New Mexico[J]. Micropaleontology, 2006, 52(1): 1-50.
Baisalina americana	KUMIP2506922	Capitanian		Guadalupe Mountains of West Texas	US	32.7797	-96.8017	1.82	-26.98	ellipsoid	671.875	593.75	593.75	8.09327	Tansill Formation	limestone	reefal		Nestell G P, Nestell M K. Middle Permian (Late Guadalupian) foraminifers from Dark Canyon, Guadalupe Mountains, New Mexico[J]. Micropaleontology, 2006, 52(1): 1-50.
Baisalina americana	KUMIP2506923	Capitanian		Guadalupe Mountains of West Texas	US	32.7797	-96.8017	1.82	-26.98	ellipsoid	515.625	375	375	7.57917	Tansill Formation	limestone	reefal		Nestell G P, Nestell M K. Middle Permian (Late Guadalupian) foraminifers from Dark Canyon, Guadalupe Mountains, New Mexico[J]. Micropaleontology, 2006, 52(1): 1-50.
Reichelina lamarensis	KUMIP2506924	Capitanian		Guadalupe Mountains of West Texas	US	32.7797	-96.8017	1.82	-26.98	discoid	936	119		7.91297	Tansill Formation	limestone	reefal		Nestell G P, Nestell M K. Middle Permian (Late Guadalupian) foraminifers from Dark Canyon, Guadalupe Mountains, New Mexico[J]. Micropaleontology, 2006, 52(1): 1-50.
Reichelina lamarensis	KUMIP2506925	Capitanian		Guadalupe Mountains of West Texas	US	32.7797	-96.8017	1.82	-26.98	discoid	421	100		7.14343	Tansill Formation	limestone	reefal		Nestell G P, Nestell M K. Middle Permian (Late Guadalupian) foraminifers from Dark Canyon, Guadalupe Mountains, New Mexico[J]. Micropaleontology, 2006, 52(1): 1-50.
Reichelina lamarensis	KUMIP2506926	Capitanian		Guadalupe Mountains of West Texas	US	32.7797	-96.8017	1.82	-26.98	discoid	1141	120		8.08862	Tansill Formation	limestone	reefal		Nestell G P, Nestell M K. Middle Permian (Late Guadalupian) foraminifers from Dark Canyon, Guadalupe Mountains, New Mexico[J]. Micropaleontology, 2006, 52(1): 1-50.
Reichelina lamarensis	KUMIP2506927	Capitanian		Guadalupe Mountains of West Texas	US	32.7797	-96.8017	1.82	-26.98	discoid	654	429		8.15848	Tansill Formation	limestone	reefal		Nestell G P, Nestell M K. Middle Permian (Late Guadalupian) foraminifers from Dark Canyon, Guadalupe Mountains, New Mexico[J]. Micropaleontology, 2006, 52(1): 1-50.
Reichelina lamarensis	KUMIP2506928	Capitanian		Guadalupe Mountains of West Texas	US	32.7797	-96.8017	1.82	-26.98	discoid	619	420		8.1015	Tansill Formation	limestone	reefal		Nestell G P, Nestell M K. Middle Permian (Late Guadalupian) foraminifers from Dark Canyon, Guadalupe Mountains, New Mexico[J]. Micropaleontology, 2006, 52(1): 1-50.
Reichelina lamarensis	KUMIP2506929	Capitanian		Guadalupe Mountains of West Texas	US	32.7797	-96.8017	1.82	-26.98	discoid	612	349		8.0112	Tansill Formation	limestone	reefal		Nestell G P, Nestell M K. Middle Permian (Late Guadalupian) foraminifers from Dark Canyon, Guadalupe Mountains, New Mexico[J]. Micropaleontology, 2006, 52(1): 1-50.
Reichelina lamarensis	KUMIP2506930	Capitanian		Guadalupe Mountains of West Texas	US	32.7797	-96.8017	1.82	-26.98	discoid	1313	398		8.73128	Tansill Formation	limestone	reefal		Nestell G P, Nestell M K. Middle Permian (Late Guadalupian) foraminifers from Dark Canyon, Guadalupe Mountains, New Mexico[J]. Micropaleontology, 2006, 52(1): 1-50.
Reichelina lamarensis	KUMIP2506931	Capitanian		Guadalupe Mountains of West Texas	US	32.7797	-96.8017	1.82	-26.98	discoid	583	400		8.02827	Tansill Formation	limestone	reefal		Nestell G P, Nestell M K. Middle Permian (Late Guadalupian) foraminifers from Dark Canyon, Guadalupe Mountains, New Mexico[J]. Micropaleontology, 2006, 52(1): 1-50.
Reichelina lamarensis	KUMIP2506932	Capitanian		Guadalupe Mountains of West Texas	US	32.7797	-96.8017	1.82	-26.98	discoid	672	348		8.09119	Tansill Formation	limestone	reefal		Nestell G P, Nestell M K. Middle Permian (Late Guadalupian) foraminifers from Dark Canyon, Guadalupe Mountains, New Mexico[J]. Micropaleontology, 2006, 52(1): 1-50.
Reichelina lamarensis	KUMIP2506933	Capitanian		Guadalupe Mountains of West Texas	US	32.7797	-96.8017	1.82	-26.98	discoid	1324	379		8.71728	Tansill Formation	limestone	reefal		Nestell G P, Nestell M K. Middle Permian (Late Guadalupian) foraminifers from Dark Canyon, Guadalupe Mountains, New Mexico[J]. Micropaleontology, 2006, 52(1): 1-50.
Reichelina lamarensis	KUMIP2506934	Capitanian		Guadalupe Mountains of West Texas	US	32.7797	-96.8017	1.82	-26.98	discoid	1122	319		8.49865	Tansill Formation	limestone	reefal		Nestell G P, Nestell M K. Middle Permian (Late Guadalupian) foraminifers from Dark Canyon, Guadalupe Mountains, New Mexico[J]. Micropaleontology, 2006, 52(1): 1-50.
Reichelina lamarensis	KUMIP2506935	Capitanian		Guadalupe Mountains of West Texas	US	32.7797	-96.8017	1.82	-26.98	discoid	1018	422		8.53568	Tansill Formation	limestone	reefal		Nestell G P, Nestell M K. Middle Permian (Late Guadalupian) foraminifers from Dark Canyon, Guadalupe Mountains, New Mexico[J]. Micropaleontology, 2006, 52(1): 1-50.
Reichelina lamarensis	KUMIP2506936	Capitanian		Guadalupe Mountains of West Texas	US	32.7797	-96.8017	1.82	-26.98	discoid	837	388		8.32915	Tansill Formation	limestone	reefal		Nestell G P, Nestell M K. Middle Permian (Late Guadalupian) foraminifers from Dark Canyon, Guadalupe Mountains, New Mexico[J]. Micropaleontology, 2006, 52(1): 1-50.
Reichelina lamarensis	KUMIP2506937	Capitanian		Guadalupe Mountains of West Texas	US	32.7797	-96.8017	1.82	-26.98	discoid	821	481		8.4057	Tansill Formation	limestone	reefal		Nestell G P, Nestell M K. Middle Permian (Late Guadalupian) foraminifers from Dark Canyon, Guadalupe Mountains, New Mexico[J]. Micropaleontology, 2006, 52(1): 1-50.
Reichelina lamarensis	KUMIP2506938	Capitanian		Guadalupe Mountains of West Texas	US	32.7797	-96.8017	1.82	-26.98	discoid	1029	398		8.51958	Tansill Formation	limestone	reefal		Nestell G P, Nestell M K. Middle Permian (Late Guadalupian) foraminifers from Dark Canyon, Guadalupe Mountains, New Mexico[J]. Micropaleontology, 2006, 52(1): 1-50.
Reichelina aff. changhsingensis	KUMIP2506939	Capitanian		Guadalupe Mountains of West Texas	US	32.7797	-96.8017	1.82	-26.98	discoid	687	388		8.15761	Tansill Formation	limestone	reefal		Nestell G P, Nestell M K. Middle Permian (Late Guadalupian) foraminifers from Dark Canyon, Guadalupe Mountains, New Mexico[J]. Micropaleontology, 2006, 52(1): 1-50.
Rauserella erratica	KUMIP2506940	Capitanian		Guadalupe Mountains of West Texas	US	32.7797	-96.8017	1.82	-26.98	ellipsoid	900	872	872	8.55405	Tansill Formation	limestone	reefal		Nestell G P, Nestell M K. Middle Permian (Late Guadalupian) foraminifers from Dark Canyon, Guadalupe Mountains, New Mexico[J]. Micropaleontology, 2006, 52(1): 1-50.
Rauserella bengeensis	KUMIP2506941	Capitanian		Guadalupe Mountains of West Texas	US	32.7797	-96.8017	1.82	-26.98	ellipsoid	591	328	328	7.52211	Tansill Formation	limestone	reefal		Nestell G P, Nestell M K. Middle Permian (Late Guadalupian) foraminifers from Dark Canyon, Guadalupe Mountains, New Mexico[J]. Micropaleontology, 2006, 52(1): 1-50.
Rauserella bengeensis	KUMIP2506942	Capitanian		Guadalupe Mountains of West Texas	US	32.7797	-96.8017	1.82	-26.98	ellipsoid	618	351	351	7.60038	Tansill Formation	limestone	reefal		Nestell G P, Nestell M K. Middle Permian (Late Guadalupian) foraminifers from Dark Canyon, Guadalupe Mountains, New Mexico[J]. Micropaleontology, 2006, 52(1): 1-50.
Rauserella bengeensis	KUMIP2506943	Capitanian		Guadalupe Mountains of West Texas	US	32.7797	-96.8017	1.82	-26.98	ellipsoid	650	397	397	7.72927	Tansill Formation	limestone	reefal		Nestell G P, Nestell M K. Middle Permian (Late Guadalupian) foraminifers from Dark Canyon, Guadalupe Mountains, New Mexico[J]. Micropaleontology, 2006, 52(1): 1-50.
Rauserella bengeensis	KUMIP2506944	Capitanian		Guadalupe Mountains of West Texas	US	32.7797	-96.8017	1.82	-26.98	ellipsoid	700	453	453	7.87607	Tansill Formation	limestone	reefal		Nestell G P, Nestell M K. Middle Permian (Late Guadalupian) foraminifers from Dark Canyon, Guadalupe Mountains, New Mexico[J]. Micropaleontology, 2006, 52(1): 1-50.
Rauserella bengeensis	KUMIP2506945	Capitanian		Guadalupe Mountains of West Texas	US	32.7797	-96.8017	1.82	-26.98	ellipsoid	622	341	341	7.57808	Tansill Formation	limestone	reefal		Nestell G P, Nestell M K. Middle Permian (Late Guadalupian) foraminifers from Dark Canyon, Guadalupe Mountains, New Mexico[J]. Micropaleontology, 2006, 52(1): 1-50.
Rauserella bengeensis	KUMIP2506946	Capitanian		Guadalupe Mountains of West Texas	US	32.7797	-96.8017	1.82	-26.98	ellipsoid	538	318	318	7.45441	Tansill Formation	limestone	reefal		Nestell G P, Nestell M K. Middle Permian (Late Guadalupian) foraminifers from Dark Canyon, Guadalupe Mountains, New Mexico[J]. Micropaleontology, 2006, 52(1): 1-50.
Rauserella bengeensis	KUMIP2506947	Capitanian		Guadalupe Mountains of West Texas	US	32.7797	-96.8017	1.82	-26.98	ellipsoid	567	737	737	8.2073	Tansill Formation	limestone	reefal		Nestell G P, Nestell M K. Middle Permian (Late Guadalupian) foraminifers from Dark Canyon, Guadalupe Mountains, New Mexico[J]. Micropaleontology, 2006, 52(1): 1-50.
Rauserella bengeensis	KUMIP2506948	Capitanian		Guadalupe Mountains of West Texas	US	32.7797	-96.8017	1.82	-26.98	ellipsoid	352	472	472	7.61321	Tansill Formation	limestone	reefal		Nestell G P, Nestell M K. Middle Permian (Late Guadalupian) foraminifers from Dark Canyon, Guadalupe Mountains, New Mexico[J]. Micropaleontology, 2006, 52(1): 1-50.
Rauserella bengeensis	KUMIP2506949	Capitanian		Guadalupe Mountains of West Texas	US	32.7797	-96.8017	1.82	-26.98	ellipsoid	1969	652	652	8.64152	Tansill Formation	limestone	reefal		Nestell G P, Nestell M K. Middle Permian (Late Guadalupian) foraminifers from Dark Canyon, Guadalupe Mountains, New Mexico[J]. Micropaleontology, 2006, 52(1): 1-50.
Rauserella bengeensis	KUMIP2506950	Capitanian		Guadalupe Mountains of West Texas	US	32.7797	-96.8017	1.82	-26.98	ellipsoid	326	223	223	6.92861	Tansill Formation	limestone	reefal		Nestell G P, Nestell M K. Middle Permian (Late Guadalupian) foraminifers from Dark Canyon, Guadalupe Mountains, New Mexico[J]. Micropaleontology, 2006, 52(1): 1-50.
Rauserella aff. changhsingensis	KUMIP2506951	Capitanian		Guadalupe Mountains of West Texas	US	32.7797	-96.8017	1.82	-26.98	discoid	964	437		8.50351	Tansill Formation	limestone	reefal		Nestell G P, Nestell M K. Middle Permian (Late Guadalupian) foraminifers from Dark Canyon, Guadalupe Mountains, New Mexico[J]. Micropaleontology, 2006, 52(1): 1-50.
Rauserella aff. changhsingensis	KUMIP2506952	Capitanian		Guadalupe Mountains of West Texas	US	32.7797	-96.8017	1.82	-26.98	discoid	847	430		8.3841	Tansill Formation	limestone	reefal		Nestell G P, Nestell M K. Middle Permian (Late Guadalupian) foraminifers from Dark Canyon, Guadalupe Mountains, New Mexico[J]. Micropaleontology, 2006, 52(1): 1-50.
Rauserella aff. changhsingensis	KUMIP2506953	Capitanian		Guadalupe Mountains of West Texas	US	32.7797	-96.8017	1.82	-26.98	discoid	767	400		8.26652	Tansill Formation	limestone	reefal		Nestell G P, Nestell M K. Middle Permian (Late Guadalupian) foraminifers from Dark Canyon, Guadalupe Mountains, New Mexico[J]. Micropaleontology, 2006, 52(1): 1-50.
Codonofusiella cf. paradoxica	KUMIP2506954	Capitanian		Guadalupe Mountains of West Texas	US	32.7797	-96.8017	1.82	-26.98	ellipsoid	1268	812	812	8.64101	Tansill Formation	limestone	reefal		Nestell G P, Nestell M K. Middle Permian (Late Guadalupian) foraminifers from Dark Canyon, Guadalupe Mountains, New Mexico[J]. Micropaleontology, 2006, 52(1): 1-50.
Codonofusiella altudaensis	KUMIP2506955	Capitanian		Guadalupe Mountains of West Texas	US	32.7797	-96.8017	1.82	-26.98	ellipsoid	1250	818	818	8.6412	Tansill Formation	limestone	reefal		Nestell G P, Nestell M K. Middle Permian (Late Guadalupian) foraminifers from Dark Canyon, Guadalupe Mountains, New Mexico[J]. Micropaleontology, 2006, 52(1): 1-50.
Codonofusiella altudaensis	KUMIP2506956	Capitanian		Guadalupe Mountains of West Texas	US	32.7797	-96.8017	1.82	-26.98	ellipsoid	2992	742	742	8.93555	Tansill Formation	limestone	reefal		Nestell G P, Nestell M K. Middle Permian (Late Guadalupian) foraminifers from Dark Canyon, Guadalupe Mountains, New Mexico[J]. Micropaleontology, 2006, 52(1): 1-50.
Codonofusiella extensa	KUMIP2506957	Capitanian		Guadalupe Mountains of West Texas	US	32.7797	-96.8017	1.82	-26.98	ellipsoid	1000	496	496	8.10974	Tansill Formation	limestone	reefal		Nestell G P, Nestell M K. Middle Permian (Late Guadalupian) foraminifers from Dark Canyon, Guadalupe Mountains, New Mexico[J]. Micropaleontology, 2006, 52(1): 1-50.
Codonofusiella extensa	KUMIP2506958	Capitanian		Guadalupe Mountains of West Texas	US	32.7797	-96.8017	1.82	-26.98	ellipsoid	1507	538	538	8.35846	Tansill Formation	limestone	reefal		Nestell G P, Nestell M K. Middle Permian (Late Guadalupian) foraminifers from Dark Canyon, Guadalupe Mountains, New Mexico[J]. Micropaleontology, 2006, 52(1): 1-50.
Codonofusiella extensa	KUMIP2506959	Capitanian		Guadalupe Mountains of West Texas	US	32.7797	-96.8017	1.82	-26.98	ellipsoid	1782	1238	1238	9.15513	Tansill Formation	limestone	reefal		Nestell G P, Nestell M K. Middle Permian (Late Guadalupian) foraminifers from Dark Canyon, Guadalupe Mountains, New Mexico[J]. Micropaleontology, 2006, 52(1): 1-50.
Codonofusiella extensa	KUMIP2506960	Capitanian		Guadalupe Mountains of West Texas	US	32.7797	-96.8017	1.82	-26.98	ellipsoid	1800	1083	1083	9.04331	Tansill Formation	limestone	reefal		Nestell G P, Nestell M K. Middle Permian (Late Guadalupian) foraminifers from Dark Canyon, Guadalupe Mountains, New Mexico[J]. Micropaleontology, 2006, 52(1): 1-50.
Codonofusiella extensa	KUMIP2506961	Capitanian		Guadalupe Mountains of West Texas	US	32.7797	-96.8017	1.82	-26.98	ellipsoid	2000	1533	1533	9.39089	Tansill Formation	limestone	reefal		Nestell G P, Nestell M K. Middle Permian (Late Guadalupian) foraminifers from Dark Canyon, Guadalupe Mountains, New Mexico[J]. Micropaleontology, 2006, 52(1): 1-50.
Codonofusiella extensa	KUMIP2506962	Capitanian		Guadalupe Mountains of West Texas	US	32.7797	-96.8017	1.82	-26.98	ellipsoid	2838	694	694	8.85451	Tansill Formation	limestone	reefal		Nestell G P, Nestell M K. Middle Permian (Late Guadalupian) foraminifers from Dark Canyon, Guadalupe Mountains, New Mexico[J]. Micropaleontology, 2006, 52(1): 1-50.
Codonofusiella extensa	KUMIP2506963	Capitanian		Guadalupe Mountains of West Texas	US	32.7797	-96.8017	1.82	-26.98	ellipsoid	2134	1309	1309	9.28185	Tansill Formation	limestone	reefal		Nestell G P, Nestell M K. Middle Permian (Late Guadalupian) foraminifers from Dark Canyon, Guadalupe Mountains, New Mexico[J]. Micropaleontology, 2006, 52(1): 1-50.
Codonofusiella extensa	KUMIP2506964	Capitanian		Guadalupe Mountains of West Texas	US	32.7797	-96.8017	1.82	-26.98	ellipsoid	3146	771	771	8.99065	Tansill Formation	limestone	reefal		Nestell G P, Nestell M K. Middle Permian (Late Guadalupian) foraminifers from Dark Canyon, Guadalupe Mountains, New Mexico[J]. Micropaleontology, 2006, 52(1): 1-50.
Codonofusiella extensa	KUMIP2506965	Capitanian		Guadalupe Mountains of West Texas	US	32.7797	-96.8017	1.82	-26.98	ellipsoid	2000	1282	1282	9.23558	Tansill Formation	limestone	reefal		Nestell G P, Nestell M K. Middle Permian (Late Guadalupian) foraminifers from Dark Canyon, Guadalupe Mountains, New Mexico[J]. Micropaleontology, 2006, 52(1): 1-50.
Codonofusiella extensa	KUMIP2506966	Capitanian		Guadalupe Mountains of West Texas	US	32.7797	-96.8017	1.82	-26.98	ellipsoid	2688	1294	1294	9.37208	Tansill Formation	limestone	reefal		Nestell G P, Nestell M K. Middle Permian (Late Guadalupian) foraminifers from Dark Canyon, Guadalupe Mountains, New Mexico[J]. Micropaleontology, 2006, 52(1): 1-50.
Codonofusiella extensa	KUMIP2506967	Capitanian		Guadalupe Mountains of West Texas	US	32.7797	-96.8017	1.82	-26.98	ellipsoid	2124	616	616	8.62509	Tansill Formation	limestone	reefal		Nestell G P, Nestell M K. Middle Permian (Late Guadalupian) foraminifers from Dark Canyon, Guadalupe Mountains, New Mexico[J]. Micropaleontology, 2006, 52(1): 1-50.
Codonofusiella extensa	KUMIP2506968	Capitanian		Guadalupe Mountains of West Texas	US	32.7797	-96.8017	1.82	-26.98	ellipsoid	4000	2159	2159	9.98934	Tansill Formation	limestone	reefal		Nestell G P, Nestell M K. Middle Permian (Late Guadalupian) foraminifers from Dark Canyon, Guadalupe Mountains, New Mexico[J]. Micropaleontology, 2006, 52(1): 1-50.
Codonofusiella extensa	KUMIP2506969	Capitanian		Guadalupe Mountains of West Texas	US	32.7797	-96.8017	1.82	-26.98	ellipsoid	2653	652	652	8.77101	Tansill Formation	limestone	reefal		Nestell G P, Nestell M K. Middle Permian (Late Guadalupian) foraminifers from Dark Canyon, Guadalupe Mountains, New Mexico[J]. Micropaleontology, 2006, 52(1): 1-50.
Codonofusiella extensa	KUMIP2506970	Capitanian		Guadalupe Mountains of West Texas	US	32.7797	-96.8017	1.82	-26.98	ellipsoid	1849	635	635	8.59126	Tansill Formation	limestone	reefal		Nestell G P, Nestell M K. Middle Permian (Late Guadalupian) foraminifers from Dark Canyon, Guadalupe Mountains, New Mexico[J]. Micropaleontology, 2006, 52(1): 1-50.
Codonofusiella extensa	KUMIP2506971	Capitanian		Guadalupe Mountains of West Texas	US	32.7797	-96.8017	1.82	-26.98	ellipsoid	2500	1571	1571	9.50907	Tansill Formation	limestone	reefal		Nestell G P, Nestell M K. Middle Permian (Late Guadalupian) foraminifers from Dark Canyon, Guadalupe Mountains, New Mexico[J]. Micropaleontology, 2006, 52(1): 1-50.
Codonofusiella extensa	KUMIP2506972	Capitanian		Guadalupe Mountains of West Texas	US	32.7797	-96.8017	1.82	-26.98	ellipsoid	1300	569	569	8.34295	Tansill Formation	limestone	reefal		Nestell G P, Nestell M K. Middle Permian (Late Guadalupian) foraminifers from Dark Canyon, Guadalupe Mountains, New Mexico[J]. Micropaleontology, 2006, 52(1): 1-50.
Codonofusiella extensa	KUMIP2506973	Capitanian		Guadalupe Mountains of West Texas	US	32.7797	-96.8017	1.82	-26.98	ellipsoid	3132	688	688	8.88978	Tansill Formation	limestone	reefal		Nestell G P, Nestell M K. Middle Permian (Late Guadalupian) foraminifers from Dark Canyon, Guadalupe Mountains, New Mexico[J]. Micropaleontology, 2006, 52(1): 1-50.
Codonofusiella extensa	KUMIP2506974	Capitanian		Guadalupe Mountains of West Texas	US	32.7797	-96.8017	1.82	-26.98	ellipsoid	2000	1695	1695	9.47815	Tansill Formation	limestone	reefal		Nestell G P, Nestell M K. Middle Permian (Late Guadalupian) foraminifers from Dark Canyon, Guadalupe Mountains, New Mexico[J]. Micropaleontology, 2006, 52(1): 1-50.
Paraboultonia splendens	KUMIP2506975	Capitanian		Guadalupe Mountains of West Texas	US	32.7797	-96.8017	1.82	-26.98	ellipsoid	1695	398	398	8.14771	Tansill Formation	limestone	reefal		Nestell G P, Nestell M K. Middle Permian (Late Guadalupian) foraminifers from Dark Canyon, Guadalupe Mountains, New Mexico[J]. Micropaleontology, 2006, 52(1): 1-50.
Paraboultonia splendens	KUMIP2506976	Capitanian		Guadalupe Mountains of West Texas	US	32.7797	-96.8017	1.82	-26.98	ellipsoid	1800	629	629	8.57135	Tansill Formation	limestone	reefal		Nestell G P, Nestell M K. Middle Permian (Late Guadalupian) foraminifers from Dark Canyon, Guadalupe Mountains, New Mexico[J]. Micropaleontology, 2006, 52(1): 1-50.
Paraboultonia splendens	KUMIP2506977	Capitanian		Guadalupe Mountains of West Texas	US	32.7797	-96.8017	1.82	-26.98	ellipsoid	3171	663	663	8.863	Tansill Formation	limestone	reefal		Nestell G P, Nestell M K. Middle Permian (Late Guadalupian) foraminifers from Dark Canyon, Guadalupe Mountains, New Mexico[J]. Micropaleontology, 2006, 52(1): 1-50.
Paraboultonia splendens	KUMIP2506978	Capitanian		Guadalupe Mountains of West Texas	US	32.7797	-96.8017	1.82	-26.98	ellipsoid	2743	628	628	8.75292	Tansill Formation	limestone	reefal		Nestell G P, Nestell M K. Middle Permian (Late Guadalupian) foraminifers from Dark Canyon, Guadalupe Mountains, New Mexico[J]. Micropaleontology, 2006, 52(1): 1-50.
Paraboultonia splendens	KUMIP2506979	Capitanian		Guadalupe Mountains of West Texas	US	32.7797	-96.8017	1.82	-26.98	ellipsoid	3242	728	728	8.95385	Tansill Formation	limestone	reefal		Nestell G P, Nestell M K. Middle Permian (Late Guadalupian) foraminifers from Dark Canyon, Guadalupe Mountains, New Mexico[J]. Micropaleontology, 2006, 52(1): 1-50.
Paraboultonia splendens	KUMIP2506980	Capitanian		Guadalupe Mountains of West Texas	US	32.7797	-96.8017	1.82	-26.98	ellipsoid	3041	751	751	8.95307	Tansill Formation	limestone	reefal		Nestell G P, Nestell M K. Middle Permian (Late Guadalupian) foraminifers from Dark Canyon, Guadalupe Mountains, New Mexico[J]. Micropaleontology, 2006, 52(1): 1-50.
Paraboultonia splendens	KUMIP2506981	Capitanian		Guadalupe Mountains of West Texas	US	32.7797	-96.8017	1.82	-26.98	ellipsoid	2553	583	583	8.65717	Tansill Formation	limestone	reefal		Nestell G P, Nestell M K. Middle Permian (Late Guadalupian) foraminifers from Dark Canyon, Guadalupe Mountains, New Mexico[J]. Micropaleontology, 2006, 52(1): 1-50.
Paraboultonia splendens	KUMIP2506982	Capitanian		Guadalupe Mountains of West Texas	US	32.7797	-96.8017	1.82	-26.98	ellipsoid	3000	841	841	9.04549	Tansill Formation	limestone	reefal		Nestell G P, Nestell M K. Middle Permian (Late Guadalupian) foraminifers from Dark Canyon, Guadalupe Mountains, New Mexico[J]. Micropaleontology, 2006, 52(1): 1-50.
Paraboultonia splendens	KUMIP2506983	Capitanian		Guadalupe Mountains of West Texas	US	32.7797	-96.8017	1.82	-26.98	ellipsoid	2388	496	496	8.48778	Tansill Formation	limestone	reefal		Nestell G P, Nestell M K. Middle Permian (Late Guadalupian) foraminifers from Dark Canyon, Guadalupe Mountains, New Mexico[J]. Micropaleontology, 2006, 52(1): 1-50.
Paraboultonia splendens	KUMIP2506984	Capitanian		Guadalupe Mountains of West Texas	US	32.7797	-96.8017	1.82	-26.98	ellipsoid	2351	579	579	8.61539	Tansill Formation	limestone	reefal		Nestell G P, Nestell M K. Middle Permian (Late Guadalupian) foraminifers from Dark Canyon, Guadalupe Mountains, New Mexico[J]. Micropaleontology, 2006, 52(1): 1-50.
Paraboultonia splendens	KUMIP2506985	Capitanian		Guadalupe Mountains of West Texas	US	32.7797	-96.8017	1.82	-26.98	ellipsoid	2300	597	597	8.63245	Tansill Formation	limestone	reefal		Nestell G P, Nestell M K. Middle Permian (Late Guadalupian) foraminifers from Dark Canyon, Guadalupe Mountains, New Mexico[J]. Micropaleontology, 2006, 52(1): 1-50.
Paraboultonia splendens	KUMIP2506986	Capitanian		Guadalupe Mountains of West Texas	US	32.7797	-96.8017	1.82	-26.98	ellipsoid	3000	682	682	8.86347	Tansill Formation	limestone	reefal		Nestell G P, Nestell M K. Middle Permian (Late Guadalupian) foraminifers from Dark Canyon, Guadalupe Mountains, New Mexico[J]. Micropaleontology, 2006, 52(1): 1-50.
Paraboultonia splendens	KUMIP2506987	Capitanian		Guadalupe Mountains of West Texas	US	32.7797	-96.8017	1.82	-26.98	ellipsoid	1692	363	363	8.06699	Tansill Formation	limestone	reefal		Nestell G P, Nestell M K. Middle Permian (Late Guadalupian) foraminifers from Dark Canyon, Guadalupe Mountains, New Mexico[J]. Micropaleontology, 2006, 52(1): 1-50.
Yabeina texana	KUMIP2506988	Capitanian		Guadalupe Mountains of West Texas	US	32.7797	-96.8017	1.82	-26.98	ellipsoid	1782	1238	1238	9.15513	Tansill Formation	limestone	reefal		Nestell G P, Nestell M K. Middle Permian (Late Guadalupian) foraminifers from Dark Canyon, Guadalupe Mountains, New Mexico[J]. Micropaleontology, 2006, 52(1): 1-50.
Yabeina texana	KUMIP2506989	Capitanian		Guadalupe Mountains of West Texas	US	32.7797	-96.8017	1.82	-26.98	ellipsoid	1800	1083	1083	9.04331	Tansill Formation	limestone	reefal		Nestell G P, Nestell M K. Middle Permian (Late Guadalupian) foraminifers from Dark Canyon, Guadalupe Mountains, New Mexico[J]. Micropaleontology, 2006, 52(1): 1-50.
Yabeina texana	KUMIP2506990	Capitanian		Guadalupe Mountains of West Texas	US	32.7797	-96.8017	1.82	-26.98	ellipsoid	1900	1533	1533	9.36862	Tansill Formation	limestone	reefal		Nestell G P, Nestell M K. Middle Permian (Late Guadalupian) foraminifers from Dark Canyon, Guadalupe Mountains, New Mexico[J]. Micropaleontology, 2006, 52(1): 1-50.
Paraboultonia splendens	KUMIP2506991	Capitanian		Guadalupe Mountains of West Texas	US	32.7797	-96.8017	1.82	-26.98	ellipsoid	1934	473	473	8.35496	Tansill Formation	limestone	reefal		Nestell G P, Nestell M K. Middle Permian (Late Guadalupian) foraminifers from Dark Canyon, Guadalupe Mountains, New Mexico[J]. Micropaleontology, 2006, 52(1): 1-50.
Paraboultonia splendens	KUMIP2506992	Capitanian		Guadalupe Mountains of West Texas	US	32.7797	-96.8017	1.82	-26.98	ellipsoid	1408	482	482	8.23348	Tansill Formation	limestone	reefal		Nestell G P, Nestell M K. Middle Permian (Late Guadalupian) foraminifers from Dark Canyon, Guadalupe Mountains, New Mexico[J]. Micropaleontology, 2006, 52(1): 1-50.
Paraboultonia splendens	KUMIP2506993	Capitanian		Guadalupe Mountains of West Texas	US	32.7797	-96.8017	1.82	-26.98	ellipsoid	3500	1133	1133	9.37131	Tansill Formation	limestone	reefal		Nestell G P, Nestell M K. Middle Permian (Late Guadalupian) foraminifers from Dark Canyon, Guadalupe Mountains, New Mexico[J]. Micropaleontology, 2006, 52(1): 1-50.
Paraboultonia splendens	KUMIP2506994	Capitanian		Guadalupe Mountains of West Texas	US	32.7797	-96.8017	1.82	-26.98	ellipsoid	3000	668	668	8.84545	Tansill Formation	limestone	reefal		Nestell G P, Nestell M K. Middle Permian (Late Guadalupian) foraminifers from Dark Canyon, Guadalupe Mountains, New Mexico[J]. Micropaleontology, 2006, 52(1): 1-50.
Pseudolituotuba sp.	KUMIP2506995	Capitanian		Guadalupe Mountains of West Texas	US	32.7797	-96.8017	1.82	-26.98	ellipsoid	821.429	714.286	714.286	8.34109	Tansill Formation	limestone	reefal		Nestell G P, Nestell M K. Middle Permian (Late Guadalupian) foraminifers from Dark Canyon, Guadalupe Mountains, New Mexico[J]. Micropaleontology, 2006, 52(1): 1-50.
Codonofusiella sp.	KUMIP2506996	Capitanian		Guadalupe Mountains of West Texas	US	32.7797	-96.8017	1.82	-26.98	ellipsoid	3000	1842	1842	9.72648	Tansill Formation	limestone	reefal		Nestell G P, Nestell M K. Middle Permian (Late Guadalupian) foraminifers from Dark Canyon, Guadalupe Mountains, New Mexico[J]. Micropaleontology, 2006, 52(1): 1-50.
Codonofusiella sp.	KUMIP2506997	Capitanian		Guadalupe Mountains of West Texas	US	32.7797	-96.8017	1.82	-26.98	ellipsoid	3500	1993	1993	9.86186	Tansill Formation	limestone	reefal		Nestell G P, Nestell M K. Middle Permian (Late Guadalupian) foraminifers from Dark Canyon, Guadalupe Mountains, New Mexico[J]. Micropaleontology, 2006, 52(1): 1-50.
Codonofusiella sp.	KUMIP2506998	Capitanian		Guadalupe Mountains of West Texas	US	32.7797	-96.8017	1.82	-26.98	ellipsoid	1507	538	538	8.35846	Tansill Formation	limestone	reefal		Nestell G P, Nestell M K. Middle Permian (Late Guadalupian) foraminifers from Dark Canyon, Guadalupe Mountains, New Mexico[J]. Micropaleontology, 2006, 52(1): 1-50.
Baisalina americana	KUMIP2506999	Capitanian		Guadalupe Mountains of West Texas	US	32.7797	-96.8017	1.82	-26.98	ellipsoid	437.5	406.25	406.25	7.57734	Tansill Formation	limestone	reefal		Nestell G P, Nestell M K. Middle Permian (Late Guadalupian) foraminifers from Dark Canyon, Guadalupe Mountains, New Mexico[J]. Micropaleontology, 2006, 52(1): 1-50.
Baisalina americana	KUMIP2507000	Capitanian		Guadalupe Mountains of West Texas	US	32.7797	-96.8017	1.82	-26.98	ellipsoid	656.25	500	500	7.93379	Tansill Formation	limestone	reefal		Nestell G P, Nestell M K. Middle Permian (Late Guadalupian) foraminifers from Dark Canyon, Guadalupe Mountains, New Mexico[J]. Micropaleontology, 2006, 52(1): 1-50.
Vachardella longiuscula	KUMIP2507001	Capitanian		Guadalupe Mountains of West Texas	US	32.7797	-96.8017	1.82	-26.98	cylinder	1031.25	281.25		7.80642	Tansill Formation	limestone	reefal		Nestell G P, Nestell M K. Middle Permian (Late Guadalupian) foraminifers from Dark Canyon, Guadalupe Mountains, New Mexico[J]. Micropaleontology, 2006, 52(1): 1-50.
Vachardella longiuscula	KUMIP2507002	Capitanian		Guadalupe Mountains of West Texas	US	32.7797	-96.8017	1.82	-26.98	cylinder	1031.25	218.75		7.58813	Tansill Formation	limestone	reefal		Nestell G P, Nestell M K. Middle Permian (Late Guadalupian) foraminifers from Dark Canyon, Guadalupe Mountains, New Mexico[J]. Micropaleontology, 2006, 52(1): 1-50.
Vachardella longiuscula	KUMIP2507003	Capitanian		Guadalupe Mountains of West Texas	US	32.7797	-96.8017	1.82	-26.98	cylinder	1234.38	296.875		7.93146	Tansill Formation	limestone	reefal		Nestell G P, Nestell M K. Middle Permian (Late Guadalupian) foraminifers from Dark Canyon, Guadalupe Mountains, New Mexico[J]. Micropaleontology, 2006, 52(1): 1-50.
Vachardella longiuscula	KUMIP2507004	Capitanian		Guadalupe Mountains of West Texas	US	32.7797	-96.8017	1.82	-26.98	cylinder	812.5	187.5		7.3507	Tansill Formation	limestone	reefal		Nestell G P, Nestell M K. Middle Permian (Late Guadalupian) foraminifers from Dark Canyon, Guadalupe Mountains, New Mexico[J]. Micropaleontology, 2006, 52(1): 1-50.
Vachardella longiuscula	KUMIP2507005	Capitanian		Guadalupe Mountains of West Texas	US	32.7797	-96.8017	1.82	-26.98	cylinder	406.25	234.375		7.24349	Tansill Formation	limestone	reefal		Nestell G P, Nestell M K. Middle Permian (Late Guadalupian) foraminifers from Dark Canyon, Guadalupe Mountains, New Mexico[J]. Micropaleontology, 2006, 52(1): 1-50.
Vachardella longiuscula	KUMIP2507006	Capitanian		Guadalupe Mountains of West Texas	US	32.7797	-96.8017	1.82	-26.98	cylinder	468.75	296.875		7.51096	Tansill Formation	limestone	reefal		Nestell G P, Nestell M K. Middle Permian (Late Guadalupian) foraminifers from Dark Canyon, Guadalupe Mountains, New Mexico[J]. Micropaleontology, 2006, 52(1): 1-50.
Vachardella sp.	KUMIP2507007	Capitanian		Guadalupe Mountains of West Texas	US	32.7797	-96.8017	1.82	-26.98	cylinder	703.125	218.75		7.4218	Tansill Formation	limestone	reefal		Nestell G P, Nestell M K. Middle Permian (Late Guadalupian) foraminifers from Dark Canyon, Guadalupe Mountains, New Mexico[J]. Micropaleontology, 2006, 52(1): 1-50.
Paradoxiella pratti	KUMIP2507008	Capitanian		Guadalupe Mountains of West Texas	US	32.7797	-96.8017	1.82	-26.98	ellipsoid	1768	1768	1768	9.46123	Tansill Formation	limestone	reefal		Nestell G P, Nestell M K. Middle Permian (Late Guadalupian) foraminifers from Dark Canyon, Guadalupe Mountains, New Mexico[J]. Micropaleontology, 2006, 52(1): 1-50.
Paradoxiella pratti	KUMIP2507009	Capitanian		Guadalupe Mountains of West Texas	US	32.7797	-96.8017	1.82	-26.98	ellipsoid	1449	1449	1449	9.20198	Tansill Formation	limestone	reefal		Nestell G P, Nestell M K. Middle Permian (Late Guadalupian) foraminifers from Dark Canyon, Guadalupe Mountains, New Mexico[J]. Micropaleontology, 2006, 52(1): 1-50.
Deckerella sp.	KUMIP2507010	Capitanian		Guadalupe Mountains of West Texas	US	32.7797	-96.8017	1.82	-26.98	cylinder	1093.75	593.75		8.48099	Tansill Formation	limestone	reefal		Nestell G P, Nestell M K. Middle Permian (Late Guadalupian) foraminifers from Dark Canyon, Guadalupe Mountains, New Mexico[J]. Micropaleontology, 2006, 52(1): 1-50.
Deckerella sp.	KUMIP2507011	Capitanian		Guadalupe Mountains of West Texas	US	32.7797	-96.8017	1.82	-26.98	cylinder	2718.75	687.5		9.00378	Tansill Formation	limestone	reefal		Nestell G P, Nestell M K. Middle Permian (Late Guadalupian) foraminifers from Dark Canyon, Guadalupe Mountains, New Mexico[J]. Micropaleontology, 2006, 52(1): 1-50.
Astacolus permicus		Capitanian	D2-013875	2.8 km east of the village of Taishaku	Japan	34.85	133.23	24.55	108.92	cylinder	525	225		7.31939	Uyamano Formation	limestone	Shallow water	10.2517/1342-8144-14.4.260	Kobayashi F. Late Middle Permian (Capitanian) foraminifers from the uppermost part of the Taishaku Limestone, Akiyoshi Terrane, Japan[J]. Paleontological Research, 2010, 14(4): 260-276.
Pachyphloia sp.		Capitanian	D2-013875	2.8 km east of the village of Taishaku	Japan	34.85	133.23	24.55	108.92	cylinder	475	225		7.27593	Uyamano Formation	limestone	Shallow water	10.2517/1342-8144-14.4.260	Kobayashi F. Late Middle Permian (Capitanian) foraminifers from the uppermost part of the Taishaku Limestone, Akiyoshi Terrane, Japan[J]. Paleontological Research, 2010, 14(4): 260-276.
Pachyphloia sp.		Capitanian	D2-013875	2.8 km east of the village of Taishaku	Japan	34.85	133.23	24.55	108.92	cylinder	525	250		7.41091	Uyamano Formation	limestone	Shallow water	10.2517/1342-8144-14.4.260	Kobayashi F. Late Middle Permian (Capitanian) foraminifers from the uppermost part of the Taishaku Limestone, Akiyoshi Terrane, Japan[J]. Paleontological Research, 2010, 14(4): 260-276.
Pachyphloia robusta		Capitanian	D2-013875	2.8 km east of the village of Taishaku	Japan	34.85	133.23	24.55	108.92	cylinder	1175	500		8.36285	Uyamano Formation	limestone	Shallow water	10.2517/1342-8144-14.4.260	Kobayashi F. Late Middle Permian (Capitanian) foraminifers from the uppermost part of the Taishaku Limestone, Akiyoshi Terrane, Japan[J]. Paleontological Research, 2010, 14(4): 260-276.
Pachyphloia robusta		Capitanian	D2-013875	2.8 km east of the village of Taishaku	Japan	34.85	133.23	24.55	108.92	cylinder	550	337.5		7.69178	Uyamano Formation	limestone	Shallow water	10.2517/1342-8144-14.4.260	Kobayashi F. Late Middle Permian (Capitanian) foraminifers from the uppermost part of the Taishaku Limestone, Akiyoshi Terrane, Japan[J]. Paleontological Research, 2010, 14(4): 260-276.
Pachyphloia robusta		Capitanian	D2-013875	2.8 km east of the village of Taishaku	Japan	34.85	133.23	24.55	108.92	cylinder	750	325		7.7937	Uyamano Formation	limestone	Shallow water	10.2517/1342-8144-14.4.260	Kobayashi F. Late Middle Permian (Capitanian) foraminifers from the uppermost part of the Taishaku Limestone, Akiyoshi Terrane, Japan[J]. Paleontological Research, 2010, 14(4): 260-276.
Kahlerina taishakuensis		Capitanian	D2-013875	2.8 km east of the village of Taishaku	Japan	34.85	133.23	24.55	108.92	discoid	1933.33	600		9.24563	Uyamano Formation	limestone	Shallow water	10.2517/1342-8144-14.4.260	Kobayashi F. Late Middle Permian (Capitanian) foraminifers from the uppermost part of the Taishaku Limestone, Akiyoshi Terrane, Japan[J]. Paleontological Research, 2010, 14(4): 260-276.
Kahlerina taishakuensis		Capitanian	D2-013875	2.8 km east of the village of Taishaku	Japan	34.85	133.23	24.55	108.92	discoid	2266.67	1000		9.60564	Uyamano Formation	limestone	Shallow water	10.2517/1342-8144-14.4.260	Kobayashi F. Late Middle Permian (Capitanian) foraminifers from the uppermost part of the Taishaku Limestone, Akiyoshi Terrane, Japan[J]. Paleontological Research, 2010, 14(4): 260-276.
Kahlerina taishakuensis		Capitanian	D2-013875	2.8 km east of the village of Taishaku	Japan	34.85	133.23	24.55	108.92	discoid	3250	900		9.87288	Uyamano Formation	limestone	Shallow water	10.2517/1342-8144-14.4.260	Kobayashi F. Late Middle Permian (Capitanian) foraminifers from the uppermost part of the Taishaku Limestone, Akiyoshi Terrane, Japan[J]. Paleontological Research, 2010, 14(4): 260-276.
Chusenella otai		Capitanian	D2-013875	2.8 km east of the village of Taishaku	Japan	34.85	133.23	24.55	108.92	ellipsoid	6200	2500	2500	10.3071	Uyamano Formation	limestone	Shallow water	10.2517/1342-8144-14.4.260	Kobayashi F. Late Middle Permian (Capitanian) foraminifers from the uppermost part of the Taishaku Limestone, Akiyoshi Terrane, Japan[J]. Paleontological Research, 2010, 14(4): 260-276.
Chusenella otai		Capitanian	D2-013875	2.8 km east of the village of Taishaku	Japan	34.85	133.23	24.55	108.92	ellipsoid	7000	2800	2800	10.4582	Uyamano Formation	limestone	Shallow water	10.2517/1342-8144-14.4.260	Kobayashi F. Late Middle Permian (Capitanian) foraminifers from the uppermost part of the Taishaku Limestone, Akiyoshi Terrane, Japan[J]. Paleontological Research, 2010, 14(4): 260-276.
Chusenella otai		Capitanian	D2-013875	2.8 km east of the village of Taishaku	Japan	34.85	133.23	24.55	108.92	ellipsoid	6200	2700	2700	10.3739	Uyamano Formation	limestone	Shallow water	10.2517/1342-8144-14.4.260	Kobayashi F. Late Middle Permian (Capitanian) foraminifers from the uppermost part of the Taishaku Limestone, Akiyoshi Terrane, Japan[J]. Paleontological Research, 2010, 14(4): 260-276.
Chusenella otai		Capitanian	D2-013875	2.8 km east of the village of Taishaku	Japan	34.85	133.23	24.55	108.92	ellipsoid	6700	2600	2600	10.3748	Uyamano Formation	limestone	Shallow water	10.2517/1342-8144-14.4.260	Kobayashi F. Late Middle Permian (Capitanian) foraminifers from the uppermost part of the Taishaku Limestone, Akiyoshi Terrane, Japan[J]. Paleontological Research, 2010, 14(4): 260-276.
Chusenella otai		Capitanian	D2-013875	2.8 km east of the village of Taishaku	Japan	34.85	133.23	24.55	108.92	ellipsoid	3400	2800	2800	10.1446	Uyamano Formation	limestone	Shallow water	10.2517/1342-8144-14.4.260	Kobayashi F. Late Middle Permian (Capitanian) foraminifers from the uppermost part of the Taishaku Limestone, Akiyoshi Terrane, Japan[J]. Paleontological Research, 2010, 14(4): 260-276.
Chusenella otai		Capitanian	D2-013875	2.8 km east of the village of Taishaku	Japan	34.85	133.23	24.55	108.92	ellipsoid	6800	3300	3300	10.5883	Uyamano Formation	limestone	Shallow water	10.2517/1342-8144-14.4.260	Kobayashi F. Late Middle Permian (Capitanian) foraminifers from the uppermost part of the Taishaku Limestone, Akiyoshi Terrane, Japan[J]. Paleontological Research, 2010, 14(4): 260-276.
Chusenella sp.		Capitanian	D2-013875	2.8 km east of the village of Taishaku	Japan	34.85	133.23	24.55	108.92	ellipsoid	6700	3200	3200	10.5552	Uyamano Formation	limestone	Shallow water	10.2517/1342-8144-14.4.260	Kobayashi F. Late Middle Permian (Capitanian) foraminifers from the uppermost part of the Taishaku Limestone, Akiyoshi Terrane, Japan[J]. Paleontological Research, 2010, 14(4): 260-276.
Chusenella sp.		Capitanian	D2-013875	2.8 km east of the village of Taishaku	Japan	34.85	133.23	24.55	108.92	ellipsoid	4500	2200	2200	10.0568	Uyamano Formation	limestone	Shallow water	10.2517/1342-8144-14.4.260	Kobayashi F. Late Middle Permian (Capitanian) foraminifers from the uppermost part of the Taishaku Limestone, Akiyoshi Terrane, Japan[J]. Paleontological Research, 2010, 14(4): 260-276.
Chusenella sp.		Capitanian	D2-013875	2.8 km east of the village of Taishaku	Japan	34.85	133.23	24.55	108.92	ellipsoid	4200	2300	2300	10.0655	Uyamano Formation	limestone	Shallow water	10.2517/1342-8144-14.4.260	Kobayashi F. Late Middle Permian (Capitanian) foraminifers from the uppermost part of the Taishaku Limestone, Akiyoshi Terrane, Japan[J]. Paleontological Research, 2010, 14(4): 260-276.
Chusenella sp.		Capitanian	D2-013875	2.8 km east of the village of Taishaku	Japan	34.85	133.23	24.55	108.92	ellipsoid	2266.67	533.333	533.333	8.52816	Uyamano Formation	limestone	Shallow water	10.2517/1342-8144-14.4.260	Kobayashi F. Late Middle Permian (Capitanian) foraminifers from the uppermost part of the Taishaku Limestone, Akiyoshi Terrane, Japan[J]. Paleontological Research, 2010, 14(4): 260-276.
Chusenella sp.		Capitanian	D2-013875	2.8 km east of the village of Taishaku	Japan	34.85	133.23	24.55	108.92	ellipsoid	3466.67	933.333	933.333	9.19876	Uyamano Formation	limestone	Shallow water	10.2517/1342-8144-14.4.260	Kobayashi F. Late Middle Permian (Capitanian) foraminifers from the uppermost part of the Taishaku Limestone, Akiyoshi Terrane, Japan[J]. Paleontological Research, 2010, 14(4): 260-276.
Chusenella sp.		Capitanian	D2-013875	2.8 km east of the village of Taishaku	Japan	34.85	133.23	24.55	108.92	ellipsoid	3200	933.333	933.333	9.164	Uyamano Formation	limestone	Shallow water	10.2517/1342-8144-14.4.260	Kobayashi F. Late Middle Permian (Capitanian) foraminifers from the uppermost part of the Taishaku Limestone, Akiyoshi Terrane, Japan[J]. Paleontological Research, 2010, 14(4): 260-276.
Brunsiella sp.		Capitanian	D2-013875	2.8 km east of the village of Taishaku	Japan	34.85	133.23	24.55	108.92	ellipsoid	637.5	350	350	7.61139	Uyamano Formation	limestone	Shallow water	10.2517/1342-8144-14.4.260	Kobayashi F. Late Middle Permian (Capitanian) foraminifers from the uppermost part of the Taishaku Limestone, Akiyoshi Terrane, Japan[J]. Paleontological Research, 2010, 14(4): 260-276.
Kahlerina taishakuensis		Capitanian	D2-013875	2.8 km east of the village of Taishaku	Japan	34.85	133.23	24.55	108.92	discoid	2650	1275		9.84687	Uyamano Formation	limestone	Shallow water	10.2517/1342-8144-14.4.260	Kobayashi F. Late Middle Permian (Capitanian) foraminifers from the uppermost part of the Taishaku Limestone, Akiyoshi Terrane, Japan[J]. Paleontological Research, 2010, 14(4): 260-276.
Dagmarita chanackchiensis		Capitanian	D2-013875	2.8 km east of the village of Taishaku	Japan	34.85	133.23	24.55	108.92	cylinder	540	200		7.22932	Uyamano Formation	limestone	Shallow water	10.2517/1342-8144-14.4.260	Kobayashi F. Late Middle Permian (Capitanian) foraminifers from the uppermost part of the Taishaku Limestone, Akiyoshi Terrane, Japan[J]. Paleontological Research, 2010, 14(4): 260-276.
Dagmarita chanackchiensis		Capitanian	D2-013875	2.8 km east of the village of Taishaku	Japan	34.85	133.23	24.55	108.92	cylinder	560	180		7.1536	Uyamano Formation	limestone	Shallow water	10.2517/1342-8144-14.4.260	Kobayashi F. Late Middle Permian (Capitanian) foraminifers from the uppermost part of the Taishaku Limestone, Akiyoshi Terrane, Japan[J]. Paleontological Research, 2010, 14(4): 260-276.
Dagmarita chanackchiensis		Capitanian	D2-013875	2.8 km east of the village of Taishaku	Japan	34.85	133.23	24.55	108.92	cylinder	410	280		7.40197	Uyamano Formation	limestone	Shallow water	10.2517/1342-8144-14.4.260	Kobayashi F. Late Middle Permian (Capitanian) foraminifers from the uppermost part of the Taishaku Limestone, Akiyoshi Terrane, Japan[J]. Paleontological Research, 2010, 14(4): 260-276.
Kahlerina taishakuensis		Capitanian	D2-013875	2.8 km east of the village of Taishaku	Japan	34.85	133.23	24.55	108.92	discoid	2150	1050		9.58094	Uyamano Formation	limestone	Shallow water	10.2517/1342-8144-14.4.260	Kobayashi F. Late Middle Permian (Capitanian) foraminifers from the uppermost part of the Taishaku Limestone, Akiyoshi Terrane, Japan[J]. Paleontological Research, 2010, 14(4): 260-276.
Kahlerina taishakuensis		Capitanian	D2-013875	2.8 km east of the village of Taishaku	Japan	34.85	133.23	24.55	108.92	discoid	1650	600		9.10799	Uyamano Formation	limestone	Shallow water	10.2517/1342-8144-14.4.260	Kobayashi F. Late Middle Permian (Capitanian) foraminifers from the uppermost part of the Taishaku Limestone, Akiyoshi Terrane, Japan[J]. Paleontological Research, 2010, 14(4): 260-276.
Kahlerina taishakuensis		Capitanian	D2-013875	2.8 km east of the village of Taishaku	Japan	34.85	133.23	24.55	108.92	discoid	1500	750		9.12211	Uyamano Formation	limestone	Shallow water	10.2517/1342-8144-14.4.260	Kobayashi F. Late Middle Permian (Capitanian) foraminifers from the uppermost part of the Taishaku Limestone, Akiyoshi Terrane, Japan[J]. Paleontological Research, 2010, 14(4): 260-276.
Kahlerina taishakuensis		Capitanian	D2-013875	2.8 km east of the village of Taishaku	Japan	34.85	133.23	24.55	108.92	discoid	1700	800		9.25886	Uyamano Formation	limestone	Shallow water	10.2517/1342-8144-14.4.260	Kobayashi F. Late Middle Permian (Capitanian) foraminifers from the uppermost part of the Taishaku Limestone, Akiyoshi Terrane, Japan[J]. Paleontological Research, 2010, 14(4): 260-276.
Kahlerina taishakuensis		Capitanian	D2-013875	2.8 km east of the village of Taishaku	Japan	34.85	133.23	24.55	108.92	discoid	1250	700		8.93379	Uyamano Formation	limestone	Shallow water	10.2517/1342-8144-14.4.260	Kobayashi F. Late Middle Permian (Capitanian) foraminifers from the uppermost part of the Taishaku Limestone, Akiyoshi Terrane, Japan[J]. Paleontological Research, 2010, 14(4): 260-276.
Kahlerina taishakuensis		Capitanian	D2-013875	2.8 km east of the village of Taishaku	Japan	34.85	133.23	24.55	108.92	discoid	1250	734.016		8.9544	Uyamano Formation	limestone	Shallow water	10.2517/1342-8144-14.4.260	Kobayashi F. Late Middle Permian (Capitanian) foraminifers from the uppermost part of the Taishaku Limestone, Akiyoshi Terrane, Japan[J]. Paleontological Research, 2010, 14(4): 260-276.
Kahlerina taishakuensis		Capitanian	D2-013875	2.8 km east of the village of Taishaku	Japan	34.85	133.23	24.55	108.92	discoid	1800	1056.98		9.42948	Uyamano Formation	limestone	Shallow water	10.2517/1342-8144-14.4.260	Kobayashi F. Late Middle Permian (Capitanian) foraminifers from the uppermost part of the Taishaku Limestone, Akiyoshi Terrane, Japan[J]. Paleontological Research, 2010, 14(4): 260-276.
Kahlerina taishakuensis		Capitanian	D2-013875	2.8 km east of the village of Taishaku	Japan	34.85	133.23	24.55	108.92	discoid	1750	1027.62		9.39278	Uyamano Formation	limestone	Shallow water	10.2517/1342-8144-14.4.260	Kobayashi F. Late Middle Permian (Capitanian) foraminifers from the uppermost part of the Taishaku Limestone, Akiyoshi Terrane, Japan[J]. Paleontological Research, 2010, 14(4): 260-276.
Codonofusiella sp. cf. C. explicata		Capitanian	D2-013875	2.8 km east of the village of Taishaku	Japan	34.85	133.23	24.55	108.92	ellipsoid	500	425	425	7.67453	Uyamano Formation	limestone	Shallow water	10.2517/1342-8144-14.4.260	Kobayashi F. Late Middle Permian (Capitanian) foraminifers from the uppermost part of the Taishaku Limestone, Akiyoshi Terrane, Japan[J]. Paleontological Research, 2010, 14(4): 260-276.
Codonofusiella sp.		Capitanian	D2-013875	2.8 km east of the village of Taishaku	Japan	34.85	133.23	24.55	108.92	ellipsoid	500	350	350	7.50588	Uyamano Formation	limestone	Shallow water	10.2517/1342-8144-14.4.260	Kobayashi F. Late Middle Permian (Capitanian) foraminifers from the uppermost part of the Taishaku Limestone, Akiyoshi Terrane, Japan[J]. Paleontological Research, 2010, 14(4): 260-276.
Codonofusiella sp.		Capitanian	D2-013875	2.8 km east of the village of Taishaku	Japan	34.85	133.23	24.55	108.92	ellipsoid	875	350	350	7.74892	Uyamano Formation	limestone	Shallow water	10.2517/1342-8144-14.4.260	Kobayashi F. Late Middle Permian (Capitanian) foraminifers from the uppermost part of the Taishaku Limestone, Akiyoshi Terrane, Japan[J]. Paleontological Research, 2010, 14(4): 260-276.
Codonofusiella sp.		Capitanian	D2-013875	2.8 km east of the village of Taishaku	Japan	34.85	133.23	24.55	108.92	ellipsoid	875	375	375	7.80885	Uyamano Formation	limestone	Shallow water	10.2517/1342-8144-14.4.260	Kobayashi F. Late Middle Permian (Capitanian) foraminifers from the uppermost part of the Taishaku Limestone, Akiyoshi Terrane, Japan[J]. Paleontological Research, 2010, 14(4): 260-276.
Codonofusiella sp.		Capitanian	D2-013875	2.8 km east of the village of Taishaku	Japan	34.85	133.23	24.55	108.92	ellipsoid	825	325	325	7.659	Uyamano Formation	limestone	Shallow water	10.2517/1342-8144-14.4.260	Kobayashi F. Late Middle Permian (Capitanian) foraminifers from the uppermost part of the Taishaku Limestone, Akiyoshi Terrane, Japan[J]. Paleontological Research, 2010, 14(4): 260-276.
Codonofusiella sp.		Capitanian	D2-013875	2.8 km east of the village of Taishaku	Japan	34.85	133.23	24.55	108.92	ellipsoid	1125	375	375	7.91799	Uyamano Formation	limestone	Shallow water	10.2517/1342-8144-14.4.260	Kobayashi F. Late Middle Permian (Capitanian) foraminifers from the uppermost part of the Taishaku Limestone, Akiyoshi Terrane, Japan[J]. Paleontological Research, 2010, 14(4): 260-276.
Codonofusiella sp.		Capitanian	D2-013875	2.8 km east of the village of Taishaku	Japan	34.85	133.23	24.55	108.92	ellipsoid	1125	250	250	7.56581	Uyamano Formation	limestone	Shallow water	10.2517/1342-8144-14.4.260	Kobayashi F. Late Middle Permian (Capitanian) foraminifers from the uppermost part of the Taishaku Limestone, Akiyoshi Terrane, Japan[J]. Paleontological Research, 2010, 14(4): 260-276.
Lepidolina multiseptata		Capitanian	D2-013875	2.8 km east of the village of Taishaku	Japan	34.85	133.23	24.55	108.92	ellipsoid	6800	3700	3700	10.6877	Uyamano Formation	limestone	Shallow water	10.2517/1342-8144-14.4.260	Kobayashi F. Late Middle Permian (Capitanian) foraminifers from the uppermost part of the Taishaku Limestone, Akiyoshi Terrane, Japan[J]. Paleontological Research, 2010, 14(4): 260-276.
Lepidolina multiseptata		Capitanian	D2-013875	2.8 km east of the village of Taishaku	Japan	34.85	133.23	24.55	108.92	ellipsoid	7300	3300	3300	10.6191	Uyamano Formation	limestone	Shallow water	10.2517/1342-8144-14.4.260	Kobayashi F. Late Middle Permian (Capitanian) foraminifers from the uppermost part of the Taishaku Limestone, Akiyoshi Terrane, Japan[J]. Paleontological Research, 2010, 14(4): 260-276.
Lepidolina multiseptata		Capitanian	D2-013875	2.8 km east of the village of Taishaku	Japan	34.85	133.23	24.55	108.92	ellipsoid	6700	3400	3400	10.6078	Uyamano Formation	limestone	Shallow water	10.2517/1342-8144-14.4.260	Kobayashi F. Late Middle Permian (Capitanian) foraminifers from the uppermost part of the Taishaku Limestone, Akiyoshi Terrane, Japan[J]. Paleontological Research, 2010, 14(4): 260-276.
Lepidolina multiseptata		Capitanian	D2-013875	2.8 km east of the village of Taishaku	Japan	34.85	133.23	24.55	108.92	ellipsoid	9200	4300	4300	10.9495	Uyamano Formation	limestone	Shallow water	10.2517/1342-8144-14.4.260	Kobayashi F. Late Middle Permian (Capitanian) foraminifers from the uppermost part of the Taishaku Limestone, Akiyoshi Terrane, Japan[J]. Paleontological Research, 2010, 14(4): 260-276.
Lepidolina multiseptata		Capitanian	D2-013875	2.8 km east of the village of Taishaku	Japan	34.85	133.23	24.55	108.92	ellipsoid	7100	3800	3800	10.7296	Uyamano Formation	limestone	Shallow water	10.2517/1342-8144-14.4.260	Kobayashi F. Late Middle Permian (Capitanian) foraminifers from the uppermost part of the Taishaku Limestone, Akiyoshi Terrane, Japan[J]. Paleontological Research, 2010, 14(4): 260-276.
Lepidolina multiseptata		Capitanian	D2-013875	2.8 km east of the village of Taishaku	Japan	34.85	133.23	24.55	108.92	ellipsoid	7400	3500	3500	10.6761	Uyamano Formation	limestone	Shallow water	10.2517/1342-8144-14.4.260	Kobayashi F. Late Middle Permian (Capitanian) foraminifers from the uppermost part of the Taishaku Limestone, Akiyoshi Terrane, Japan[J]. Paleontological Research, 2010, 14(4): 260-276.
Lepidolina multiseptata		Capitanian	D2-013875	2.8 km east of the village of Taishaku	Japan	34.85	133.23	24.55	108.92	ellipsoid	8000	5100	5100	11.037	Uyamano Formation	limestone	Shallow water	10.2517/1342-8144-14.4.260	Kobayashi F. Late Middle Permian (Capitanian) foraminifers from the uppermost part of the Taishaku Limestone, Akiyoshi Terrane, Japan[J]. Paleontological Research, 2010, 14(4): 260-276.
Lepidolina multiseptata		Capitanian	D2-013875	2.8 km east of the village of Taishaku	Japan	34.85	133.23	24.55	108.92	ellipsoid	7300	4000	4000	10.7862	Uyamano Formation	limestone	Shallow water	10.2517/1342-8144-14.4.260	Kobayashi F. Late Middle Permian (Capitanian) foraminifers from the uppermost part of the Taishaku Limestone, Akiyoshi Terrane, Japan[J]. Paleontological Research, 2010, 14(4): 260-276.
Lepidolina multiseptata		Capitanian	D2-013875	2.8 km east of the village of Taishaku	Japan	34.85	133.23	24.55	108.92	ellipsoid	7300	4100	4100	10.8077	Uyamano Formation	limestone	Shallow water	10.2517/1342-8144-14.4.260	Kobayashi F. Late Middle Permian (Capitanian) foraminifers from the uppermost part of the Taishaku Limestone, Akiyoshi Terrane, Japan[J]. Paleontological Research, 2010, 14(4): 260-276.
Lepidolina multiseptata		Capitanian	D2-013875	2.8 km east of the village of Taishaku	Japan	34.85	133.23	24.55	108.92	ellipsoid	5200	3500	3500	10.5229	Uyamano Formation	limestone	Shallow water	10.2517/1342-8144-14.4.260	Kobayashi F. Late Middle Permian (Capitanian) foraminifers from the uppermost part of the Taishaku Limestone, Akiyoshi Terrane, Japan[J]. Paleontological Research, 2010, 14(4): 260-276.
Lepidolina multiseptata		Capitanian	D2-013875	2.8 km east of the village of Taishaku	Japan	34.85	133.23	24.55	108.92	ellipsoid	4900	2800	2800	10.3033	Uyamano Formation	limestone	Shallow water	10.2517/1342-8144-14.4.260	Kobayashi F. Late Middle Permian (Capitanian) foraminifers from the uppermost part of the Taishaku Limestone, Akiyoshi Terrane, Japan[J]. Paleontological Research, 2010, 14(4): 260-276.
Lepidolina multiseptata		Capitanian	D2-013875	2.8 km east of the village of Taishaku	Japan	34.85	133.23	24.55	108.92	ellipsoid	6600	3700	3700	10.6747	Uyamano Formation	limestone	Shallow water	10.2517/1342-8144-14.4.260	Kobayashi F. Late Middle Permian (Capitanian) foraminifers from the uppermost part of the Taishaku Limestone, Akiyoshi Terrane, Japan[J]. Paleontological Research, 2010, 14(4): 260-276.
Lepidolina multiseptata		Capitanian	D2-013875	2.8 km east of the village of Taishaku	Japan	34.85	133.23	24.55	108.92	ellipsoid	5500	2600	2600	10.2891	Uyamano Formation	limestone	Shallow water	10.2517/1342-8144-14.4.260	Kobayashi F. Late Middle Permian (Capitanian) foraminifers from the uppermost part of the Taishaku Limestone, Akiyoshi Terrane, Japan[J]. Paleontological Research, 2010, 14(4): 260-276.
Lepidolina multiseptata		Capitanian	D2-013875	2.8 km east of the village of Taishaku	Japan	34.85	133.23	24.55	108.92	ellipsoid	5000	2600	2600	10.2477	Uyamano Formation	limestone	Shallow water	10.2517/1342-8144-14.4.260	Kobayashi F. Late Middle Permian (Capitanian) foraminifers from the uppermost part of the Taishaku Limestone, Akiyoshi Terrane, Japan[J]. Paleontological Research, 2010, 14(4): 260-276.
Lepidolina multiseptata		Capitanian	D2-013875	2.8 km east of the village of Taishaku	Japan	34.85	133.23	24.55	108.92	ellipsoid	4300	4100	4100	10.5778	Uyamano Formation	limestone	Shallow water	10.2517/1342-8144-14.4.260	Kobayashi F. Late Middle Permian (Capitanian) foraminifers from the uppermost part of the Taishaku Limestone, Akiyoshi Terrane, Japan[J]. Paleontological Research, 2010, 14(4): 260-276.
Lepidolina multiseptata		Capitanian	D2-013875	2.8 km east of the village of Taishaku	Japan	34.85	133.23	24.55	108.92	ellipsoid	5000	4400	4400	10.7047	Uyamano Formation	limestone	Shallow water	10.2517/1342-8144-14.4.260	Kobayashi F. Late Middle Permian (Capitanian) foraminifers from the uppermost part of the Taishaku Limestone, Akiyoshi Terrane, Japan[J]. Paleontological Research, 2010, 14(4): 260-276.
Lepidolina multiseptata		Capitanian	D2-013875	2.8 km east of the village of Taishaku	Japan	34.85	133.23	24.55	108.92	ellipsoid	5300	4200	4200	10.6896	Uyamano Formation	limestone	Shallow water	10.2517/1342-8144-14.4.260	Kobayashi F. Late Middle Permian (Capitanian) foraminifers from the uppermost part of the Taishaku Limestone, Akiyoshi Terrane, Japan[J]. Paleontological Research, 2010, 14(4): 260-276.
Kahlerina taishakuensis		Capitanian	D2-013875	2.8 km east of the village of Taishaku	Japan	34.85	133.23	24.55	108.92	discoid	1750	1027.62		9.39278	Uyamano Formation	limestone	Shallow water	10.2517/1342-8144-14.4.260	Kobayashi F. Late Middle Permian (Capitanian) foraminifers from the uppermost part of the Taishaku Limestone, Akiyoshi Terrane, Japan[J]. Paleontological Research, 2010, 14(4): 260-276.
Kahlerina taishakuensis		Capitanian	D2-013875	2.8 km east of the village of Taishaku	Japan	34.85	133.23	24.55	108.92	discoid	1250	750		8.96375	Uyamano Formation	limestone	Shallow water	10.2517/1342-8144-14.4.260	Kobayashi F. Late Middle Permian (Capitanian) foraminifers from the uppermost part of the Taishaku Limestone, Akiyoshi Terrane, Japan[J]. Paleontological Research, 2010, 14(4): 260-276.
Kahlerina taishakuensis		Capitanian	D2-013875	2.8 km east of the village of Taishaku	Japan	34.85	133.23	24.55	108.92	discoid	1150	750		8.89133	Uyamano Formation	limestone	Shallow water	10.2517/1342-8144-14.4.260	Kobayashi F. Late Middle Permian (Capitanian) foraminifers from the uppermost part of the Taishaku Limestone, Akiyoshi Terrane, Japan[J]. Paleontological Research, 2010, 14(4): 260-276.
Kahlerina taishakuensis		Capitanian	D2-013875	2.8 km east of the village of Taishaku	Japan	34.85	133.23	24.55	108.92	discoid	1000	600		8.67302	Uyamano Formation	limestone	Shallow water	10.2517/1342-8144-14.4.260	Kobayashi F. Late Middle Permian (Capitanian) foraminifers from the uppermost part of the Taishaku Limestone, Akiyoshi Terrane, Japan[J]. Paleontological Research, 2010, 14(4): 260-276.
Kahlerina taishakuensis		Capitanian	D2-013875	2.8 km east of the village of Taishaku	Japan	34.85	133.23	24.55	108.92	discoid	1250	748.503		8.96288	Uyamano Formation	limestone	Shallow water	10.2517/1342-8144-14.4.260	Kobayashi F. Late Middle Permian (Capitanian) foraminifers from the uppermost part of the Taishaku Limestone, Akiyoshi Terrane, Japan[J]. Paleontological Research, 2010, 14(4): 260-276.
Kahlerina taishakuensis		Capitanian	D2-013875	2.8 km east of the village of Taishaku	Japan	34.85	133.23	24.55	108.92	discoid	1350	810		9.06402	Uyamano Formation	limestone	Shallow water	10.2517/1342-8144-14.4.260	Kobayashi F. Late Middle Permian (Capitanian) foraminifers from the uppermost part of the Taishaku Limestone, Akiyoshi Terrane, Japan[J]. Paleontological Research, 2010, 14(4): 260-276.
Kahlerina taishakuensis		Capitanian	D2-013875	2.8 km east of the village of Taishaku	Japan	34.85	133.23	24.55	108.92	discoid	1550	930		9.24402	Uyamano Formation	limestone	Shallow water	10.2517/1342-8144-14.4.260	Kobayashi F. Late Middle Permian (Capitanian) foraminifers from the uppermost part of the Taishaku Limestone, Akiyoshi Terrane, Japan[J]. Paleontological Research, 2010, 14(4): 260-276.
Pachyphloia robusta		Capitanian	D2-013875	2.8 km east of the village of Taishaku	Japan	34.85	133.23	24.55	108.92	cylinder	825	700		8.50152	Uyamano Formation	limestone	Shallow water	10.2517/1342-8144-14.4.260	Kobayashi F. Late Middle Permian (Capitanian) foraminifers from the uppermost part of the Taishaku Limestone, Akiyoshi Terrane, Japan[J]. Paleontological Research, 2010, 14(4): 260-276.
Pachyphloia robusta		Capitanian	D2-013875	2.8 km east of the village of Taishaku	Japan	34.85	133.23	24.55	108.92	cylinder	975	600		8.44018	Uyamano Formation	limestone	Shallow water	10.2517/1342-8144-14.4.260	Kobayashi F. Late Middle Permian (Capitanian) foraminifers from the uppermost part of the Taishaku Limestone, Akiyoshi Terrane, Japan[J]. Paleontological Research, 2010, 14(4): 260-276.
Pachyphloia robusta		Capitanian	D2-013875	2.8 km east of the village of Taishaku	Japan	34.85	133.23	24.55	108.92	cylinder	700	425		7.99675	Uyamano Formation	limestone	Shallow water	10.2517/1342-8144-14.4.260	Kobayashi F. Late Middle Permian (Capitanian) foraminifers from the uppermost part of the Taishaku Limestone, Akiyoshi Terrane, Japan[J]. Paleontological Research, 2010, 14(4): 260-276.
Globivalvulina cyprica		Capitanian	D2-013875	2.8 km east of the village of Taishaku	Japan	34.85	133.23	24.55	108.92	ellipsoid	340	260	260	7.0802	Uyamano Formation	limestone	Shallow water	10.2517/1342-8144-14.4.260	Kobayashi F. Late Middle Permian (Capitanian) foraminifers from the uppermost part of the Taishaku Limestone, Akiyoshi Terrane, Japan[J]. Paleontological Research, 2010, 14(4): 260-276.
Globivalvulina cyprica		Capitanian	D2-013875	2.8 km east of the village of Taishaku	Japan	34.85	133.23	24.55	108.92	ellipsoid	320	280	280	7.11824	Uyamano Formation	limestone	Shallow water	10.2517/1342-8144-14.4.260	Kobayashi F. Late Middle Permian (Capitanian) foraminifers from the uppermost part of the Taishaku Limestone, Akiyoshi Terrane, Japan[J]. Paleontological Research, 2010, 14(4): 260-276.
Globivalvulina cyprica		Capitanian	D2-013875	2.8 km east of the village of Taishaku	Japan	34.85	133.23	24.55	108.92	ellipsoid	460	280	280	7.27585	Uyamano Formation	limestone	Shallow water	10.2517/1342-8144-14.4.260	Kobayashi F. Late Middle Permian (Capitanian) foraminifers from the uppermost part of the Taishaku Limestone, Akiyoshi Terrane, Japan[J]. Paleontological Research, 2010, 14(4): 260-276.
Globivalvulina cyprica		Capitanian	D2-013875	2.8 km east of the village of Taishaku	Japan	34.85	133.23	24.55	108.92	ellipsoid	460	340	340	7.44449	Uyamano Formation	limestone	Shallow water	10.2517/1342-8144-14.4.260	Kobayashi F. Late Middle Permian (Capitanian) foraminifers from the uppermost part of the Taishaku Limestone, Akiyoshi Terrane, Japan[J]. Paleontological Research, 2010, 14(4): 260-276.
Globivalvulina cyprica		Capitanian	D2-013875	2.8 km east of the village of Taishaku	Japan	34.85	133.23	24.55	108.92	ellipsoid	400	300	300	7.27508	Uyamano Formation	limestone	Shallow water	10.2517/1342-8144-14.4.260	Kobayashi F. Late Middle Permian (Capitanian) foraminifers from the uppermost part of the Taishaku Limestone, Akiyoshi Terrane, Japan[J]. Paleontological Research, 2010, 14(4): 260-276.
Globivalvulina cyprica		Capitanian	D2-013875	2.8 km east of the village of Taishaku	Japan	34.85	133.23	24.55	108.92	ellipsoid	440	380	380	7.5218	Uyamano Formation	limestone	Shallow water	10.2517/1342-8144-14.4.260	Kobayashi F. Late Middle Permian (Capitanian) foraminifers from the uppermost part of the Taishaku Limestone, Akiyoshi Terrane, Japan[J]. Paleontological Research, 2010, 14(4): 260-276.
Globivalvulina cyprica		Capitanian	D2-013875	2.8 km east of the village of Taishaku	Japan	34.85	133.23	24.55	108.92	ellipsoid	350	300	300	7.21709	Uyamano Formation	limestone	Shallow water	10.2517/1342-8144-14.4.260	Kobayashi F. Late Middle Permian (Capitanian) foraminifers from the uppermost part of the Taishaku Limestone, Akiyoshi Terrane, Japan[J]. Paleontological Research, 2010, 14(4): 260-276.
Pachyphloia robusta		Capitanian	D2-013875	2.8 km east of the village of Taishaku	Japan	34.85	133.23	24.55	108.92	cylinder	850	475		8.17768	Uyamano Formation	limestone	Shallow water	10.2517/1342-8144-14.4.260	Kobayashi F. Late Middle Permian (Capitanian) foraminifers from the uppermost part of the Taishaku Limestone, Akiyoshi Terrane, Japan[J]. Paleontological Research, 2010, 14(4): 260-276.
lasiodiscus planus		Capitanian	D2-013875	2.8 km east of the village of Taishaku	Japan	34.85	133.23	24.55	108.92	discoid	460	140		7.36651	Uyamano Formation	limestone	Shallow water	10.2517/1342-8144-14.4.260	Kobayashi F. Late Middle Permian (Capitanian) foraminifers from the uppermost part of the Taishaku Limestone, Akiyoshi Terrane, Japan[J]. Paleontological Research, 2010, 14(4): 260-276.
Dunbarula schubertellaeformis		Capitanian	D2-013875	2.8 km east of the village of Taishaku	Japan	34.85	133.23	24.55	108.92	ellipsoid	1333.33	533.333	533.333	8.29771	Uyamano Formation	limestone	Shallow water	10.2517/1342-8144-14.4.260	Kobayashi F. Late Middle Permian (Capitanian) foraminifers from the uppermost part of the Taishaku Limestone, Akiyoshi Terrane, Japan[J]. Paleontological Research, 2010, 14(4): 260-276.
Dunbarula schubertellaeformis		Capitanian	D2-013875	2.8 km east of the village of Taishaku	Japan	34.85	133.23	24.55	108.92	ellipsoid	966.667	400	400	7.90818	Uyamano Formation	limestone	Shallow water	10.2517/1342-8144-14.4.260	Kobayashi F. Late Middle Permian (Capitanian) foraminifers from the uppermost part of the Taishaku Limestone, Akiyoshi Terrane, Japan[J]. Paleontological Research, 2010, 14(4): 260-276.
Dunbarula schubertellaeformis		Capitanian	D2-013875	2.8 km east of the village of Taishaku	Japan	34.85	133.23	24.55	108.92	ellipsoid	533.333	533.333	533.333	7.89977	Uyamano Formation	limestone	Shallow water	10.2517/1342-8144-14.4.260	Kobayashi F. Late Middle Permian (Capitanian) foraminifers from the uppermost part of the Taishaku Limestone, Akiyoshi Terrane, Japan[J]. Paleontological Research, 2010, 14(4): 260-276.
Dunbarula cascadensis		Capitanian	D2-013875	2.8 km east of the village of Taishaku	Japan	34.85	133.23	24.55	108.92	ellipsoid	625	375	375	7.66272	Uyamano Formation	limestone	Shallow water	10.2517/1342-8144-14.4.260	Kobayashi F. Late Middle Permian (Capitanian) foraminifers from the uppermost part of the Taishaku Limestone, Akiyoshi Terrane, Japan[J]. Paleontological Research, 2010, 14(4): 260-276.
Dunbarula cascadensis		Capitanian	D2-013875	2.8 km east of the village of Taishaku	Japan	34.85	133.23	24.55	108.92	ellipsoid	650	325	325	7.55546	Uyamano Formation	limestone	Shallow water	10.2517/1342-8144-14.4.260	Kobayashi F. Late Middle Permian (Capitanian) foraminifers from the uppermost part of the Taishaku Limestone, Akiyoshi Terrane, Japan[J]. Paleontological Research, 2010, 14(4): 260-276.
Nodosaria sp.		Capitanian	D2-013875	2.8 km east of the village of Taishaku	Japan	34.85	133.23	24.55	108.92	cylinder	975	300		7.83812	Uyamano Formation	limestone	Shallow water	10.2517/1342-8144-14.4.260	Kobayashi F. Late Middle Permian (Capitanian) foraminifers from the uppermost part of the Taishaku Limestone, Akiyoshi Terrane, Japan[J]. Paleontological Research, 2010, 14(4): 260-276.
Spireitlina sp.		Capitanian	D2-013875	2.8 km east of the village of Taishaku	Japan	34.85	133.23	24.55	108.92	cylinder	680	280		7.62169	Uyamano Formation	limestone	Shallow water	10.2517/1342-8144-14.4.260	Kobayashi F. Late Middle Permian (Capitanian) foraminifers from the uppermost part of the Taishaku Limestone, Akiyoshi Terrane, Japan[J]. Paleontological Research, 2010, 14(4): 260-276.
Spireitlina sp.		Capitanian	D2-013875	2.8 km east of the village of Taishaku	Japan	34.85	133.23	24.55	108.92	cylinder	560	260		7.473	Uyamano Formation	limestone	Shallow water	10.2517/1342-8144-14.4.260	Kobayashi F. Late Middle Permian (Capitanian) foraminifers from the uppermost part of the Taishaku Limestone, Akiyoshi Terrane, Japan[J]. Paleontological Research, 2010, 14(4): 260-276.
Spireitlina sp.		Capitanian	D2-013875	2.8 km east of the village of Taishaku	Japan	34.85	133.23	24.55	108.92	cylinder	580	240		7.41872	Uyamano Formation	limestone	Shallow water	10.2517/1342-8144-14.4.260	Kobayashi F. Late Middle Permian (Capitanian) foraminifers from the uppermost part of the Taishaku Limestone, Akiyoshi Terrane, Japan[J]. Paleontological Research, 2010, 14(4): 260-276.
Spireitlina sp.		Capitanian	D2-013875	2.8 km east of the village of Taishaku	Japan	34.85	133.23	24.55	108.92	cylinder	820	180		7.31923	Uyamano Formation	limestone	Shallow water	10.2517/1342-8144-14.4.260	Kobayashi F. Late Middle Permian (Capitanian) foraminifers from the uppermost part of the Taishaku Limestone, Akiyoshi Terrane, Japan[J]. Paleontological Research, 2010, 14(4): 260-276.
Nodosinelloides sp.		Capitanian	D2-013875	2.8 km east of the village of Taishaku	Japan	34.85	133.23	24.55	108.92	cylinder	740	160		7.17234	Uyamano Formation	limestone	Shallow water	10.2517/1342-8144-14.4.260	Kobayashi F. Late Middle Permian (Capitanian) foraminifers from the uppermost part of the Taishaku Limestone, Akiyoshi Terrane, Japan[J]. Paleontological Research, 2010, 14(4): 260-276.
Nodosinelloides sp.		Capitanian	D2-013875	2.8 km east of the village of Taishaku	Japan	34.85	133.23	24.55	108.92	cylinder	540	120		6.78563	Uyamano Formation	limestone	Shallow water	10.2517/1342-8144-14.4.260	Kobayashi F. Late Middle Permian (Capitanian) foraminifers from the uppermost part of the Taishaku Limestone, Akiyoshi Terrane, Japan[J]. Paleontological Research, 2010, 14(4): 260-276.
Postendothyra tenuis		Capitanian	D2-013875	2.8 km east of the village of Taishaku	Japan	34.85	133.23	24.55	108.92	discoid	580	400		8.02379	Uyamano Formation	limestone	Shallow water	10.2517/1342-8144-14.4.260	Kobayashi F. Late Middle Permian (Capitanian) foraminifers from the uppermost part of the Taishaku Limestone, Akiyoshi Terrane, Japan[J]. Paleontological Research, 2010, 14(4): 260-276.
Postendothyra tenuis		Capitanian	D2-013875	2.8 km east of the village of Taishaku	Japan	34.85	133.23	24.55	108.92	discoid	560	400		7.99331	Uyamano Formation	limestone	Shallow water	10.2517/1342-8144-14.4.260	Kobayashi F. Late Middle Permian (Capitanian) foraminifers from the uppermost part of the Taishaku Limestone, Akiyoshi Terrane, Japan[J]. Paleontological Research, 2010, 14(4): 260-276.
Postendothyra tenuis		Capitanian	D2-013875	2.8 km east of the village of Taishaku	Japan	34.85	133.23	24.55	108.92	discoid	360	260		7.42245	Uyamano Formation	limestone	Shallow water	10.2517/1342-8144-14.4.260	Kobayashi F. Late Middle Permian (Capitanian) foraminifers from the uppermost part of the Taishaku Limestone, Akiyoshi Terrane, Japan[J]. Paleontological Research, 2010, 14(4): 260-276.
Langella fragilis		Capitanian	D2-013875	2.8 km east of the village of Taishaku	Japan	34.85	133.23	24.55	108.92	cylinder	620	260		7.51721	Uyamano Formation	limestone	Shallow water	10.2517/1342-8144-14.4.260	Kobayashi F. Late Middle Permian (Capitanian) foraminifers from the uppermost part of the Taishaku Limestone, Akiyoshi Terrane, Japan[J]. Paleontological Research, 2010, 14(4): 260-276.
Langella sp.		Capitanian	D2-013875	2.8 km east of the village of Taishaku	Japan	34.85	133.23	24.55	108.92	cylinder	660	340		7.77737	Uyamano Formation	limestone	Shallow water	10.2517/1342-8144-14.4.260	Kobayashi F. Late Middle Permian (Capitanian) foraminifers from the uppermost part of the Taishaku Limestone, Akiyoshi Terrane, Japan[J]. Paleontological Research, 2010, 14(4): 260-276.
Langella sp.		Capitanian	D2-013875	2.8 km east of the village of Taishaku	Japan	34.85	133.23	24.55	108.92	cylinder	1000	437.5		8.17683	Uyamano Formation	limestone	Shallow water	10.2517/1342-8144-14.4.260	Kobayashi F. Late Middle Permian (Capitanian) foraminifers from the uppermost part of the Taishaku Limestone, Akiyoshi Terrane, Japan[J]. Paleontological Research, 2010, 14(4): 260-276.
Tetrataxis sp.		Capitanian	D2-013875	2.8 km east of the village of Taishaku	Japan	34.85	133.23	24.55	108.92	cone	1233.33	900		9.03127	Uyamano Formation	limestone	Shallow water	10.2517/1342-8144-14.4.260	Kobayashi F. Late Middle Permian (Capitanian) foraminifers from the uppermost part of the Taishaku Limestone, Akiyoshi Terrane, Japan[J]. Paleontological Research, 2010, 14(4): 260-276.
Tetrataxis sp.		Capitanian	D2-013875	2.8 km east of the village of Taishaku	Japan	34.85	133.23	24.55	108.92	cone	1266.67	766.667		8.9848	Uyamano Formation	limestone	Shallow water	10.2517/1342-8144-14.4.260	Kobayashi F. Late Middle Permian (Capitanian) foraminifers from the uppermost part of the Taishaku Limestone, Akiyoshi Terrane, Japan[J]. Paleontological Research, 2010, 14(4): 260-276.
Tetrataxis sp.		Capitanian	D2-013875	2.8 km east of the village of Taishaku	Japan	34.85	133.23	24.55	108.92	cone	1033.33	533.333		8.65035	Uyamano Formation	limestone	Shallow water	10.2517/1342-8144-14.4.260	Kobayashi F. Late Middle Permian (Capitanian) foraminifers from the uppermost part of the Taishaku Limestone, Akiyoshi Terrane, Japan[J]. Paleontological Research, 2010, 14(4): 260-276.
Baisalina ovata		Capitanian	D2-013875	2.8 km east of the village of Taishaku	Japan	34.85	133.23	24.55	108.92	ellipsoid	1666.67	1400	1400	9.23288	Uyamano Formation	limestone	Shallow water	10.2517/1342-8144-14.4.260	Kobayashi F. Late Middle Permian (Capitanian) foraminifers from the uppermost part of the Taishaku Limestone, Akiyoshi Terrane, Japan[J]. Paleontological Research, 2010, 14(4): 260-276.
Baisalina ovata		Capitanian	D2-013875	2.8 km east of the village of Taishaku	Japan	34.85	133.23	24.55	108.92	ellipsoid	2266.67	1466.67	1466.67	9.40683	Uyamano Formation	limestone	Shallow water	10.2517/1342-8144-14.4.260	Kobayashi F. Late Middle Permian (Capitanian) foraminifers from the uppermost part of the Taishaku Limestone, Akiyoshi Terrane, Japan[J]. Paleontological Research, 2010, 14(4): 260-276.
Baisalina ovata		Capitanian	D2-013875	2.8 km east of the village of Taishaku	Japan	34.85	133.23	24.55	108.92	ellipsoid	1800	1533.33	1533.33	9.34532	Uyamano Formation	limestone	Shallow water	10.2517/1342-8144-14.4.260	Kobayashi F. Late Middle Permian (Capitanian) foraminifers from the uppermost part of the Taishaku Limestone, Akiyoshi Terrane, Japan[J]. Paleontological Research, 2010, 14(4): 260-276.
Baisalina ovata		Capitanian	D2-013875	2.8 km east of the village of Taishaku	Japan	34.85	133.23	24.55	108.92	ellipsoid	1600	1466.67	1466.67	9.25556	Uyamano Formation	limestone	Shallow water	10.2517/1342-8144-14.4.260	Kobayashi F. Late Middle Permian (Capitanian) foraminifers from the uppermost part of the Taishaku Limestone, Akiyoshi Terrane, Japan[J]. Paleontological Research, 2010, 14(4): 260-276.
Baisalina ovata		Capitanian	D2-013875	2.8 km east of the village of Taishaku	Japan	34.85	133.23	24.55	108.92	ellipsoid	1600	1266.67	1266.67	9.12822	Uyamano Formation	limestone	Shallow water	10.2517/1342-8144-14.4.260	Kobayashi F. Late Middle Permian (Capitanian) foraminifers from the uppermost part of the Taishaku Limestone, Akiyoshi Terrane, Japan[J]. Paleontological Research, 2010, 14(4): 260-276.
Baisalina ovata		Capitanian	D2-013875	2.8 km east of the village of Taishaku	Japan	34.85	133.23	24.55	108.92	ellipsoid	725	475	475	7.9325	Uyamano Formation	limestone	Shallow water	10.2517/1342-8144-14.4.260	Kobayashi F. Late Middle Permian (Capitanian) foraminifers from the uppermost part of the Taishaku Limestone, Akiyoshi Terrane, Japan[J]. Paleontological Research, 2010, 14(4): 260-276.
Hemigordiopsis renzi		Capitanian	D2-013875	2.8 km east of the village of Taishaku	Japan	34.85	133.23	24.55	108.92	ellipsoid	750	500	500	7.99178	Uyamano Formation	limestone	Shallow water	10.2517/1342-8144-14.4.260	Kobayashi F. Late Middle Permian (Capitanian) foraminifers from the uppermost part of the Taishaku Limestone, Akiyoshi Terrane, Japan[J]. Paleontological Research, 2010, 14(4): 260-276.
Parafusulina sp.		Capitanian	D2-013875	2.8 km east of the village of Taishaku	Japan	34.85	133.23	24.55	108.92	ellipsoid	9750	3300	3300	10.7448	Uyamano Formation	limestone	Shallow water	10.2517/1342-8144-14.4.260	Kobayashi F. Late Middle Permian (Capitanian) foraminifers from the uppermost part of the Taishaku Limestone, Akiyoshi Terrane, Japan[J]. Paleontological Research, 2010, 14(4): 260-276.
Parafusulina sp.		Capitanian	D2-013875	2.8 km east of the village of Taishaku	Japan	34.85	133.23	24.55	108.92	ellipsoid	8900	2800	2800	10.5625	Uyamano Formation	limestone	Shallow water	10.2517/1342-8144-14.4.260	Kobayashi F. Late Middle Permian (Capitanian) foraminifers from the uppermost part of the Taishaku Limestone, Akiyoshi Terrane, Japan[J]. Paleontological Research, 2010, 14(4): 260-276.
Hemigordiopsis renzi		Capitanian	D2-013875	2.8 km east of the village of Taishaku	Japan	34.85	133.23	24.55	108.92	ellipsoid	1475	850	850	8.74641	Uyamano Formation	limestone	Shallow water	10.2517/1342-8144-14.4.260	Kobayashi F. Late Middle Permian (Capitanian) foraminifers from the uppermost part of the Taishaku Limestone, Akiyoshi Terrane, Japan[J]. Paleontological Research, 2010, 14(4): 260-276.
Neodiscus sp.		Capitanian	D2-013875	2.8 km east of the village of Taishaku	Japan	34.85	133.23	24.55	108.92	discoid	700	412.15		8.20012	Uyamano Formation	limestone	Shallow water	10.2517/1342-8144-14.4.260	Kobayashi F. Late Middle Permian (Capitanian) foraminifers from the uppermost part of the Taishaku Limestone, Akiyoshi Terrane, Japan[J]. Paleontological Research, 2010, 14(4): 260-276.
Neodiscus sp.		Capitanian	D2-013875	2.8 km east of the village of Taishaku	Japan	34.85	133.23	24.55	108.92	discoid	400	235.514		7.47101	Uyamano Formation	limestone	Shallow water	10.2517/1342-8144-14.4.260	Kobayashi F. Late Middle Permian (Capitanian) foraminifers from the uppermost part of the Taishaku Limestone, Akiyoshi Terrane, Japan[J]. Paleontological Research, 2010, 14(4): 260-276.
Neodiscus sp.		Capitanian	D2-013875	2.8 km east of the village of Taishaku	Japan	34.85	133.23	24.55	108.92	discoid	525	309.112		7.8253	Uyamano Formation	limestone	Shallow water	10.2517/1342-8144-14.4.260	Kobayashi F. Late Middle Permian (Capitanian) foraminifers from the uppermost part of the Taishaku Limestone, Akiyoshi Terrane, Japan[J]. Paleontological Research, 2010, 14(4): 260-276.
Neodiscus sp.		Capitanian	D2-013875	2.8 km east of the village of Taishaku	Japan	34.85	133.23	24.55	108.92	discoid	625	367.991		8.05247	Uyamano Formation	limestone	Shallow water	10.2517/1342-8144-14.4.260	Kobayashi F. Late Middle Permian (Capitanian) foraminifers from the uppermost part of the Taishaku Limestone, Akiyoshi Terrane, Japan[J]. Paleontological Research, 2010, 14(4): 260-276.
Neodiscus sp.		Capitanian	D2-013875	2.8 km east of the village of Taishaku	Japan	34.85	133.23	24.55	108.92	discoid	650	382.71		8.10357	Uyamano Formation	limestone	Shallow water	10.2517/1342-8144-14.4.260	Kobayashi F. Late Middle Permian (Capitanian) foraminifers from the uppermost part of the Taishaku Limestone, Akiyoshi Terrane, Japan[J]. Paleontological Research, 2010, 14(4): 260-276.
Abadehella coniformis		Capitanian	D2-013875	2.8 km east of the village of Taishaku	Japan	34.85	133.23	24.55	108.92	cone	1433.33	600		8.50859	Uyamano Formation	limestone	Shallow water	10.2517/1342-8144-14.4.260	Kobayashi F. Late Middle Permian (Capitanian) foraminifers from the uppermost part of the Taishaku Limestone, Akiyoshi Terrane, Japan[J]. Paleontological Research, 2010, 14(4): 260-276.
Abadehella coniformis		Capitanian	D2-013875	2.8 km east of the village of Taishaku	Japan	34.85	133.23	24.55	108.92	cone	1200	500		8.27508	Uyamano Formation	limestone	Shallow water	10.2517/1342-8144-14.4.260	Kobayashi F. Late Middle Permian (Capitanian) foraminifers from the uppermost part of the Taishaku Limestone, Akiyoshi Terrane, Japan[J]. Paleontological Research, 2010, 14(4): 260-276.
Abadehella coniformis		Capitanian	D2-013875	2.8 km east of the village of Taishaku	Japan	34.85	133.23	24.55	108.92	cone	866.667	500		7.99242	Uyamano Formation	limestone	Shallow water	10.2517/1342-8144-14.4.260	Kobayashi F. Late Middle Permian (Capitanian) foraminifers from the uppermost part of the Taishaku Limestone, Akiyoshi Terrane, Japan[J]. Paleontological Research, 2010, 14(4): 260-276.
Abadehella coniformis		Capitanian	D2-013875	2.8 km east of the village of Taishaku	Japan	34.85	133.23	24.55	108.92	cone	833.333	304.136		7.74245	Uyamano Formation	limestone	Shallow water	10.2517/1342-8144-14.4.260	Kobayashi F. Late Middle Permian (Capitanian) foraminifers from the uppermost part of the Taishaku Limestone, Akiyoshi Terrane, Japan[J]. Paleontological Research, 2010, 14(4): 260-276.
Neodiscus sp.		Capitanian	D2-013875	2.8 km east of the village of Taishaku	Japan	34.85	133.23	24.55	108.92	discoid	625	367.991		8.05247	Uyamano Formation	limestone	Shallow water	10.2517/1342-8144-14.4.260	Kobayashi F. Late Middle Permian (Capitanian) foraminifers from the uppermost part of the Taishaku Limestone, Akiyoshi Terrane, Japan[J]. Paleontological Research, 2010, 14(4): 260-276.
Hemigordius sp.		Capitanian	D2-013875	2.8 km east of the village of Taishaku	Japan	34.85	133.23	24.55	108.92	discoid	260	160		6.92894	Uyamano Formation	limestone	Shallow water	10.2517/1342-8144-14.4.260	Kobayashi F. Late Middle Permian (Capitanian) foraminifers from the uppermost part of the Taishaku Limestone, Akiyoshi Terrane, Japan[J]. Paleontological Research, 2010, 14(4): 260-276.
Hemigordius discoides		Capitanian	D2-013875	2.8 km east of the village of Taishaku	Japan	34.85	133.23	24.55	108.92	discoid	400	160.643		7.30485	Uyamano Formation	limestone	Shallow water	10.2517/1342-8144-14.4.260	Kobayashi F. Late Middle Permian (Capitanian) foraminifers from the uppermost part of the Taishaku Limestone, Akiyoshi Terrane, Japan[J]. Paleontological Research, 2010, 14(4): 260-276.
Hemigordius sp.		Capitanian	D2-013875	2.8 km east of the village of Taishaku	Japan	34.85	133.23	24.55	108.92	discoid	650	261.044		7.93741	Uyamano Formation	limestone	Shallow water	10.2517/1342-8144-14.4.260	Kobayashi F. Late Middle Permian (Capitanian) foraminifers from the uppermost part of the Taishaku Limestone, Akiyoshi Terrane, Japan[J]. Paleontological Research, 2010, 14(4): 260-276.
Nankinella sp.		Capitanian	D2-013875	2.8 km east of the village of Taishaku	Japan	34.85	133.23	24.55	108.92	ellipsoid	875	325	325	7.68455	Uyamano Formation	limestone	Shallow water	10.2517/1342-8144-14.4.260	Kobayashi F. Late Middle Permian (Capitanian) foraminifers from the uppermost part of the Taishaku Limestone, Akiyoshi Terrane, Japan[J]. Paleontological Research, 2010, 14(4): 260-276.
Nankinella sp.		Capitanian	D2-013875	2.8 km east of the village of Taishaku	Japan	34.85	133.23	24.55	108.92	ellipsoid	2100	900	900	8.94948	Uyamano Formation	limestone	Shallow water	10.2517/1342-8144-14.4.260	Kobayashi F. Late Middle Permian (Capitanian) foraminifers from the uppermost part of the Taishaku Limestone, Akiyoshi Terrane, Japan[J]. Paleontological Research, 2010, 14(4): 260-276.
Hemigordius sp.		Capitanian	D2-013875	2.8 km east of the village of Taishaku	Japan	34.85	133.23	24.55	108.92	discoid	625	251.004		7.88631	Uyamano Formation	limestone	Shallow water	10.2517/1342-8144-14.4.260	Kobayashi F. Late Middle Permian (Capitanian) foraminifers from the uppermost part of the Taishaku Limestone, Akiyoshi Terrane, Japan[J]. Paleontological Research, 2010, 14(4): 260-276.
Hemigordius sp.		Capitanian	D2-013875	2.8 km east of the village of Taishaku	Japan	34.85	133.23	24.55	108.92	discoid	933.333	374.833		8.40878	Uyamano Formation	limestone	Shallow water	10.2517/1342-8144-14.4.260	Kobayashi F. Late Middle Permian (Capitanian) foraminifers from the uppermost part of the Taishaku Limestone, Akiyoshi Terrane, Japan[J]. Paleontological Research, 2010, 14(4): 260-276.
Neodiscus sp.		Capitanian	D2-013875	2.8 km east of the village of Taishaku	Japan	34.85	133.23	24.55	108.92	discoid	575	338.551		7.94383	Uyamano Formation	limestone	Shallow water	10.2517/1342-8144-14.4.260	Kobayashi F. Late Middle Permian (Capitanian) foraminifers from the uppermost part of the Taishaku Limestone, Akiyoshi Terrane, Japan[J]. Paleontological Research, 2010, 14(4): 260-276.
Neodiscus sp.		Capitanian	D2-013875	2.8 km east of the village of Taishaku	Japan	34.85	133.23	24.55	108.92	discoid	475	279.673		7.69491	Uyamano Formation	limestone	Shallow water	10.2517/1342-8144-14.4.260	Kobayashi F. Late Middle Permian (Capitanian) foraminifers from the uppermost part of the Taishaku Limestone, Akiyoshi Terrane, Japan[J]. Paleontological Research, 2010, 14(4): 260-276.
Neodiscus sp.		Capitanian	D2-013875	2.8 km east of the village of Taishaku	Japan	34.85	133.23	24.55	108.92	discoid	825	485.748		8.41419	Uyamano Formation	limestone	Shallow water	10.2517/1342-8144-14.4.260	Kobayashi F. Late Middle Permian (Capitanian) foraminifers from the uppermost part of the Taishaku Limestone, Akiyoshi Terrane, Japan[J]. Paleontological Research, 2010, 14(4): 260-276.
Rauserella ellipsoidalis		Capitanian	D2-013875	2.8 km east of the village of Taishaku	Japan	34.85	133.23	24.55	108.92	ellipsoid	1466.67	466.667	466.667	8.22312	Uyamano Formation	limestone	Shallow water	10.2517/1342-8144-14.4.260	Kobayashi F. Late Middle Permian (Capitanian) foraminifers from the uppermost part of the Taishaku Limestone, Akiyoshi Terrane, Japan[J]. Paleontological Research, 2010, 14(4): 260-276.
Rauserella ellipsoidalis		Capitanian	D2-013875	2.8 km east of the village of Taishaku	Japan	34.85	133.23	24.55	108.92	ellipsoid	800	566.667	566.667	8.12852	Uyamano Formation	limestone	Shallow water	10.2517/1342-8144-14.4.260	Kobayashi F. Late Middle Permian (Capitanian) foraminifers from the uppermost part of the Taishaku Limestone, Akiyoshi Terrane, Japan[J]. Paleontological Research, 2010, 14(4): 260-276.
Rauserella ellipsoidalis		Capitanian	D2-013875	2.8 km east of the village of Taishaku	Japan	34.85	133.23	24.55	108.92	ellipsoid	600	266.667	266.667	7.34887	Uyamano Formation	limestone	Shallow water	10.2517/1342-8144-14.4.260	Kobayashi F. Late Middle Permian (Capitanian) foraminifers from the uppermost part of the Taishaku Limestone, Akiyoshi Terrane, Japan[J]. Paleontological Research, 2010, 14(4): 260-276.
Climacammina valvulinoides		Capitanian	D2-013875	2.8 km east of the village of Taishaku	Japan	34.85	133.23	24.55	108.92	cylinder	2933.33	2400		10.1227	Uyamano Formation	limestone	Shallow water	10.2517/1342-8144-14.4.260	Kobayashi F. Late Middle Permian (Capitanian) foraminifers from the uppermost part of the Taishaku Limestone, Akiyoshi Terrane, Japan[J]. Paleontological Research, 2010, 14(4): 260-276.
Climacammina valvulinoides		Capitanian	D2-013875	2.8 km east of the village of Taishaku	Japan	34.85	133.23	24.55	108.92	cylinder	1900	1250		9.36744	Uyamano Formation	limestone	Shallow water	10.2517/1342-8144-14.4.260	Kobayashi F. Late Middle Permian (Capitanian) foraminifers from the uppermost part of the Taishaku Limestone, Akiyoshi Terrane, Japan[J]. Paleontological Research, 2010, 14(4): 260-276.
Climacammina valvulinoides		Capitanian	D2-013875	2.8 km east of the village of Taishaku	Japan	34.85	133.23	24.55	108.92	cylinder	1133.33	700		8.63942	Uyamano Formation	limestone	Shallow water	10.2517/1342-8144-14.4.260	Kobayashi F. Late Middle Permian (Capitanian) foraminifers from the uppermost part of the Taishaku Limestone, Akiyoshi Terrane, Japan[J]. Paleontological Research, 2010, 14(4): 260-276.
Climacammina valvulinoides		Capitanian	D2-013875	2.8 km east of the village of Taishaku	Japan	34.85	133.23	24.55	108.92	cylinder	1754.39	1000		9.13899	Uyamano Formation	limestone	Shallow water	10.2517/1342-8144-14.4.260	Kobayashi F. Late Middle Permian (Capitanian) foraminifers from the uppermost part of the Taishaku Limestone, Akiyoshi Terrane, Japan[J]. Paleontological Research, 2010, 14(4): 260-276.
Partisania typica		Capitanian	D2-013875	2.8 km east of the village of Taishaku	Japan	34.85	133.23	24.55	108.92	cylinder	870	380		7.99396	Uyamano Formation	limestone	Shallow water	10.2517/1342-8144-14.4.260	Kobayashi F. Late Middle Permian (Capitanian) foraminifers from the uppermost part of the Taishaku Limestone, Akiyoshi Terrane, Japan[J]. Paleontological Research, 2010, 14(4): 260-276.
Partisania typica		Capitanian	D2-013875	2.8 km east of the village of Taishaku	Japan	34.85	133.23	24.55	108.92	cylinder	1120	420		8.19059	Uyamano Formation	limestone	Shallow water	10.2517/1342-8144-14.4.260	Kobayashi F. Late Middle Permian (Capitanian) foraminifers from the uppermost part of the Taishaku Limestone, Akiyoshi Terrane, Japan[J]. Paleontological Research, 2010, 14(4): 260-276.
Neodiscus sp.		Capitanian	D2-013875	2.8 km east of the village of Taishaku	Japan	34.85	133.23	24.55	108.92	discoid	675	397.43		8.15274	Uyamano Formation	limestone	Shallow water	10.2517/1342-8144-14.4.260	Kobayashi F. Late Middle Permian (Capitanian) foraminifers from the uppermost part of the Taishaku Limestone, Akiyoshi Terrane, Japan[J]. Paleontological Research, 2010, 14(4): 260-276.
Primoriina ovoidea		Capitanian		Yastrebovka, Southern Primorye	Russia	43.2738	133.4	30.11	112.78	discoid	700	500		8.28404					Sosnina M I. Nekotorye permskie fuzulinidy Dal'nego Vostoka[J]. 1981.
Primoriina ovoidea		Capitanian		Yastrebovka, Southern Primorye	Russia	43.2738	133.4	30.11	112.78	discoid	660	370		8.10216					Sosnina M I. Nekotorye permskie fuzulinidy Dal'nego Vostoka[J]. 1981.
Lantschichites splendens		Capitanian		New Mexico, Texas	US	31.9359	-104.724	4.07	-33.34	ellipsoid	2600	700	700	8.82395	Bell Canyon Formation	sandstone and siltstone	Capitan reef		Skinner,J. W., and G. L. Wilde, 1954, Thefusulinid subfamily Boultoniinae, Journal of Paleontology 28:434-444.
Lantschichites splendens		Capitanian		New Mexico, Texas	US	31.9359	-104.724	4.07	-33.34	ellipsoid	1350	360	360	7.96172	Bell Canyon Formation	sandstone and siltstone	Capitan reef		Skinner,J. W., and G. L. Wilde, 1954, Thefusulinid subfamily Boultoniinae, Journal of Paleontology 28:434-444.
Paradunbarula dallyi		Capitanian		south-southwest of Ankar	Turkey	40	32.5	14.48	41.62	ellipsoid	3000	1925	1925	9.76476		limestone	Shallow water		Skinner J W. Permian foraminifera from Turkey[J]. 1969.
Paradunbarula dallyi		Capitanian		south-southwest of Ankar	Turkey	40	32.5	14.48	41.62	ellipsoid	2750	1625	1625	9.57982		limestone	Shallow water		Skinner J W. Permian foraminifera from Turkey[J]. 1969.
Paradunbarula dallyi		Capitanian		south-southwest of Ankar	Turkey	40	32.5	14.48	41.62	ellipsoid	3375	2075	2075	9.88109		limestone	Shallow water		Skinner J W. Permian foraminifera from Turkey[J]. 1969.
Paradoxiella pratti		Capitanian		northern Alaska	US	62	-156	44.44	-37.52	ellipsoid	2333.33	1800	1800	9.5973					Loeblich Jr A R, Tappan H. Foraminiferal genera and their classification[M]. Springer, 1988.
Pseudobaisalina sp.		Capitanian		northern Alaska	US	62	-156	44.44	-37.52	ellipsoid	1228.57	1000	1000	8.80818					Loeblich Jr A R, Tappan H. Foraminiferal genera and their classification[M]. Springer, 1988.
Afghanella sp.		Capitanian		northern Alaska	US	62	-156	44.44	-37.52	ellipsoid	4300	2300	2300	10.0757					Loeblich Jr A R, Tappan H. Foraminiferal genera and their classification[M]. Springer, 1988.
Afghanella sp.		Capitanian		northern Alaska	US	62	-156	44.44	-37.52	ellipsoid	4800	2500	2500	10.1959					Loeblich Jr A R, Tappan H. Foraminiferal genera and their classification[M]. Springer, 1988.
Russiella sp.		Capitanian		northern Alaska	US	62	-156	44.44	-37.52	ellipsoid	2333.33	766.667	766.667	8.85597					Loeblich Jr A R, Tappan H. Foraminiferal genera and their classification[M]. Springer, 1988.
Russiella sp.		Capitanian		northern Alaska	US	62	-156	44.44	-37.52	ellipsoid	2800	900	900	9.07442					Loeblich Jr A R, Tappan H. Foraminiferal genera and their classification[M]. Springer, 1988.
Pseudobaisalina sp.		Capitanian		northern Alaska	US	62	-156	44.44	-37.52	ellipsoid	1228.57	1000	1000	8.80818					Loeblich Jr A R, Tappan H. Foraminiferal genera and their classification[M]. Springer, 1988.
Pseudobaisalina sp.		Capitanian		northern Alaska	US	62	-156	44.44	-37.52	ellipsoid	1371.43	1028.57	1028.57	8.88042					Loeblich Jr A R, Tappan H. Foraminiferal genera and their classification[M]. Springer, 1988.
Paradoxiella pratti		Capitanian		northern Alaska	US	62	-156	44.44	-37.52	ellipsoid	2100	500	500	8.43894					Loeblich Jr A R, Tappan H. Foraminiferal genera and their classification[M]. Springer, 1988.
Paradoxiella pratti		Capitanian		northern Alaska	US	62	-156	44.44	-37.52	ellipsoid	2500	500	500	8.51466					Loeblich Jr A R, Tappan H. Foraminiferal genera and their classification[M]. Springer, 1988.
Paradoxiella pratti		Capitanian		northern Alaska	US	62	-156	44.44	-37.52	ellipsoid	3166.67	466.667	466.667	8.55739					Loeblich Jr A R, Tappan H. Foraminiferal genera and their classification[M]. Springer, 1988.
Paradoxiella pratti		Capitanian		northern Alaska	US	62	-156	44.44	-37.52	ellipsoid	2200	700	700	8.7514					Loeblich Jr A R, Tappan H. Foraminiferal genera and their classification[M]. Springer, 1988.
Paradoxiella pratti		Capitanian		northern Alaska	US	62	-156	44.44	-37.52	ellipsoid	2166.67	666.667	666.667	8.70239					Loeblich Jr A R, Tappan H. Foraminiferal genera and their classification[M]. Springer, 1988.
Kangvarella sp.		Capitanian		northern Alaska	US	62	-156	44.44	-37.52	discoid	533.333	211.111		7.67338					Loeblich Jr A R, Tappan H. Foraminiferal genera and their classification[M]. Springer, 1988.
Kangvarella sp.		Capitanian		northern Alaska	US	62	-156	44.44	-37.52	discoid	422.222	155.556		7.33784					Loeblich Jr A R, Tappan H. Foraminiferal genera and their classification[M]. Springer, 1988.
Nikitinella sp.		Capitanian		northern Alaska	US	62	-156	44.44	-37.52	discoid	766.667	450		8.3173					Loeblich Jr A R, Tappan H. Foraminiferal genera and their classification[M]. Springer, 1988.
Partisania typica		Capitanian		northern Alaska	US	62	-156	44.44	-37.52	cylinder	900	400		8.05323					Loeblich Jr A R, Tappan H. Foraminiferal genera and their classification[M]. Springer, 1988.
Partisania typica		Capitanian		northern Alaska	US	62	-156	44.44	-37.52	cylinder	1000	500		8.29281					Loeblich Jr A R, Tappan H. Foraminiferal genera and their classification[M]. Springer, 1988.
Partisania typica		Capitanian		northern Alaska	US	62	-156	44.44	-37.52	cylinder	900	400		8.05323					Loeblich Jr A R, Tappan H. Foraminiferal genera and their classification[M]. Springer, 1988.
Wutuella sp.		Capitanian		northern Alaska	US	62	-156	44.44	-37.52	ellipsoid	4600	1000	1000	9.38154					Loeblich Jr A R, Tappan H. Foraminiferal genera and their classification[M]. Springer, 1988.
Wutuella sp.		Capitanian		northern Alaska	US	62	-156	44.44	-37.52	ellipsoid	2896.55	689.655	689.655	8.85792					Loeblich Jr A R, Tappan H. Foraminiferal genera and their classification[M]. Springer, 1988.
Wutuella sp.		Capitanian		northern Alaska	US	62	-156	44.44	-37.52	ellipsoid	7000	1250	1250	9.7577					Loeblich Jr A R, Tappan H. Foraminiferal genera and their classification[M]. Springer, 1988.
Partisania sp.		Capitanian		northern Alaska	US	62	-156	44.44	-37.52	cylinder	900	320		7.85941					Loeblich Jr A R, Tappan H. Foraminiferal genera and their classification[M]. Springer, 1988.
Partisania sp.		Capitanian		northern Alaska	US	62	-156	44.44	-37.52	cylinder	1314.29	571.429		8.52748					Loeblich Jr A R, Tappan H. Foraminiferal genera and their classification[M]. Springer, 1988.
Partisania sp.		Capitanian		northern Alaska	US	62	-156	44.44	-37.52	cylinder	1600	457.143		8.41909					Loeblich Jr A R, Tappan H. Foraminiferal genera and their classification[M]. Springer, 1988.
Nikitinella sp.		Capitanian		northern Alaska	US	62	-156	44.44	-37.52	discoid	766.667	450		8.3173					Loeblich Jr A R, Tappan H. Foraminiferal genera and their classification[M]. Springer, 1988.
Nikitinella sp.		Capitanian		northern Alaska	US	62	-156	44.44	-37.52	discoid	796.296	444.444		8.34484					Loeblich Jr A R, Tappan H. Foraminiferal genera and their classification[M]. Springer, 1988.
Nikitinella sp.		Capitanian		northern Alaska	US	62	-156	44.44	-37.52	discoid	800	440		8.3445					Loeblich Jr A R, Tappan H. Foraminiferal genera and their classification[M]. Springer, 1988.
Kangvarella sp.		Capitanian		northern Alaska	US	62	-156	44.44	-37.52	discoid	388.889	155.556		7.26641					Loeblich Jr A R, Tappan H. Foraminiferal genera and their classification[M]. Springer, 1988.
Neoschubertella sp.		Capitanian		northern Alaska	US	62	-156	44.44	-37.52	ellipsoid	480	300	300	7.35426					Loeblich Jr A R, Tappan H. Foraminiferal genera and their classification[M]. Springer, 1988.
Neoschubertella sp.		Capitanian		northern Alaska	US	62	-156	44.44	-37.52	ellipsoid	400	290	290	7.24563					Loeblich Jr A R, Tappan H. Foraminiferal genera and their classification[M]. Springer, 1988.
Palaeofusulina sp.		Capitanian		northern Alaska	US	62	-156	44.44	-37.52	ellipsoid	5600	1733.33	1733.33	9.94473					Loeblich Jr A R, Tappan H. Foraminiferal genera and their classification[M]. Springer, 1988.
Palaeofusulina sp.		Capitanian		northern Alaska	US	62	-156	44.44	-37.52	ellipsoid	5466.67	1666.67	1666.67	9.9002					Loeblich Jr A R, Tappan H. Foraminiferal genera and their classification[M]. Springer, 1988.
Palaeofusulina sp.		Capitanian		northern Alaska	US	62	-156	44.44	-37.52	ellipsoid	5400	2000	2000	10.0532					Loeblich Jr A R, Tappan H. Foraminiferal genera and their classification[M]. Springer, 1988.
Paradoxiella pratti		Capitanian		northern Alaska	US	62	-156	44.44	-37.52	ellipsoid	2100	766.667	766.667	8.81021					Loeblich Jr A R, Tappan H. Foraminiferal genera and their classification[M]. Springer, 1988.
Paradoxiella pratti		Capitanian		northern Alaska	US	62	-156	44.44	-37.52	ellipsoid	2400	666.667	666.667	8.74681					Loeblich Jr A R, Tappan H. Foraminiferal genera and their classification[M]. Springer, 1988.
Diplosphaerina sp.		Capitanian	EK19	Mihalovits Quarry section in northern Hungary	Greece	37.33	23.42	-9.25	27.17	N*hemispheroid	247.368			6.59778	Episkopi formation	limestone	shallow platform	10.2110/palo.2011.p11-058r	Wignall P B, Bond D P G, Haas J, et al. Capitanian (Middle Permian) mass extinction and recovery in western Tethys: a fossil, facies, and δ13C study from Hungary and Hydra island (Greece)[J]. Palaios, 2012, 27(2): 78-89.
Diplosphaerina reitlingerae		Capitanian	EK14	Mihalovits Quarry section in northern Hungary	Greece	37.33	23.42	-9.25	27.17	N*hemispheroid	156.098			5.99794	Episkopi formation	limestone	shallow platform	10.2110/palo.2011.p11-058r	Wignall P B, Bond D P G, Haas J, et al. Capitanian (Middle Permian) mass extinction and recovery in western Tethys: a fossil, facies, and δ13C study from Hungary and Hydra island (Greece)[J]. Palaios, 2012, 27(2): 78-89.
Pseudomidiella sp.		Capitanian	EK16	Mihalovits Quarry section in northern Hungary	Greece	37.33	23.42	-9.25	27.17	discoid	1230	840		8.99896	Episkopi formation	limestone	shallow platform	10.2110/palo.2011.p11-058r	Wignall P B, Bond D P G, Haas J, et al. Capitanian (Middle Permian) mass extinction and recovery in western Tethys: a fossil, facies, and δ13C study from Hungary and Hydra island (Greece)[J]. Palaios, 2012, 27(2): 78-89.
Hemigordius irregulariformis		Capitanian	EK13	Mihalovits Quarry section in northern Hungary	Greece	37.33	23.42	-9.25	27.17	discoid	233.33	111.11		6.67656	Episkopi formation	limestone	shallow platform	10.2110/palo.2011.p11-058r	Wignall P B, Bond D P G, Haas J, et al. Capitanian (Middle Permian) mass extinction and recovery in western Tethys: a fossil, facies, and δ13C study from Hungary and Hydra island (Greece)[J]. Palaios, 2012, 27(2): 78-89.
Rectostipulina pentamerata		Capitanian	EK15	Mihalovits Quarry section in northern Hungary	Greece	37.33	23.42	-9.25	27.17	cylinder	745.152	110.345		6.85262	Episkopi formation	limestone	shallow platform	10.2110/palo.2011.p11-058r	Wignall P B, Bond D P G, Haas J, et al. Capitanian (Middle Permian) mass extinction and recovery in western Tethys: a fossil, facies, and δ13C study from Hungary and Hydra island (Greece)[J]. Palaios, 2012, 27(2): 78-89.
Paradunbarula sp.		Capitanian	EK16	Mihalovits Quarry section in northern Hungary	Greece	37.33	23.42	-9.25	27.17	ellipsoid	1264.29	857.143	857.143	8.68673	Episkopi formation	limestone	shallow platform	10.2110/palo.2011.p11-058r	Wignall P B, Bond D P G, Haas J, et al. Capitanian (Middle Permian) mass extinction and recovery in western Tethys: a fossil, facies, and δ13C study from Hungary and Hydra island (Greece)[J]. Palaios, 2012, 27(2): 78-89.
Rectostipulina quadrata		Capitanian	EK15	Mihalovits Quarry section in northern Hungary	Greece	37.33	23.42	-9.25	27.17	cylinder	1044.79	154.717		7.29298	Episkopi formation	limestone	shallow platform	10.2110/palo.2011.p11-058r	Wignall P B, Bond D P G, Haas J, et al. Capitanian (Middle Permian) mass extinction and recovery in western Tethys: a fossil, facies, and δ13C study from Hungary and Hydra island (Greece)[J]. Palaios, 2012, 27(2): 78-89.
Dagmarita chanakchiensis		Capitanian	EK14	Mihalovits Quarry section in northern Hungary	Greece	37.33	23.42	-9.25	27.17	cylinder	241.86	209.302		6.91998	Episkopi formation	limestone	shallow platform	10.2110/palo.2011.p11-058r	Wignall P B, Bond D P G, Haas J, et al. Capitanian (Middle Permian) mass extinction and recovery in western Tethys: a fossil, facies, and δ13C study from Hungary and Hydra island (Greece)[J]. Palaios, 2012, 27(2): 78-89.
Reichelina sp.		Capitanian	EK19	Mihalovits Quarry section in northern Hungary	Greece	37.33	23.42	-9.25	27.17	discoid	333.333	212.121		7.07092	Episkopi formation	limestone	shallow platform	10.2110/palo.2011.p11-058r	Wignall P B, Bond D P G, Haas J, et al. Capitanian (Middle Permian) mass extinction and recovery in western Tethys: a fossil, facies, and δ13C study from Hungary and Hydra island (Greece)[J]. Palaios, 2012, 27(2): 78-89.
Hemigordiopsis sp.		Capitanian	EK14	Mihalovits Quarry section in northern Hungary	Greece	37.33	23.42	-9.25	27.17	ellipsoid	1071.43	1071.43	1071.43	8.80867	Episkopi formation	limestone	shallow platform	10.2110/palo.2011.p11-058r	Wignall P B, Bond D P G, Haas J, et al. Capitanian (Middle Permian) mass extinction and recovery in western Tethys: a fossil, facies, and δ13C study from Hungary and Hydra island (Greece)[J]. Palaios, 2012, 27(2): 78-89.
Hemigordiopsis sp.		Capitanian	EK14	Mihalovits Quarry section in northern Hungary	Greece	37.33	23.42	-9.25	27.17	ellipsoid	1157.14	900	900	8.69065	Episkopi formation	limestone	shallow platform	10.2110/palo.2011.p11-058r	Wignall P B, Bond D P G, Haas J, et al. Capitanian (Middle Permian) mass extinction and recovery in western Tethys: a fossil, facies, and δ13C study from Hungary and Hydra island (Greece)[J]. Palaios, 2012, 27(2): 78-89.
Pachyphloia ovata		Capitanian	EK14	Mihalovits Quarry section in northern Hungary	Greece	37.33	23.42	-9.25	27.17	cylinder	521.739	269.565		7.47365	Episkopi formation	limestone	shallow platform	10.2110/palo.2011.p11-058r	Wignall P B, Bond D P G, Haas J, et al. Capitanian (Middle Permian) mass extinction and recovery in western Tethys: a fossil, facies, and δ13C study from Hungary and Hydra island (Greece)[J]. Palaios, 2012, 27(2): 78-89.
Geinitzina araxensis		Capitanian	EK14	Mihalovits Quarry section in northern Hungary	Greece	37.33	23.42	-9.25	27.17	cylinder	208.696	139.13		6.50123	Episkopi formation	limestone	shallow platform	10.2110/palo.2011.p11-058r	Wignall P B, Bond D P G, Haas J, et al. Capitanian (Middle Permian) mass extinction and recovery in western Tethys: a fossil, facies, and δ13C study from Hungary and Hydra island (Greece)[J]. Palaios, 2012, 27(2): 78-89.
Hemigordiopsis sp.		Capitanian	EK14	Mihalovits Quarry section in northern Hungary	Greece	37.33	23.42	-9.25	27.17	ellipsoid	642.857	600	600	8.0832	Episkopi formation	limestone	shallow platform	10.2110/palo.2011.p11-058r	Wignall P B, Bond D P G, Haas J, et al. Capitanian (Middle Permian) mass extinction and recovery in western Tethys: a fossil, facies, and δ13C study from Hungary and Hydra island (Greece)[J]. Palaios, 2012, 27(2): 78-89.
Hemigordiopsis sp.		Capitanian	EK14	Mihalovits Quarry section in northern Hungary	Greece	37.33	23.42	-9.25	27.17	ellipsoid	236.842	115.789	115.789	6.22058	Episkopi formation	limestone	shallow platform	10.2110/palo.2011.p11-058r	Wignall P B, Bond D P G, Haas J, et al. Capitanian (Middle Permian) mass extinction and recovery in western Tethys: a fossil, facies, and δ13C study from Hungary and Hydra island (Greece)[J]. Palaios, 2012, 27(2): 78-89.
Schubertella rara		Capitanian		Gevim-1 and Pleshet-1, of the southern Coastal Plainin	Israel	32	35	-16.85	36.02	ellipsoid	510	510	510	7.84149	Saad Formation	limestone	Shallow water		Orlov-Labkovsky O. Permian fusulinids (Foraminifera) of the subsurface of Israel: Taxonomy and biostratigraphy[J]. Revista Española de Micropaleontología, 2004, 36(3): 389-406
Codonofusiella sp.		Capitanian		Gevim-1 and Pleshet-1, of the southern Coastal Plainin	Israel	32	35	-16.85	36.02	ellipsoid	2500	650	650	8.74255	Saad Formation	limestone	Shallow water		Orlov-Labkovsky O. Permian fusulinids (Foraminifera) of the subsurface of Israel: Taxonomy and biostratigraphy[J]. Revista Española de Micropaleontología, 2004, 36(3): 389-406
Pseudodunbarula arpaensis		Capitanian		Gevim-1 and Pleshet-1, of the southern Coastal Plainin	Israel	32	35	-16.85	36.02	ellipsoid	760	420	420	7.84609	Saad Formation	limestone	Shallow water		Orlov-Labkovsky O. Permian fusulinids (Foraminifera) of the subsurface of Israel: Taxonomy and biostratigraphy[J]. Revista Española de Micropaleontología, 2004, 36(3): 389-406
Pseudodunbarula arpaensis		Capitanian		Gevim-1 and Pleshet-1, of the southern Coastal Plainin	Israel	32	35	-16.85	36.02	ellipsoid	680	420	420	7.79779	Saad Formation	limestone	Shallow water		Orlov-Labkovsky O. Permian fusulinids (Foraminifera) of the subsurface of Israel: Taxonomy and biostratigraphy[J]. Revista Española de Micropaleontología, 2004, 36(3): 389-406
Pseudodunbarula minuta		Capitanian		Gevim-1 and Pleshet-1, of the southern Coastal Plainin	Israel	32	35	-16.85	36.02	ellipsoid	540	400	400	7.65529	Saad Formation	limestone	Shallow water		Orlov-Labkovsky O. Permian fusulinids (Foraminifera) of the subsurface of Israel: Taxonomy and biostratigraphy[J]. Revista Española de Micropaleontología, 2004, 36(3): 389-406
Ogbinella ardaglensis		Capitanian		Gevim-1 and Pleshet-1, of the southern Coastal Plainin	Israel	32	35	-16.85	36.02	ellipsoid	900	440	440	7.95993	Saad Formation	limestone	Shallow water		Orlov-Labkovsky O. Permian fusulinids (Foraminifera) of the subsurface of Israel: Taxonomy and biostratigraphy[J]. Revista Española de Micropaleontología, 2004, 36(3): 389-406
Ogbinella ardaglensis		Capitanian		Gevim-1 and Pleshet-1, of the southern Coastal Plainin	Israel	32	35	-16.85	36.02	ellipsoid	980	500	500	8.10794	Saad Formation	limestone	Shallow water		Orlov-Labkovsky O. Permian fusulinids (Foraminifera) of the subsurface of Israel: Taxonomy and biostratigraphy[J]. Revista Española de Micropaleontología, 2004, 36(3): 389-406
Schubertella sp.		Capitanian		Hambast Valley, Abadeh region	Iran	31	52	-9.41	49.01	ellipsoid	1200	760	760	8.55959				https://doi.org/10.1016/j.palaeo.2020.109743	Arefifard S, Payne J L. End-Guadalupian extinction of larger fusulinids in central Iran and implications for the global biotic crisis[J]. Palaeogeography, Palaeoclimatology, Palaeoecology, 2020, 550: 109743.
Neoschwagerina margaritae		Capitanian		Wherowhero Point, Orua Bay, Northland,	New Zealand	-36	176	-71.86	-179	ellipsoid	7000	5600	5600	11.0603					Leven E J, Grant‐Mackie J A. Permian fusulinid foraminifera from Wherowhero Point, Orua Bay, Northland, New Zealand[J]. New Zealand journal of geology and geophysics, 1997, 40(4): 473-486
Neoschwagerina margaritae		Capitanian		Wherowhero Point, Orua Bay, Northland,	New Zealand	-36	176	-71.86	-179	ellipsoid	6200	4600	4600	10.8367					Leven E J, Grant‐Mackie J A. Permian fusulinid foraminifera from Wherowhero Point, Orua Bay, Northland, New Zealand[J]. New Zealand journal of geology and geophysics, 1997, 40(4): 473-486
Lepidolina shiraiwensis		Capitanian		Wherowhero Point, Orua Bay, Northland,	New Zealand	-36	176	-71.86	-179	ellipsoid	4400	3500	3500	10.4504					Leven E J, Grant‐Mackie J A. Permian fusulinid foraminifera from Wherowhero Point, Orua Bay, Northland, New Zealand[J]. New Zealand journal of geology and geophysics, 1997, 40(4): 473-486
Lepidolina shiraiwensis		Capitanian		Wherowhero Point, Orua Bay, Northland,	New Zealand	-36	176	-71.86	-179	ellipsoid	9900	4400	4400	11.0013					Leven E J, Grant‐Mackie J A. Permian fusulinid foraminifera from Wherowhero Point, Orua Bay, Northland, New Zealand[J]. New Zealand journal of geology and geophysics, 1997, 40(4): 473-486
Yabeina aff. ampla		Capitanian		Wherowhero Point, Orua Bay, Northland,	New Zealand	-36	176	-71.86	-179	ellipsoid	8400	6800	6800	11.3081					Leven E J, Grant‐Mackie J A. Permian fusulinid foraminifera from Wherowhero Point, Orua Bay, Northland, New Zealand[J]. New Zealand journal of geology and geophysics, 1997, 40(4): 473-486
Yabeina archaic		Capitanian		Wherowhero Point, Orua Bay, Northland,	New Zealand	-36	176	-71.86	-179	ellipsoid	5000	3800	3800	10.5773					Leven E J, Grant‐Mackie J A. Permian fusulinid foraminifera from Wherowhero Point, Orua Bay, Northland, New Zealand[J]. New Zealand journal of geology and geophysics, 1997, 40(4): 473-486
Yabeina archaic		Capitanian		Wherowhero Point, Orua Bay, Northland,	New Zealand	-36	176	-71.86	-179	ellipsoid	6200	4600	4600	10.8367					Leven E J, Grant‐Mackie J A. Permian fusulinid foraminifera from Wherowhero Point, Orua Bay, Northland, New Zealand[J]. New Zealand journal of geology and geophysics, 1997, 40(4): 473-486
Yabeina archaic		Capitanian		Wherowhero Point, Orua Bay, Northland,	New Zealand	-36	176	-71.86	-179	ellipsoid	6000	3700	3700	10.6333					Leven E J, Grant‐Mackie J A. Permian fusulinid foraminifera from Wherowhero Point, Orua Bay, Northland, New Zealand[J]. New Zealand journal of geology and geophysics, 1997, 40(4): 473-486
Yabeina archaic		Capitanian		Wherowhero Point, Orua Bay, Northland,	New Zealand	-36	176	-71.86	-179	ellipsoid	5900	4600	4600	10.8151					Leven E J, Grant‐Mackie J A. Permian fusulinid foraminifera from Wherowhero Point, Orua Bay, Northland, New Zealand[J]. New Zealand journal of geology and geophysics, 1997, 40(4): 473-486
Yabeina archaic		Capitanian		Wherowhero Point, Orua Bay, Northland,	New Zealand	-36	176	-71.86	-179	ellipsoid	5900	4200	4200	10.7361					Leven E J, Grant‐Mackie J A. Permian fusulinid foraminifera from Wherowhero Point, Orua Bay, Northland, New Zealand[J]. New Zealand journal of geology and geophysics, 1997, 40(4): 473-486
Yabeina ampla		Capitanian		Wherowhero Point, Orua Bay, Northland,	New Zealand	-36	176	-71.86	-179	ellipsoid	8100	5900	5900	11.169					Leven E J, Grant‐Mackie J A. Permian fusulinid foraminifera from Wherowhero Point, Orua Bay, Northland, New Zealand[J]. New Zealand journal of geology and geophysics, 1997, 40(4): 473-486
Yabeina ampla		Capitanian		Wherowhero Point, Orua Bay, Northland,	New Zealand	-36	176	-71.86	-179	ellipsoid	8400	5700	5700	11.1548					Leven E J, Grant‐Mackie J A. Permian fusulinid foraminifera from Wherowhero Point, Orua Bay, Northland, New Zealand[J]. New Zealand journal of geology and geophysics, 1997, 40(4): 473-486
Yabeina ampla		Capitanian		Wherowhero Point, Orua Bay, Northland,	New Zealand	-36	176	-71.86	-179	ellipsoid	7600	5200	5200	11.0316					Leven E J, Grant‐Mackie J A. Permian fusulinid foraminifera from Wherowhero Point, Orua Bay, Northland, New Zealand[J]. New Zealand journal of geology and geophysics, 1997, 40(4): 473-486
Yabeina globosa		Capitanian		Wherowhero Point, Orua Bay, Northland,	New Zealand	-36	176	-71.86	-179	ellipsoid	5900	5500	5500	10.9704					Leven E J, Grant‐Mackie J A. Permian fusulinid foraminifera from Wherowhero Point, Orua Bay, Northland, New Zealand[J]. New Zealand journal of geology and geophysics, 1997, 40(4): 473-486
Yabeina globosa		Capitanian		Wherowhero Point, Orua Bay, Northland,	New Zealand	-36	176	-71.86	-179	ellipsoid	4700	4200	4200	10.6374					Leven E J, Grant‐Mackie J A. Permian fusulinid foraminifera from Wherowhero Point, Orua Bay, Northland, New Zealand[J]. New Zealand journal of geology and geophysics, 1997, 40(4): 473-486
Yabeina globosa		Capitanian		Wherowhero Point, Orua Bay, Northland,	New Zealand	-36	176	-71.86	-179	ellipsoid	4300	3600	3600	10.4649					Leven E J, Grant‐Mackie J A. Permian fusulinid foraminifera from Wherowhero Point, Orua Bay, Northland, New Zealand[J]. New Zealand journal of geology and geophysics, 1997, 40(4): 473-486
Lepidolina shiraiwensis		Capitanian		Wherowhero Point, Orua Bay, Northland,	New Zealand	-36	176	-71.86	-179	ellipsoid	9500	3700	3700	10.8329					Leven E J, Grant‐Mackie J A. Permian fusulinid foraminifera from Wherowhero Point, Orua Bay, Northland, New Zealand[J]. New Zealand journal of geology and geophysics, 1997, 40(4): 473-486
Lepidolina shiraiwensis		Capitanian		Wherowhero Point, Orua Bay, Northland,	New Zealand	-36	176	-71.86	-179	ellipsoid	8500	5300	5300	11.0967					Leven E J, Grant‐Mackie J A. Permian fusulinid foraminifera from Wherowhero Point, Orua Bay, Northland, New Zealand[J]. New Zealand journal of geology and geophysics, 1997, 40(4): 473-486
Lepidolina shiraiwensis		Capitanian		Wherowhero Point, Orua Bay, Northland,	New Zealand	-36	176	-71.86	-179	ellipsoid	7000	4100	4100	10.7894					Leven E J, Grant‐Mackie J A. Permian fusulinid foraminifera from Wherowhero Point, Orua Bay, Northland, New Zealand[J]. New Zealand journal of geology and geophysics, 1997, 40(4): 473-486
Lepidolina shiraiwensis		Capitanian		Wherowhero Point, Orua Bay, Northland,	New Zealand	-36	176	-71.86	-179	ellipsoid	5900	4500	4500	10.7961					Leven E J, Grant‐Mackie J A. Permian fusulinid foraminifera from Wherowhero Point, Orua Bay, Northland, New Zealand[J]. New Zealand journal of geology and geophysics, 1997, 40(4): 473-486
Lepidolina shiraiwensis		Capitanian		Wherowhero Point, Orua Bay, Northland,	New Zealand	-36	176	-71.86	-179	ellipsoid	7500	4600	4600	10.9194					Leven E J, Grant‐Mackie J A. Permian fusulinid foraminifera from Wherowhero Point, Orua Bay, Northland, New Zealand[J]. New Zealand journal of geology and geophysics, 1997, 40(4): 473-486
Dunbarula sp.		Capitanian		Wherowhero Point, Orua Bay, Northland,	New Zealand	-36	176	-71.86	-179	ellipsoid	600	400	400	7.70105					Leven E J, Grant‐Mackie J A. Permian fusulinid foraminifera from Wherowhero Point, Orua Bay, Northland, New Zealand[J]. New Zealand journal of geology and geophysics, 1997, 40(4): 473-486
Neoschwagerina margaritae		Capitanian		Wherowhero Point, Orua Bay, Northland,	New Zealand	-36	176	-71.86	-179	ellipsoid	4800	3700	3700	10.5364					Leven E J, Grant‐Mackie J A. Permian fusulinid foraminifera from Wherowhero Point, Orua Bay, Northland, New Zealand[J]. New Zealand journal of geology and geophysics, 1997, 40(4): 473-486
Reichelina cf. lamarensis		Capitanian		Wherowhero Point, Orua Bay, Northland,	New Zealand	-36	176	-71.86	-179	discoid	650	290		7.98309					Leven E J, Grant‐Mackie J A. Permian fusulinid foraminifera from Wherowhero Point, Orua Bay, Northland, New Zealand[J]. New Zealand journal of geology and geophysics, 1997, 40(4): 473-486
Reichelina cf. lamarensis		Capitanian		Wherowhero Point, Orua Bay, Northland,	New Zealand	-36	176	-71.86	-179	discoid	620	280		7.92681					Leven E J, Grant‐Mackie J A. Permian fusulinid foraminifera from Wherowhero Point, Orua Bay, Northland, New Zealand[J]. New Zealand journal of geology and geophysics, 1997, 40(4): 473-486
Rauserella breviscula		Capitanian		Wherowhero Point, Orua Bay, Northland,	New Zealand	-36	176	-71.86	-179	ellipsoid	580	310	310	7.46493					Leven E J, Grant‐Mackie J A. Permian fusulinid foraminifera from Wherowhero Point, Orua Bay, Northland, New Zealand[J]. New Zealand journal of geology and geophysics, 1997, 40(4): 473-486
Reichelina cf. turgida		Capitanian		Wherowhero Point, Orua Bay, Northland,	New Zealand	-36	176	-71.86	-179	discoid	350	200		7.28404					Leven E J, Grant‐Mackie J A. Permian fusulinid foraminifera from Wherowhero Point, Orua Bay, Northland, New Zealand[J]. New Zealand journal of geology and geophysics, 1997, 40(4): 473-486
Reichelina cf. turgida		Capitanian		Wherowhero Point, Orua Bay, Northland,	New Zealand	-36	176	-71.86	-179	discoid	360	210		7.32969					Leven E J, Grant‐Mackie J A. Permian fusulinid foraminifera from Wherowhero Point, Orua Bay, Northland, New Zealand[J]. New Zealand journal of geology and geophysics, 1997, 40(4): 473-486
Neoschwagerina margaritae		Capitanian		Wherowhero Point, Orua Bay, Northland,	New Zealand	-36	176	-71.86	-179	ellipsoid	4500	3300	3300	10.409					Leven E J, Grant‐Mackie J A. Permian fusulinid foraminifera from Wherowhero Point, Orua Bay, Northland, New Zealand[J]. New Zealand journal of geology and geophysics, 1997, 40(4): 473-486
Chusenella urulungensis		Capitanian		Wherowhero Point, Orua Bay, Northland,	New Zealand	-36	176	-71.86	-179	ellipsoid	10000	2700	2700	10.5815					Leven E J, Grant‐Mackie J A. Permian fusulinid foraminifera from Wherowhero Point, Orua Bay, Northland, New Zealand[J]. New Zealand journal of geology and geophysics, 1997, 40(4): 473-486
Neoschwagerina margaritae		Capitanian		Wherowhero Point, Orua Bay, Northland,	New Zealand	-36	176	-71.86	-179	ellipsoid	6100	4200	4200	10.7506					Leven E J, Grant‐Mackie J A. Permian fusulinid foraminifera from Wherowhero Point, Orua Bay, Northland, New Zealand[J]. New Zealand journal of geology and geophysics, 1997, 40(4): 473-486
Ogbinella sp.		Capitanian		Wherowhero Point, Orua Bay, Northland,	New Zealand	-36	176	-71.86	-179	ellipsoid	1000	440	440	8.00568					Leven E J, Grant‐Mackie J A. Permian fusulinid foraminifera from Wherowhero Point, Orua Bay, Northland, New Zealand[J]. New Zealand journal of geology and geophysics, 1997, 40(4): 473-486
Kahlerina pachytheca		Capitanian		Wherowhero Point, Orua Bay, Northland,	New Zealand	-36	176	-71.86	-179	discoid	1800	1300		9.51936					Leven E J, Grant‐Mackie J A. Permian fusulinid foraminifera from Wherowhero Point, Orua Bay, Northland, New Zealand[J]. New Zealand journal of geology and geophysics, 1997, 40(4): 473-486
Kahlerina pachytheca		Capitanian		Wherowhero Point, Orua Bay, Northland,	New Zealand	-36	176	-71.86	-179	discoid	1500	1000		9.24705					Leven E J, Grant‐Mackie J A. Permian fusulinid foraminifera from Wherowhero Point, Orua Bay, Northland, New Zealand[J]. New Zealand journal of geology and geophysics, 1997, 40(4): 473-486
Kahlerina pachytheca		Capitanian		Wherowhero Point, Orua Bay, Northland,	New Zealand	-36	176	-71.86	-179	discoid	1600	900		9.25735					Leven E J, Grant‐Mackie J A. Permian fusulinid foraminifera from Wherowhero Point, Orua Bay, Northland, New Zealand[J]. New Zealand journal of geology and geophysics, 1997, 40(4): 473-486
Kahlerina pachytheca		Capitanian		Wherowhero Point, Orua Bay, Northland,	New Zealand	-36	176	-71.86	-179	discoid	1480	1100		9.27679					Leven E J, Grant‐Mackie J A. Permian fusulinid foraminifera from Wherowhero Point, Orua Bay, Northland, New Zealand[J]. New Zealand journal of geology and geophysics, 1997, 40(4): 473-486
Kahlerina pachytheca		Capitanian		Wherowhero Point, Orua Bay, Northland,	New Zealand	-36	176	-71.86	-179	discoid	2400	2000		9.95632					Leven E J, Grant‐Mackie J A. Permian fusulinid foraminifera from Wherowhero Point, Orua Bay, Northland, New Zealand[J]. New Zealand journal of geology and geophysics, 1997, 40(4): 473-486
Ogbinella sp.		Capitanian		Wherowhero Point, Orua Bay, Northland,	New Zealand	-36	176	-71.86	-179	ellipsoid	1290	410	410	8.05494					Leven E J, Grant‐Mackie J A. Permian fusulinid foraminifera from Wherowhero Point, Orua Bay, Northland, New Zealand[J]. New Zealand journal of geology and geophysics, 1997, 40(4): 473-486
Ogbinella sp.		Capitanian		Wherowhero Point, Orua Bay, Northland,	New Zealand	-36	176	-71.86	-179	ellipsoid	720	380	380	7.73568					Leven E J, Grant‐Mackie J A. Permian fusulinid foraminifera from Wherowhero Point, Orua Bay, Northland, New Zealand[J]. New Zealand journal of geology and geophysics, 1997, 40(4): 473-486
Ogbinella sp.		Capitanian		Wherowhero Point, Orua Bay, Northland,	New Zealand	-36	176	-71.86	-179	ellipsoid	740	410	410	7.81358					Leven E J, Grant‐Mackie J A. Permian fusulinid foraminifera from Wherowhero Point, Orua Bay, Northland, New Zealand[J]. New Zealand journal of geology and geophysics, 1997, 40(4): 473-486
Schwagerina pavilionensis		Capitanian		northwestern North America	US	49.3323	-121.329	20.05	-45.83	ellipsoid	14500	4100	4100	11.1057		Marble Canyon limestone			Thompson M L, Wheeler H E. Permian fusulinids from British Columbia, Washington and Oregon[J]. Journal of Paleontology, 1942: 700-711.
Schwagerina pavilionensis		Capitanian		northwestern North America	US	49.3323	-121.329	20.05	-45.83	ellipsoid	10500	5200	5200	11.172		Marble Canyon limestone			Thompson M L, Wheeler H E. Permian fusulinids from British Columbia, Washington and Oregon[J]. Journal of Paleontology, 1942: 700-711.
Yabeina packardi		Capitanian		northwestern North America	US	49.3323	-121.329	20.05	-45.83	ellipsoid	10800	7700	7700	11.5252		Marble Canyon limestone			Thompson M L, Wheeler H E. Permian fusulinids from British Columbia, Washington and Oregon[J]. Journal of Paleontology, 1942: 700-711.
Yabeina columbiana		Capitanian		northwestern North America	US	49.3323	-121.329	20.05	-45.83	ellipsoid	7200	3300	3300	10.6131		Marble Canyon limestone			Thompson M L, Wheeler H E. Permian fusulinids from British Columbia, Washington and Oregon[J]. Journal of Paleontology, 1942: 700-711.
Yabeina minuta		Capitanian		northwestern North America	US	49.3323	-121.329	20.05	-45.83	ellipsoid	6000	3000	3000	10.4512		Marble Canyon limestone			Thompson M L, Wheeler H E. Permian fusulinids from British Columbia, Washington and Oregon[J]. Journal of Paleontology, 1942: 700-711.
Yabeina minuta		Capitanian		northwestern North America	US	49.3323	-121.329	20.05	-45.83	ellipsoid	7500	3700	3700	10.7302		Marble Canyon limestone			Thompson M L, Wheeler H E. Permian fusulinids from British Columbia, Washington and Oregon[J]. Journal of Paleontology, 1942: 700-711.
Yabeina minuta		Capitanian		northwestern North America	US	49.3323	-121.329	20.05	-45.83	ellipsoid	7000	5300	5300	11.0124		Marble Canyon limestone			Thompson M L, Wheeler H E. Permian fusulinids from British Columbia, Washington and Oregon[J]. Journal of Paleontology, 1942: 700-711.
Yabeina minuta		Capitanian		northwestern North America	US	49.3323	-121.329	20.05	-45.83	ellipsoid	6000	3200	3200	10.5072		Marble Canyon limestone			Thompson M L, Wheeler H E. Permian fusulinids from British Columbia, Washington and Oregon[J]. Journal of Paleontology, 1942: 700-711.
Yabeina minuta		Capitanian		northwestern North America	US	49.3323	-121.329	20.05	-45.83	ellipsoid	5400	2900	2900	10.376		Marble Canyon limestone			Thompson M L, Wheeler H E. Permian fusulinids from British Columbia, Washington and Oregon[J]. Journal of Paleontology, 1942: 700-711.
Yabeina inouyei		Capitanian		northwestern North America	US	49.3323	-121.329	20.05	-45.83	ellipsoid	10800	7600	7600	11.5138		Marble Canyon limestone			Thompson M L, Wheeler H E. Permian fusulinids from British Columbia, Washington and Oregon[J]. Journal of Paleontology, 1942: 700-711.
Yabeina packardi		Capitanian		northwestern North America	US	49.3323	-121.329	20.05	-45.83	ellipsoid	10500	7700	7700	11.5129		Marble Canyon limestone			Thompson M L, Wheeler H E. Permian fusulinids from British Columbia, Washington and Oregon[J]. Journal of Paleontology, 1942: 700-711.
Yabeina packardi		Capitanian		northwestern North America	US	49.3323	-121.329	20.05	-45.83	ellipsoid	9000	6500	6500	11.2988		Marble Canyon limestone			Thompson M L, Wheeler H E. Permian fusulinids from British Columbia, Washington and Oregon[J]. Journal of Paleontology, 1942: 700-711.
Yabeina packardi		Capitanian		northwestern North America	US	49.3323	-121.329	20.05	-45.83	ellipsoid	8500	5600	5600	11.1446		Marble Canyon limestone			Thompson M L, Wheeler H E. Permian fusulinids from British Columbia, Washington and Oregon[J]. Journal of Paleontology, 1942: 700-711.
Yabeina columbiana		Capitanian		northwestern North America	US	49.3323	-121.329	20.05	-45.83	ellipsoid	8200	5200	5200	11.0646		Marble Canyon limestone			Thompson M L, Wheeler H E. Permian fusulinids from British Columbia, Washington and Oregon[J]. Journal of Paleontology, 1942: 700-711.
Yabeina columbiana		Capitanian		northwestern North America	US	49.3323	-121.329	20.05	-45.83	ellipsoid	12500	7200	7200	11.5304		Marble Canyon limestone			Thompson M L, Wheeler H E. Permian fusulinids from British Columbia, Washington and Oregon[J]. Journal of Paleontology, 1942: 700-711.
Yabeina packardi		Capitanian		northwestern North America	US	49.3323	-121.329	20.05	-45.83	ellipsoid	10000	6600	6600	11.3579		Marble Canyon limestone			Thompson M L, Wheeler H E. Permian fusulinids from British Columbia, Washington and Oregon[J]. Journal of Paleontology, 1942: 700-711.
Yabeina sp.		Capitanian		northwestern North America	US	49.3323	-121.329	20.05	-45.83	ellipsoid	10000	5500	5500	11.1995		Marble Canyon limestone			Thompson M L, Wheeler H E. Permian fusulinids from British Columbia, Washington and Oregon[J]. Journal of Paleontology, 1942: 700-711.
Yabeina sp.		Capitanian		northwestern North America	US	49.3323	-121.329	20.05	-45.83	ellipsoid	10700	6800	6800	11.4132		Marble Canyon limestone			Thompson M L, Wheeler H E. Permian fusulinids from British Columbia, Washington and Oregon[J]. Journal of Paleontology, 1942: 700-711.
Yabeina sp.		Capitanian		northwestern North America	US	49.3323	-121.329	20.05	-45.83	ellipsoid	10500	6000	6000	11.2963		Marble Canyon limestone			Thompson M L, Wheeler H E. Permian fusulinids from British Columbia, Washington and Oregon[J]. Journal of Paleontology, 1942: 700-711.
Yabeina sp.		Capitanian		northwestern North America	US	49.3323	-121.329	20.05	-45.83	ellipsoid	8800	60000	60000	13.2196		Marble Canyon limestone			Thompson M L, Wheeler H E. Permian fusulinids from British Columbia, Washington and Oregon[J]. Journal of Paleontology, 1942: 700-711.
Schwagerina pavilionensis		Capitanian		northwestern North America	US	49.3323	-121.329	20.05	-45.83	ellipsoid	9000	3500	3500	10.7612		Marble Canyon limestone			Thompson M L, Wheeler H E. Permian fusulinids from British Columbia, Washington and Oregon[J]. Journal of Paleontology, 1942: 700-711.
Schwagerina pavilionensis		Capitanian		northwestern North America	US	49.3323	-121.329	20.05	-45.83	ellipsoid	13000	4900	4900	11.2131		Marble Canyon limestone			Thompson M L, Wheeler H E. Permian fusulinids from British Columbia, Washington and Oregon[J]. Journal of Paleontology, 1942: 700-711.
Schwagerina pavilionensis		Capitanian		northwestern North America	US	49.3323	-121.329	20.05	-45.83	ellipsoid	8500	3400	3400	10.7112		Marble Canyon limestone			Thompson M L, Wheeler H E. Permian fusulinids from British Columbia, Washington and Oregon[J]. Journal of Paleontology, 1942: 700-711.
Schwagerina pavilionensis		Capitanian		northwestern North America	US	49.3323	-121.329	20.05	-45.83	ellipsoid	10500	4800	4800	11.1025		Marble Canyon limestone			Thompson M L, Wheeler H E. Permian fusulinids from British Columbia, Washington and Oregon[J]. Journal of Paleontology, 1942: 700-711.
Neoschwagerina craticulifera		Capitanian		northwestern North America	US	49.3323	-121.329	20.05	-45.83	ellipsoid	3800	2500	2500	10.0944		Marble Canyon limestone			Thompson M L, Wheeler H E. Permian fusulinids from British Columbia, Washington and Oregon[J]. Journal of Paleontology, 1942: 700-711.
Nankinella sp.		Capitanian		northwestern North America	US	49.3323	-121.329	20.05	-45.83	ellipsoid	1300	900	900	8.74121		Marble Canyon limestone			Thompson M L, Wheeler H E. Permian fusulinids from British Columbia, Washington and Oregon[J]. Journal of Paleontology, 1942: 700-711.
Nankinella sp.		Capitanian		northwestern North America	US	49.3323	-121.329	20.05	-45.83	ellipsoid	1400	750	750	8.61503		Marble Canyon limestone			Thompson M L, Wheeler H E. Permian fusulinids from British Columbia, Washington and Oregon[J]. Journal of Paleontology, 1942: 700-711.
Nankinella sp.		Capitanian		northwestern North America	US	49.3323	-121.329	20.05	-45.83	ellipsoid	850	700	700	8.33839		Marble Canyon limestone			Thompson M L, Wheeler H E. Permian fusulinids from British Columbia, Washington and Oregon[J]. Journal of Paleontology, 1942: 700-711.
Neoschwagerina craticulifera		Capitanian		northwestern North America	US	49.3323	-121.329	20.05	-45.83	ellipsoid	3900	2600	2600	10.1398		Marble Canyon limestone			Thompson M L, Wheeler H E. Permian fusulinids from British Columbia, Washington and Oregon[J]. Journal of Paleontology, 1942: 700-711.
Reichelina sp.	GIN 4768/24	Capitanian	GIN 4768	The Arax River to the town of Dzhulfa	Transcaucasia	40	45	-3.35	39.65	discoid	640	300		7.98435	Khachik Formation	Limestone	carbonate platform		Leven E J A . Permian fusulinid assemblages and stratigraphy of the transcaucasia[J]. Rivista Italiana Di Paleontologia E Stratigrafia, 1998, 104(3):299-328.
Reichelina sp.	GIN 4768/25	Capitanian	GIN 4768	The Arax River to the town of Dzhulfa	Transcaucasia	40	45	-3.35	39.65	discoid	560	250		7.78919	Khachik Formation	Limestone	carbonate platform		Leven E J A . Permian fusulinid assemblages and stratigraphy of the transcaucasia[J]. Rivista Italiana Di Paleontologia E Stratigrafia, 1998, 104(3):299-328.
Reichelina sp.	GIN 4768/26	Capitanian	GIN 4768	The Arax River to the town of Dzhulfa	Transcaucasia	40	45	-3.35	39.65	discoid	580	150		7.59782	Khachik Formation	Limestone	carbonate platform		Leven E J A . Permian fusulinid assemblages and stratigraphy of the transcaucasia[J]. Rivista Italiana Di Paleontologia E Stratigrafia, 1998, 104(3):299-328.
Schubertella aff. lata	GIN 4768/27	Capitanian	GIN 4768	The Arax River to the town of Dzhulfa	Transcaucasia	40	45	-3.35	39.65	ellipsoid	530	300	300	7.3973	Khachik Formation	Limestone	carbonate platform		Leven E J A . Permian fusulinid assemblages and stratigraphy of the transcaucasia[J]. Rivista Italiana Di Paleontologia E Stratigrafia, 1998, 104(3):299-328.
Kahlerina tenuitheca	GIN 4768/28	Capitanian	GIN 4768	The Arax River to the town of Dzhulfa	Transcaucasia	40	45	-3.35	39.65	discoid	1200	1000		9.05323	Khachik Formation	Limestone	carbonate platform		Leven E J A . Permian fusulinid assemblages and stratigraphy of the transcaucasia[J]. Rivista Italiana Di Paleontologia E Stratigrafia, 1998, 104(3):299-328.
Ogbinella oobinensis	GIN 4768/29	Capitanian	GIN 4768	The Arax River to the town of Dzhulfa	Transcaucasia	40	45	-3.35	39.65	ellipsoid	1040	440	440	8.02272	Khachik Formation	Limestone	carbonate platform		Leven E J A . Permian fusulinid assemblages and stratigraphy of the transcaucasia[J]. Rivista Italiana Di Paleontologia E Stratigrafia, 1998, 104(3):299-328.
Pseudodunbarula dzhagadzurensis	GIN 4768/30	Capitanian	GIN 4768	The Arax River to the town of Dzhulfa	Transcaucasia	40	45	-3.35	39.65	ellipsoid	800	530	530	8.07042	Khachik Formation	Limestone	carbonate platform		Leven E J A . Permian fusulinid assemblages and stratigraphy of the transcaucasia[J]. Rivista Italiana Di Paleontologia E Stratigrafia, 1998, 104(3):299-328.
Pseudodunbarula dzhagadzurensis	GIN 4768/31	Capitanian	GIN 4768	The Arax River to the town of Dzhulfa	Transcaucasia	40	45	-3.35	39.65	ellipsoid	660	430	430	7.80526	Khachik Formation	Limestone	carbonate platform		Leven E J A . Permian fusulinid assemblages and stratigraphy of the transcaucasia[J]. Rivista Italiana Di Paleontologia E Stratigrafia, 1998, 104(3):299-328.
Pseudodunbarula dzhagadzurensis	GIN 4768/32	Capitanian	GIN 4768	The Arax River to the town of Dzhulfa	Transcaucasia	40	45	-3.35	39.65	ellipsoid	800	500	500	8.01981	Khachik Formation	Limestone	carbonate platform		Leven E J A . Permian fusulinid assemblages and stratigraphy of the transcaucasia[J]. Rivista Italiana Di Paleontologia E Stratigrafia, 1998, 104(3):299-328.
Pseudodunbarula arpaensis	GIN 4768/33	Capitanian	GIN 4768	The Arax River to the town of Dzhulfa	Transcaucasia	40	45	-3.35	39.65	ellipsoid	540	330	330	7.4882	Khachik Formation	Limestone	carbonate platform		Leven E J A . Permian fusulinid assemblages and stratigraphy of the transcaucasia[J]. Rivista Italiana Di Paleontologia E Stratigrafia, 1998, 104(3):299-328.
Pseudodunbarula arpaensis	GIN 4768/34	Capitanian	GIN 4768	The Arax River to the town of Dzhulfa	Transcaucasia	40	45	-3.35	39.65	ellipsoid	640	410	410	7.75053	Khachik Formation	Limestone	carbonate platform		Leven E J A . Permian fusulinid assemblages and stratigraphy of the transcaucasia[J]. Rivista Italiana Di Paleontologia E Stratigrafia, 1998, 104(3):299-328.
Pseudodunbarula arpaensis	GIN 4768/35	Capitanian	GIN 4768	The Arax River to the town of Dzhulfa	Transcaucasia	40	45	-3.35	39.65	ellipsoid	500	290	290	7.34254	Khachik Formation	Limestone	carbonate platform		Leven E J A . Permian fusulinid assemblages and stratigraphy of the transcaucasia[J]. Rivista Italiana Di Paleontologia E Stratigrafia, 1998, 104(3):299-328.
Ogbinella ardaglensis	GIN 4768/36	Capitanian	GIN 4768	The Arax River to the town of Dzhulfa	Transcaucasia	40	45	-3.35	39.65	ellipsoid	1040	440	440	8.02272	Khachik Formation	Limestone	carbonate platform		Leven E J A . Permian fusulinid assemblages and stratigraphy of the transcaucasia[J]. Rivista Italiana Di Paleontologia E Stratigrafia, 1998, 104(3):299-328.
Ogbinella ardaglensis	GIN 4768/37	Capitanian	GIN 4768	The Arax River to the town of Dzhulfa	Transcaucasia	40	45	-3.35	39.65	ellipsoid	1040	440	440	8.02272	Khachik Formation	Limestone	carbonate platform		Leven E J A . Permian fusulinid assemblages and stratigraphy of the transcaucasia[J]. Rivista Italiana Di Paleontologia E Stratigrafia, 1998, 104(3):299-328.
Codonofusiella vediensis	GIN 4768/38	Capitanian	GIN 4768	The Arax River to the town of Dzhulfa	Transcaucasia	40	45	-3.35	39.65	ellipsoid	800	500	500	8.01981	Khachik Formation	Limestone	carbonate platform		Leven E J A . Permian fusulinid assemblages and stratigraphy of the transcaucasia[J]. Rivista Italiana Di Paleontologia E Stratigrafia, 1998, 104(3):299-328.
Codonofusiella vediensis	GIN 4768/39	Capitanian	GIN 4768	The Arax River to the town of Dzhulfa	Transcaucasia	40	45	-3.35	39.65	ellipsoid	920	500	500	8.08051	Khachik Formation	Limestone	carbonate platform		Leven E J A . Permian fusulinid assemblages and stratigraphy of the transcaucasia[J]. Rivista Italiana Di Paleontologia E Stratigrafia, 1998, 104(3):299-328.
Codonofusiella vediensis	GIN 4768/40	Capitanian	GIN 4768	The Arax River to the town of Dzhulfa	Transcaucasia	40	45	-3.35	39.65	ellipsoid	900	650	650	8.29885	Khachik Formation	Limestone	carbonate platform		Leven E J A . Permian fusulinid assemblages and stratigraphy of the transcaucasia[J]. Rivista Italiana Di Paleontologia E Stratigrafia, 1998, 104(3):299-328.
Codonofusiella vediensis	GIN 4768/41	Capitanian	GIN 4768	The Arax River to the town of Dzhulfa	Transcaucasia	40	45	-3.35	39.65	ellipsoid	860	460	460	7.97879	Khachik Formation	Limestone	carbonate platform		Leven E J A . Permian fusulinid assemblages and stratigraphy of the transcaucasia[J]. Rivista Italiana Di Paleontologia E Stratigrafia, 1998, 104(3):299-328.
Codonofusiella vediensis	GIN 4768/42	Capitanian	GIN 4768	The Arax River to the town of Dzhulfa	Transcaucasia	40	45	-3.35	39.65	ellipsoid	900	500	500	8.07096	Khachik Formation	Limestone	carbonate platform		Leven E J A . Permian fusulinid assemblages and stratigraphy of the transcaucasia[J]. Rivista Italiana Di Paleontologia E Stratigrafia, 1998, 104(3):299-328.
Codonofusiella vediensis	GIN 4768/43	Capitanian	GIN 4768	The Arax River to the town of Dzhulfa	Transcaucasia	40	45	-3.35	39.65	ellipsoid	1100	600	600	8.31647	Khachik Formation	Limestone	carbonate platform		Leven E J A . Permian fusulinid assemblages and stratigraphy of the transcaucasia[J]. Rivista Italiana Di Paleontologia E Stratigrafia, 1998, 104(3):299-328.
Codonofusiella vediensis	GIN 4768/44	Capitanian	GIN 4768	The Arax River to the town of Dzhulfa	Transcaucasia	40	45	-3.35	39.65	ellipsoid	900	550	550	8.15375	Khachik Formation	Limestone	carbonate platform		Leven E J A . Permian fusulinid assemblages and stratigraphy of the transcaucasia[J]. Rivista Italiana Di Paleontologia E Stratigrafia, 1998, 104(3):299-328.
[truncated: 11,692 more rows]
[truncated: 2 more columns]
