# Supplementary material for: High extinction risk in large foraminifera during past and future mass extinctions
Source: Sci Adv. 2024 Aug 7;10(32):eadj8223. doi: 10.1126/sciadv.adj8223 (PMC11305383; doi:10.1126/sciadv.adj8223)
Supplement: Supplementary file 2 — Data S1 to S4 [file sciadv.adj8223_data_s1_to_s4.zip › sciadv.adj8223_data_s2.xlsx]

## Sheet: Sheet1
Data S2. Assessment of the species richness and geographic range of benthic foraminiferal genera during past extinctions and modern extinction risk. Body size is the mean of all specimens in each genus. Species richness is the number of named species per genus at each stage. Species without a species name or species designated indeterminate (e.g., sp. or spp.) are not counted. Geographic range is…
Mass Extinctions	Genus	Body Size	Richness	Specimens	Range	Extinction
K-Pg	Abrardia	8.26605	1	4	1	1
K-Pg	Accordiella	8.39486	2	19	1	1
K-Pg	Actinosiphon	8.87299	1	2	1	0
K-Pg	Adrahentina	9.76669	1	3	1	1
K-Pg	Afrobolivina	7.90206	1	4	1	1
K-Pg	Aktinorbitoides	7.98344	1	21	1	1
K-Pg	Alabamina	7.70414	1	2	1	0
K-Pg	Allomorphina	6.48368	1	6	2	0
K-Pg	Alveolophragmium	8.85955	1	3	1	0
K-Pg	Ammobaculites	6.97338	6	9	2	0
K-Pg	Ammodiscus	6.9512	1	2	2	0
K-Pg	Ammomarginulina	6.98238	3	3	2	0
K-Pg	Ammosphaeroidina	7.65378	1	1	1	1
K-Pg	Ammotium	6.9123	1	3	1	1
K-Pg	Angulogavelinella	7.82749	1	1	1	1
K-Pg	Anomalina	6.78166	1	2	1	0
K-Pg	Anomalinoides	7.21161	7	11	3	0
K-Pg	Antalyna	8.07238	1	4	1	1
K-Pg	Aschemocella	9.30166	1	1	1	1
K-Pg	Astacolus	7.54231	2	2	1	0
K-Pg	Asterorbis	9.62853	1	6	1	1
K-Pg	Ataxoorbignyna	8.58001	1	2	1	1
K-Pg	Ayalaina	8.83459	1	4	1	1
K-Pg	Bathysiphon	6.80952	1	2	1	0
K-Pg	Bolivina	6.8313	4	10	3	0
K-Pg	Bolivinoides	7.47378	1	8	1	0
K-Pg	Brasiliella	7.18924	1	2	1	1
K-Pg	Broeckina	8.66638	1	4	1	1
K-Pg	Broeckinella	8.55031	1	1	1	0
K-Pg	Bulimina	7.35968	5	5	2	0
K-Pg	Buliminella	7.34257	4	4	2	0
K-Pg	Carpathiella	8.33449	1	1	1	1
K-Pg	Carterina	5.52717	1	3	1	1
K-Pg	Caucasina	6.68886	1	3	1	0
K-Pg	Caudammina	6.93708	1	2	1	1
K-Pg	Ceratolamarckina	7.30441	1	1	1	0
K-Pg	Cibicides	6.86817	5	17	2	0
K-Pg	Cibicidoides	8.0978	3	8	2	0
K-Pg	Citharina	7.49382	1	2	1	0
K-Pg	Clavulina	7.07163	1	2	1	0
K-Pg	Clavulinoides	8.29385	2	2	1	0
K-Pg	Clypeorbis	8.73951	2	14	2	1
K-Pg	Conorbina	5.61172	1	3	1	1
K-Pg	Conorbitoides	7.3787	1	7	1	1
K-Pg	Coryphostoma	6.9892	1	4	1	0
K-Pg	Cribronodosaria	8.85807	1	1	1	1
K-Pg	Ctenorbitoides	8.15638	1	29	1	1
K-Pg	Cuneolina	8.75636	1	1	1	1
K-Pg	Cuneus	7.28188	1	1	1	0
K-Pg	Cyclogyra	7.6316	1	6	2	1
K-Pg	Cyclopseudedomia	9.55812	1	5	1	1
K-Pg	Cymbalopora	7.80335	1	1	1	0
K-Pg	Dainita	8.14578	1	1	1	1
K-Pg	Dariellina	7.10178	1	2	1	0
K-Pg	Daviesina	10.1158	1	1	1	0
K-Pg	Dentalina	7.52253	9	10	3	0
K-Pg	Dictyopsella	7.99902	1	10	1	1
K-Pg	Dizerina	9.12742	1	3	1	1
K-Pg	Dorothia	7.68336	5	15	3	0
K-Pg	Elhasaella	7.11615	1	2	1	1
K-Pg	Ellipsoglandulina	7.92695	1	1	1	0
K-Pg	Ellipsoidella	7.09691	1	2	1	1
K-Pg	Enantiodentalina	7.65225	1	5	1	1
K-Pg	Eoeponidella	7.19291	2	8	1	0
K-Pg	Eoguttulina	7.59595	1	3	1	1
K-Pg	Eouvigerina	6.66229	1	1	1	1
K-Pg	Epistominella	6.52598	1	3	1	0
K-Pg	Eponides	7.7839	2	6	1	0
K-Pg	Favolagena	6.65233	2	5	1	0
K-Pg	Fissoelphidium	9.13571	1	28	1	1
K-Pg	Fissurina	6.51736	3	4	2	0
K-Pg	Frondicularia	8.0822	2	34	5	0
K-Pg	Fursenkoina	7.72785	1	2	1	0
K-Pg	Gabonita	7.6332	1	3	1	1
K-Pg	Gaudryina	8.054	1	3	1	0
K-Pg	Gavelinella	6.95475	5	13	7	0
K-Pg	Gemellides	7.61309	1	1	1	1
K-Pg	Globorotalites	7.16376	1	3	2	1
K-Pg	Globulina	7.17711	1	1	1	0
K-Pg	Glomospira	6.91859	3	4	2	0
K-Pg	Goupillaudina	8.26884	1	6	2	1
K-Pg	Guttulina	7.37413	2	2	1	0
K-Pg	Gyroconulina	8.55379	1	9	1	1
K-Pg	Gyroidina	8.249	1	1	1	0
K-Pg	Gyroidinoides	7.077	5	6	3	0
K-Pg	Hagenowella	8.76066	1	1	1	1
K-Pg	Haplophragmium	9.39809	1	2	1	0
K-Pg	Haplophragmoides	6.99405	5	12	4	0
K-Pg	Hellenocyclina	7.48337	1	16	2	1
K-Pg	Hemicristellaria	8.0464	1	2	1	1
K-Pg	Hemirobulina	8.14038	1	2	1	0
K-Pg	Heterostomella	7.29954	1	1	1	1
K-Pg	Hiltermannella	6.3642	1	3	2	1
K-Pg	Historbitoides	8.76798	1	4	1	1
K-Pg	Hormosina	7.31829	1	2	1	0
K-Pg	Hyperammina	8.31464	1	1	1	0
K-Pg	Insculptarenula	6.73536	1	2	1	0
K-Pg	Karreriella	8.10696	1	1	1	0
K-Pg	Lacosteina	6.56727	2	2	1	1
K-Pg	Laffitteina	8.43953	5	25	2	1
K-Pg	Lagena	7.09394	6	7	2	0
K-Pg	Lamina	8.47043	1	1	1	1
K-Pg	Lenticulina	8.23251	6	12	2	0
K-Pg	Lepidorbitoides	8.63547	3	30	3	0
K-Pg	Linaresia	8.47676	1	1	1	0
K-Pg	Lituola	8.0517	1	1	1	0
K-Pg	Lituonelloides	8.50588	1	1	1	1
K-Pg	Loeblichella	7.94775	1	1	1	1
K-Pg	Loftusia	11.9407	15	243	1	1
K-Pg	Loxostomum	6.43696	1	1	1	0
K-Pg	Marginulina	7.35759	2	3	2	0
K-Pg	Marginulinopsis	7.44778	2	2	1	0
K-Pg	Marssonella	7.25412	1	2	1	0
K-Pg	Miliammina	7.66203	1	1	1	0
K-Pg	Millettiana	7.30294	1	3	1	0
K-Pg	Minouxia	7.23349	1	4	1	1
K-Pg	Murciella	8.8984	1	1	1	1
K-Pg	Navarella	10.1983	1	4	1	1
K-Pg	Neobulimina	6.78055	3	7	2	1
K-Pg	Neoflabellina	7.50627	2	2	1	0
K-Pg	Nodosaria	7.20018	4	8	2	0
K-Pg	Nonionella	6.6929	5	19	3	0
K-Pg	Nothia	7.97786	1	2	1	0
K-Pg	Notoplanulina	7.96007	1	1	1	1
K-Pg	Nuttallides	7.10484	3	8	1	0
K-Pg	Nuttallinella	7.25839	2	3	1	1
K-Pg	Omphalocyclus	9.6279	1	12	3	1
K-Pg	Oolina	6.80029	3	5	3	0
K-Pg	Opertum	8.82056	1	1	1	1
K-Pg	Orbignyna	8.04162	1	2	2	1
K-Pg	Orbitocyclina	9.94729	1	3	1	1
K-Pg	Orbitoides	10.1839	4	17	5	1
K-Pg	Orthokarstenia	8.60781	1	3	1	1
K-Pg	Orthomorphina	6.6778	1	1	1	1
K-Pg	Osangularia	7.52006	1	3	2	0
K-Pg	Paralabamina	6.92467	1	1	1	0
K-Pg	Paratrochamminoides	8.06809	2	3	1	1
K-Pg	Parkiella	7.73665	3	6	1	1
K-Pg	Placopsilina	6.95818	1	2	1	0
K-Pg	Planispirillina	7.19528	1	4	1	1
K-Pg	Pleurostomella	6.437	2	3	2	0
K-Pg	Portatrochammina	6.83876	1	1	1	0
K-Pg	Praebulimina	7.0096	7	14	5	1
K-Pg	Praecystammina	6.31283	1	2	1	1
K-Pg	Praelacazina	7.94468	1	4	1	1
K-Pg	Praepeneroplis	7.72642	1	3	1	1
K-Pg	Praestorrsella	7.6552	1	2	1	1
K-Pg	Protelphidium	6.9583	2	37	1	0
K-Pg	Psammosphaera	7.67842	1	1	1	0
K-Pg	Pseudedomia	9.1436	1	2	2	1
K-Pg	Pseudoclavulina	7.61391	3	3	1	0
K-Pg	Pseudonodosaria	8.28245	1	1	1	0
K-Pg	Pseudonummoloculina	8.65678	1	10	1	1
K-Pg	Pseudopolymorphina	8.41584	2	2	1	0
K-Pg	Pseudorbitoides	8.7137	1	6	1	1
K-Pg	Pseudouvigerina	6.88134	1	1	1	1
K-Pg	Pullenia	7.14906	5	7	2	0
K-Pg	Pullenoides	8.37345	1	2	1	1
K-Pg	Pyramidina	6.4684	3	4	2	1
K-Pg	Pyrulina	7.32554	1	2	2	0
K-Pg	Pyrulinoides	8.25146	1	1	1	0
K-Pg	Quadrimorphina	6.23532	1	2	1	0
K-Pg	Quinqueloculina	7.35416	1	6	2	0
K-Pg	Raadshoovenia	8.30166	1	1	1	0
K-Pg	Ramulina	7.2126	2	2	2	0
K-Pg	Rectobulimina	7.03403	1	1	1	0
K-Pg	Rectoglandulina	7.69265	1	1	1	0
K-Pg	Recurvoides	7.73521	1	1	1	0
K-Pg	Remesella	7.79431	1	3	1	0
K-Pg	Reophax	6.83922	1	4	1	0
K-Pg	Reussella	6.54662	1	1	1	0
K-Pg	Rhapydionina	9.18896	1	7	1	0
K-Pg	Robulus	7.95076	1	1	1	0
K-Pg	Rosalina	6.58102	1	1	1	0
K-Pg	Rzehakina	6.92361	1	1	1	1
K-Pg	Saccammina	7.10837	2	3	1	0
K-Pg	Saccorhiza	6.68045	1	1	1	0
K-Pg	Saracenaria	8.15838	1	1	1	0
K-Pg	Serovaina	7.4903	1	9	2	1
K-Pg	Siderolites	9.80549	3	33	3	0
K-Pg	Sigmomorphina	7.34887	1	1	1	0
K-Pg	Simplorbites	11.5068	1	4	1	1
K-Pg	Siphogaudryina	6.90337	1	4	1	1
K-Pg	Siphogenerina	7.69075	1	1	1	0
K-Pg	Siphogenerinoides	7.61021	3	6	1	0
K-Pg	Sirtina	7.93955	2	11	3	1
K-Pg	Sitella	6.94686	1	2	1	1
K-Pg	Sivasella	7.80368	1	3	2	1
K-Pg	Spirocyclina	9.72751	2	2	1	1
K-Pg	Spirolina	8.48779	1	12	1	0
K-Pg	Spiroplectammina	7.44203	3	5	2	0
K-Pg	Spirotecta	7.67749	1	2	1	1
K-Pg	Stensioina	7.45745	2	3	2	1
K-Pg	Stilostomella	7.43988	4	4	2	0
K-Pg	Subreophax	7.15404	3	6	1	0
K-Pg	Sulcoperculina	8.65898	3	15	1	1
K-Pg	Svenia	8.60783	1	1	1	1
K-Pg	Tentifrons	9.44344	1	2	1	1
K-Pg	Textularia	7.91291	1	3	2	0
K-Pg	Textulariopsis	6.90538	2	2	1	1
K-Pg	Tiphotrocha	7.01816	1	1	1	0
K-Pg	Tobolia	7.10714	1	3	1	1
K-Pg	Tolypammina	6.46147	1	1	1	1
K-Pg	Trachelinella	6.67544	1	2	1	1
K-Pg	Tritaxia	8.35176	2	2	1	0
K-Pg	Trochammina	6.3639	8	12	3	0
K-Pg	Turritellella	6.75963	1	1	1	1
K-Pg	Vaginulina	7.11883	1	1	1	0
K-Pg	Valvalabamina	6.95798	1	3	1	0
K-Pg	Valvulinoides	7.54336	1	3	1	1
K-Pg	Vanderbeekia	8.57443	1	1	1	1
K-Pg	Vaughanina	7.47913	1	6	1	1
K-Pg	Verneuilina	7.8178	1	1	1	1
K-Pg	Verneuilinoides	7.69917	1	1	1	1
K-Pg	Vialovia	6.3243	1	1	1	1
K-Pg	Virgulina	7.35267	1	2	1	0
K-Pg	Wannierina	9.24567	1	7	1	1
K-Pg	Zagrosaria	7.13205	1	39	1	1
T-J	Agathammina	7.55806	2	36	4	0
T-J	Agathamminoides	5.70522	1	3	1	1
T-J	Alpinophragmium	8.85431	1	11	2	1
T-J	Ammobaculites	7.33495	8	81	5	0
T-J	Ammodiscus	7.85287	3	9	4	0
T-J	Ammolagena	6.96244	1	2	1	0
T-J	Ammovertella	7.49634	3	6	2	1
T-J	Angulodiscus	7.94081	2	2	1	1
T-J	Astacolus	7.57072	1	1	1	0
T-J	Asymmetrina	8.06427	1	1	1	1
T-J	Auloconus	8.35409	1	12	4	1
T-J	Aulotortus	8.30933	11	103	7	0
T-J	Austrocolomia	6.948	1	8	3	1
T-J	Bigenerina	6.76062	1	3	1	0
T-J	Bispiranella	7.55744	1	1	1	1
T-J	Coronipora	7.379	3	20	2	0
T-J	Cucurbita	7.65912	1	1	1	0
T-J	Dentalina	6.96762	4	8	2	0
T-J	Diplotremina	7.31035	3	4	2	1
T-J	Duostomina	7.4832	3	3	1	1
T-J	Duotaxis	7.18878	2	8	4	1
T-J	Earlandia	6.43022	3	3	2	0
T-J	Endothyra	7.83365	2	12	4	1
T-J	Endothyranella	8.02599	1	1	1	1
T-J	Eoguttulina	6.89487	1	1	1	0
T-J	Frondicularia	7.24174	2	8	4	0
T-J	Galeanella	7.52692	4	34	6	1
T-J	Gandinella	7.24588	2	16	3	1
T-J	Gaudryina	7.45099	4	21	2	0
T-J	Gaudryinella	6.90483	2	12	2	0
T-J	Glomospira	5.82825	4	19	5	0
T-J	Glomospirella	7.10186	10	49	5	0
T-J	Guttulina	6.74343	1	1	1	0
T-J	Haplophragmella	7.73064	1	1	1	1
T-J	Hoyenella	6.12349	1	26	2	1
T-J	Hydrania	6.89186	1	1	1	1
T-J	Hyperammina	7.53031	1	7	2	0
T-J	Ichthyolaria	7.81467	8	38	1	0
T-J	Involutina	8.41526	2	5	1	0
T-J	Jaculella	7.39452	3	17	1	0
T-J	Kaeveria	7.35696	1	1	1	1
T-J	Lagenammina	6.74605	1	1	1	0
T-J	Lenticulina	8.12568	1	11	2	0
T-J	Lingulina	6.5994	1	2	1	0
T-J	Miliolipora	7.3696	1	4	1	1
T-J	Neoangulodiscus	6.91237	1	4	4	1
T-J	Nodosaria	7.02513	4	11	3	0
T-J	Nubecularia	7.82262	1	1	1	0
T-J	Ophthalmidium	7.12267	7	16	5	0
T-J	Pachyphloia	7.49914	1	1	1	1
T-J	Palaeolituonella	7.61024	1	3	2	1
T-J	Permodiscus	6.68257	1	1	1	1
T-J	Planiinvoluta	7.47541	4	32	5	0
T-J	Planispirillina	7.16838	1	1	1	1
T-J	Polytaxis	6.80673	1	1	1	1
T-J	Praegubkinella	6.58635	2	4	1	1
T-J	praepatellina	5.22393	1	1	1	0
T-J	Psammosphaera	7.802	1	2	1	0
T-J	Pseudobolivina	7.31266	1	4	2	0
T-J	Pseudonodosaria	7.39354	2	3	2	0
T-J	Rectoglomospira	7.59988	1	1	1	1
T-J	Recurvoides	8.12805	1	1	1	0
T-J	Reophax	7.46914	5	12	4	0
T-J	Rhaetotorulus	7.18952	1	1	1	1
T-J	Saccammina	7.39783	1	1	1	0
T-J	Sagoplecta	7.23086	1	2	1	1
T-J	scherochorella	7.68816	1	1	1	0
T-J	Schlagerina	6.49171	4	5	1	1
T-J	Schmidita	6.46552	1	1	1	1
T-J	Semiinvoluta	7.5757	1	11	2	0
T-J	Sigmoilina	6.91751	1	14	3	0
T-J	Siphovalvulina	6.65672	1	1	1	0
T-J	Spirillina	6.966	2	25	2	0
T-J	Spiroplectammina	7.78698	1	3	2	0
T-J	Tetrataxis	7.13021	2	28	5	1
T-J	Textularia	7.66043	1	2	1	0
T-J	Tolypammina	8.00748	4	25	4	0
T-J	Triasina	8.40705	2	79	6	1
T-J	Trochammina	6.84251	5	12	4	0
T-J	Trocholina	7.19683	8	70	4	0
T-J	Trochonella	7.23775	2	10	1	1
T-J	Turrispirillina	7.05027	1	3	2	1
T-J	Vaginulina	7.07956	1	1	1	0
T-J	Valvulina	7.03565	1	1	1	0
T-J	Variostoma	7.49033	5	7	2	1
T-J	Verneuilinoides	7.28425	1	3	1	0
P-T	Abadehella	8.19775	5	20	4	1
P-T	Agathammina	7.7276	4	44	9	0
P-T	Ammobaculites	6.8434	2	6	1	0
P-T	Ammodiscus	6.48456	5	29	5	0
P-T	Astacolus	7.311	4	8	3	0
P-T	Atjusella	6.45811	1	1	1	0
P-T	Aulacophloia	7.56323	1	4	1	1
P-T	Austrocolomia	7.55345	1	3	2	0
P-T	Baisalina	8.90897	1	17	2	1
P-T	Bidagmarita	8.33866	1	2	1	1
P-T	Bradyina	6.93528	2	4	2	1
P-T	Calcitornella	8.49452	1	4	2	0
P-T	Calvezina	7.25066	1	24	4	1
P-T	Charliella	7.691	1	4	1	1
P-T	Citharina	7.48314	1	1	1	0
P-T	Climacammina	8.63122	11	37	2	1
P-T	Codonofusiella	7.57235	6	19	3	1
P-T	Colaniella	8.2272	10	314	8	1
P-T	Crassispirella	7.79034	1	3	2	0
P-T	Cribrogenerina	8.79636	6	37	6	0
P-T	Cryptomorphina	7.0621	1	9	2	1
P-T	Cryptoseptida	7.96565	2	14	4	1
P-T	Dagmarita	7.22086	7	155	13	0
P-T	Dalongella	6.6688	1	3	1	0
P-T	Deckerella	8.566	3	44	4	1
P-T	Dentalina	7.14056	2	3	1	0
P-T	Dilatofusulina	9.07626	1	24	1	1
P-T	Diplosphaerina	6.16625	1	7	1	0
P-T	Dunbarula	7.82801	1	2	2	1
P-T	Earlandia	6.1749	2	31	3	0
P-T	Endothyranopsis	7.39903	1	1	1	1
P-T	Eocristellaria	6.7993	1	1	1	1
P-T	Eolasiodiscus	7.31054	1	2	1	1
P-T	Eostaffella	7.8725	1	5	1	1
P-T	Eotuberitina	5.95284	2	260	5	1
P-T	Floritheca	7.1594	1	6	1	1
P-T	Frodicularia	7.23447	5	9	1	0
P-T	Frondina	7.0419	6	311	9	0
P-T	Frondinodosaria	6.27846	1	1	1	0
P-T	Gallowaiinella	9.32347	2	17	1	1
P-T	Geinitzina	6.64413	19	330	11	0
P-T	Globivalvulina	7.0782	9	306	9	0
P-T	Glomomidiella	7.7207	2	256	1	1
P-T	Glomomidiellopsis	8.4432	2	3	2	1
P-T	Glomospira	7.05377	10	33	4	0
P-T	Glomospirella	6.56314	3	24	3	0
P-T	Glomospiroides	7.42265	1	1	1	1
P-T	Graecodiscus	8.46476	1	1	1	1
P-T	Hemidiscus	6.62543	1	1	1	1
P-T	Hemigordiellina	7.32291	1	7	2	1
P-T	Hemigordius	7.37969	13	131	10	0
P-T	Howchinella	6.76874	1	4	1	1
P-T	Hoyenella	7.2412	2	3	2	0
P-T	Hubeirobuloides	7.70527	1	1	1	0
P-T	Hyperammina	7.43457	1	2	1	0
P-T	Ichthyofrondina	6.68539	3	106	5	1
P-T	Ichthyolaria	6.73527	1	5	3	0
P-T	Kamurana	8.71281	1	8	1	1
P-T	Labiodagmarita	7.94788	1	5	1	1
P-T	Labioglobivalvulina	7.7836	1	19	1	1
P-T	Langella	7.78932	7	15	6	1
P-T	Lasiodiscus	6.3947	6	14	4	0
P-T	Leella	9.03934	1	1	1	1
P-T	Lenticulina	7.06219	1	1	1	0
P-T	Lingulina	7.57829	2	3	2	0
P-T	Louisettita	7.30938	3	32	2	1
P-T	Lunucammina	7.2913	1	9	1	1
P-T	Marginulina	6.87175	1	3	1	0
P-T	Marginulinopsis	7.25181	1	1	1	0
P-T	Midiella	7.2318	4	13	3	1
P-T	Monotaxinoides	8.44938	1	1	1	1
P-T	Multidiscus	7.77021	4	38	4	1
P-T	Nankinella	8.86844	5	42	7	0
P-T	Nanlingella	8.06083	8	43	2	1
P-T	Neodiscus	7.82901	7	17	6	1
P-T	Neoendothyra	7.7033	5	39	7	0
P-T	Neogeinitzina	8.14878	1	1	1	1
P-T	Neomillerella	8.6751	1	2	1	1
P-T	Neotuberitina	6.6986	1	62	1	1
P-T	Nikitinella	7.52195	1	8	1	1
P-T	Nodoinvolutaria	6.22453	1	2	1	1
P-T	Nodosaria	6.54632	30	113	9	0
P-T	Nodosinella	7.15667	1	3	3	0
P-T	Nodosinelloides	6.44067	4	673	4	0
P-T	Ozawainella	7.05062	1	4	1	1
P-T	Pachyphloia	7.35996	23	267	12	0
P-T	Pachyphloides	7.27757	1	3	3	0
P-T	Padangia	7.96822	1	1	1	1
P-T	Palaeofusulina	8.79421	28	311	7	1
P-T	Palaeonubecularia	6.92148	1	1	1	0
P-T	Palaeotextularia	8.06119	5	58	2	0
P-T	Paradagmacrusta	7.4527	1	25	1	1
P-T	Paradagmarita	7.31533	3	81	4	1
P-T	Paradagmaritella	7.78625	2	4	1	1
P-T	Paradagmaritopsis	7.0099	1	26	1	1
P-T	Paradoxiella	9.62389	1	4	1	1
P-T	Paraglobivalvulina	8.7379	6	57	7	0
P-T	Paraglobivalvulinoides	9.6526	1	3	2	1
P-T	Parananlingella	9.0965	8	17	4	1
P-T	Parareichelina	8.01442	2	13	3	1
P-T	Pararobuloides	7.22039	1	1	1	1
P-T	Paremiratella	8.57054	1	26	1	1
P-T	Partisania	7.82937	1	8	2	1
P-T	Pisolina	9.692	1	34	1	1
P-T	Polarisella	6.48177	1	1	1	0
P-T	Polytaxis	8.43016	1	1	1	1
P-T	Postendothyra	7.51295	4	35	3	1
P-T	Protonodosaria	6.28973	3	14	4	0
P-T	Pseudocolaniella	7.65986	1	4	3	1
P-T	Pseudoendothyra	8.94801	1	3	1	1
P-T	Pseudoglandulina	7.23932	8	19	3	0
P-T	Pseudokahlerina	6.6235	1	2	1	1
P-T	Pseudolangella	6.42198	6	28	5	0
P-T	Pseudomideilla	7.77336	1	5	1	1
P-T	Pseudonodosaria	7.34203	1	1	1	0
P-T	Pseudotristix	7.34389	2	6	3	1
P-T	Pseudovidalina	6.8763	1	16	2	1
P-T	Raphconilia	7.7034	1	2	1	1
P-T	Rectocornuspira	7.01148	1	3	2	0
P-T	Rectoglandulina	7.79377	1	1	1	0
P-T	Rectostipulina	6.74482	3	39	1	1
P-T	Reichelina	7.395	6	266	5	1
P-T	Retroseptellina	7.52248	3	7	4	1
P-T	Robuloides	6.87869	8	146	8	1
P-T	Robustopachyphloia	6.65743	1	2	1	1
P-T	Saracenaria	6.76063	1	2	1	0
P-T	Sengoerina	7.01723	1	3	1	1
P-T	Septoglobivalvulina	7.50127	2	13	2	1
P-T	Sichotenella	8.52413	1	7	2	1
P-T	Sphaerulina	9.3714	2	7	4	1
P-T	Spireitlina	7.12549	1	6	1	1
P-T	Staffella	8.34588	2	10	3	1
P-T	Stipulina	7.13431	1	3	1	1
P-T	Syzrania	5.84973	1	8	1	1
P-T	Tetrataxis	8.07225	5	16	6	0
P-T	Trochammina	6.70984	1	1	1	0
P-T	Tuberitina	6.7187	1	5	2	1
P-T	Turrispiroides	6.80855	1	2	1	1
P-T	Urushtenella	8.50843	1	7	2	1
P-T	Vaginulinopsis	7.28048	1	1	1	0
P-T	Vervilleina	6.99202	1	2	2	0
P-T	Wanganella	7.8905	1	1	1	1
G-L	Abadehella	7.9581	2	32	6	0
G-L	Afghanella	10.1358	1	2	1	1
G-L	Agathammina	7.90259	6	28	4	0
G-L	Astacolus	7.31939	1	1	1	0
G-L	Baisalina	8.08096	3	22	3	0
G-L	Brunsia	5.98985	1	1	1	0
G-L	Brunsiella	7.39281	1	4	2	1
G-L	Calcitornella	7.03466	1	4	2	0
G-L	Calcivertella	6.4672	1	6	2	1
G-L	Calvezina	7.60458	1	3	2	0
G-L	Chenella	7.841	1	4	2	1
G-L	Chusenella	10.2475	8	96	7	1
G-L	Climacammina	8.71752	2	17	6	0
G-L	Codonofusiella	8.22751	14	66	7	0
G-L	Colania	10.8948	2	3	2	1
G-L	Cornuspira	6.40319	1	2	1	0
G-L	Crassiglomella	7.23683	1	4	2	0
G-L	Crescentia	8.25313	1	7	2	0
G-L	Cryptomorphina	8.04411	1	1	1	0
G-L	Dagmarita	7.08524	4	27	7	0
G-L	Deckerella	8.24129	1	9	5	0
G-L	Diplosphaerina	6.65075	1	3	2	0
G-L	Dunbarula	7.81197	3	12	5	0
G-L	Earlandia	6.16236	1	3	3	0
G-L	Endothyra	8.27965	1	1	1	0
G-L	Eocristellaria	6.92829	1	1	1	0
G-L	Eogoniolina	9.33733	1	2	1	0
G-L	Eomarginulinella	7.60601	1	4	1	0
G-L	Eopolydiexodina	9.67922	1	7	3	1
G-L	Eotuberitina	6.01334	2	2	1	0
G-L	Frondicularia	6.43785	1	2	1	0
G-L	Frondina	6.96015	2	4	2	0
G-L	Frondinodosaria	7.15511	1	1	1	0
G-L	Geinitzina	6.81669	5	21	7	0
G-L	Globivalvulina	7.60506	5	36	7	0
G-L	Glomomidiella	6.61512	5	27	3	0
G-L	Glomomidiellopsis	7.7792	1	2	2	0
G-L	Graecodiscus	8.11515	1	3	1	0
G-L	Grovesella	6.51921	1	1	1	1
G-L	Haplophragmina	8.24675	1	3	1	1
G-L	Hemigordiellina	6.78698	1	13	2	1
G-L	Hemigordiopsis	8.38456	4	32	3	0
G-L	Hemigordius	8.2072	8	51	7	0
G-L	Howchinella	7.12247	1	1	1	1
G-L	Ichthyofrondina	6.8724	3	9	4	0
G-L	Ichthyolaria	7.20001	1	5	1	0
G-L	Kahlerina	9.22306	6	35	6	0
G-L	Kamurana	7.81915	1	2	1	0
G-L	Kangvarella	7.42587	1	3	1	1
G-L	Labioglobivalvulina	7.94915	1	9	2	0
G-L	Langella	7.73814	2	4	2	0
G-L	Lantschichites	8.54165	1	8	1	0
G-L	Lasiodiscus	7.02238	1	5	2	0
G-L	Lasiotrochus	6.73028	1	1	1	1
G-L	Leeina	7.43041	1	1	1	1
G-L	Leella	8.87761	1	3	1	0
G-L	Lepidolina	10.695	4	37	3	1
G-L	Lingulina	7.50909	1	1	1	0
G-L	Lingulonodosaria	7.01	1	2	1	0
G-L	Louisettita	7.01288	1	4	1	0
G-L	Metadoliolina	10.9617	1	1	1	1
G-L	Midiella	7.32654	2	3	1	0
G-L	Minojapanella	7.54107	1	2	1	1
G-L	Multidiscus	7.97214	1	3	1	0
G-L	Nankinella	8.7277	3	19	7	0
G-L	Nanlingella	7.63009	1	1	1	0
G-L	Neodiscopsis	7.74228	4	12	1	0
G-L	Neodiscus	7.93998	2	16	4	0
G-L	Neoendothyra	7.84749	2	6	2	0
G-L	Neoendothyranella	8.14898	1	9	1	1
G-L	Neoschubertella	7.29995	1	2	1	1
G-L	Neoschwagerina	10.5467	2	7	2	0
G-L	Nestellorella	6.74574	1	3	2	0
G-L	Nikitinella	8.33098	1	4	1	1
G-L	Nodoinvolutaria	7.55261	1	1	1	1
G-L	Nodosaria	6.70995	1	7	2	0
G-L	Nodosinelloides	6.7237	1	13	5	0
G-L	Ogbinella	7.9717	2	9	3	0
G-L	Okimuraites	6.7173	1	6	2	0
G-L	Olgaorlovella	7.20705	1	8	1	1
G-L	Orthovertella	6.79535	1	1	1	0
G-L	Pachyphloia	7.491	4	34	6	0
G-L	Palaeofusulina	9.966	1	3	1	0
G-L	Palaeonubecularia	8.12274	1	5	1	0
G-L	Palaeotextularia	8.198	1	4	1	0
G-L	Paraboultonia	8.67152	1	17	1	1
G-L	Paradagmarita	7.0989	2	8	1	0
G-L	Paradoxiella	8.87823	1	10	3	0
G-L	Paradunbarula	9.4781	1	4	2	0
G-L	Parafusulina	10.1441	4	20	5	1
G-L	Paraglobivalvulina	8.18789	1	1	1	0
G-L	Partisania	8.1267	1	9	2	1
G-L	Polarisella	6.82397	1	1	1	0
G-L	Polydiexodina	10.5413	2	16	1	1
G-L	Postendothyra	7.72058	2	8	2	0
G-L	Primoriina	8.1931	1	2	1	0
G-L	Pseudoammodiscus	6.88149	1	30	3	1
G-L	Pseudobaisalina	8.83226	1	3	1	1
G-L	Pseudodunbarula	7.76462	3	10	3	0
G-L	Pseudofusulina	10.6209	7	13	2	1
G-L	Pseudoglomospira	6.16923	1	1	1	1
G-L	Pseudokahlerina	8.30778	1	5	1	0
G-L	Pseudolangella	6.81817	1	1	1	0
G-L	Pseudolituotuba	8.34109	1	1	1	1
G-L	Pseudomidiella	8.99896	1	1	1	0
G-L	Pseudotristix	6.62187	1	1	1	0
G-L	Pseudovidalina	5.70644	1	1	1	1
G-L	Rauserella	8.116	6	33	4	1
G-L	Rectocornuspira	6.48281	1	1	1	0
G-L	Rectoglandulina	7.08136	1	1	1	0
G-L	Rectostipulina	6.84564	3	4	2	0
G-L	Reichelina	7.92679	5	35	8	0
G-L	Retroseptellina	7.04628	3	4	2	0
G-L	Robuloides	7.41338	1	2	1	0
G-L	Robustopachyphloia	7.31256	1	2	2	0
G-L	Russiella	8.96519	1	2	1	1
G-L	Schubertella	7.93279	1	3	3	0
G-L	Schwagerina	11.0109	1	6	1	1
G-L	Sengoerina	7.91667	2	8	3	0
G-L	Septagathammina	8.77524	1	1	1	0
G-L	Septigordius	7.71716	1	6	2	0
G-L	Septoglobivalvulina	7.28048	1	1	1	0
G-L	Shanita	9.16992	4	34	2	1
G-L	Sphaerulina	8.82407	2	5	3	0
G-L	Sphairionia	7.11432	1	3	1	1
G-L	Spireitlina	7.6202	1	8	3	0
G-L	Staffella	9.70595	2	5	1	0
G-L	Streblospira	6.42135	1	1	1	0
G-L	Sumatrina	9.226	2	8	4	1
G-L	Syzrania	6.65846	1	3	1	1
G-L	Tansillites	6.64694	1	9	1	1
G-L	Tauridia	6.91857	1	12	2	0
G-L	Tetrataxis	8.65753	1	12	2	0
G-L	Tuberitina	7.22045	1	10	1	0
G-L	Vachardella	7.53999	1	8	2	1
G-L	Verbeekina	10.9314	1	2	2	1
G-L	Wutuella	9.6846	2	9	3	1
G-L	Yabeina	10.8066	12	189	7	1
F-F	Ammodiscus	7.65733	1	1	1	0
F-F	Archaelagena	7.94723	1	1	1	1
F-F	Archaesphaera	7.21075	1	1	1	0
F-F	Bisphaera	7.198	1	5	3	0
F-F	Bithurammina	6.64312	1	2	1	0
F-F	Bituberitina	6.15716	1	1	1	1
F-F	Brunsiina	7.0649	1	2	1	0
F-F	Caligella	5.98854	1	1	1	0
F-F	Colonammina	6.367	1	4	1	1
F-F	Cribrosphaeroides	7.72178	1	5	4	0
F-F	Eogeinitzina	7.19751	3	7	2	1
F-F	Eonodosaria	7.10963	2	14	4	1
F-F	Eotuberitina	5.74518	1	1	1	0
F-F	Eovolutina	6.24705	1	1	1	1
F-F	Evlania	7.33381	1	3	1	1
F-F	Frondilina	7.3122	1	44	3	1
F-F	Geinitzina	6.62979	1	1	1	0
F-F	Glomospira	7.10981	1	1	1	0
F-F	Halevikia	6.93542	1	12	1	0
F-F	Hyperammina	6.37273	1	8	1	0
F-F	Irregularina	7.36409	2	6	3	0
F-F	Juferevella	7.90386	1	5	1	1
F-F	Lagenammina	6.4	3	7	2	0
F-F	Marsipella	6.52202	1	1	1	0
F-F	Multiseptida	7.4671	3	56	8	0
F-F	Nanicella	7.44509	5	27	6	1
F-F	Nodosinella	7.427	2	3	1	0
F-F	Palaeospiroplectammina	6.68313	1	1	1	0
F-F	Parathurammina	6.6834	16	41	7	0
F-F	Parathuramminites	7.15014	1	1	1	0
F-F	Paratikhinella	6.41917	1	7	4	0
F-F	Proteonina	6.48063	1	1	1	0
F-F	Radiosphaera	6.85941	1	1	1	1
F-F	Rauserina	6.01981	1	1	1	0
F-F	Rhabdammina	6.25649	1	6	1	0
F-F	Saccammina	5.97829	1	6	1	0
F-F	Semitextularia	7.44578	1	2	2	1
F-F	Sorosphaera	6.646	0	5	1	0
F-F	Tikhinella	6.71991	5	47	4	0
F-F	Tolypammina	6.5193	1	8	1	0
F-F	Tournayella	7.07134	1	9	1	0
F-F	Umbella	7.36524	10	24	1	1
F-F	Valvulinella	7.68377	1	1	1	0
Modern	Abditodentrix	5.95632	1	5	4	1
Modern	Acupeina	6.58505	1	1	1	1
Modern	Adelosina	7.28	8	22	11	0
Modern	Adercotryma	7.06	1	4	4	1
Modern	Affinetrina	7.29	1	2	2	1
Modern	Agglutinella	8.0658	1	4	4	1
Modern	Alabaminella	6.5606	1	1	1	1
Modern	Allomorphina	8.38123	1	2	2	1
Modern	Alveolinella	10.2013	1	1	1	1
Modern	Ammoastuta	7.28757	1	1	1	1
Modern	Ammobaculites	7.064	10	22	15	0
Modern	Ammodiscus	7.3	3	7	7	1
Modern	Ammoglobigerina	7.65934	1	4	4	1
Modern	Ammomarginulina	7.46697	1	1	1	1
Modern	Ammomassilina	8.31724	1	3	2	1
Modern	Ammonia	7.214	13	69	26	0
Modern	Ammoscalaria	7.72	2	3	3	1
Modern	Ammotium	6.55	4	5	2	1
Modern	Amphicoryna	7.709	9	24	15	0
Modern	Amphisorus	9.70105	1	5	5	1
Modern	Amphistegina	8.64	5	26	12	0
Modern	Anomalinella	8.39082	1	1	1	1
Modern	Anomalinoides	8.192	4	11	8	1
Modern	Archaias	9.93	1	6	5	1
Modern	Archimerismus	10.5726	1	1	1	1
Modern	Arenoparrella	7.5364	1	1	1	1
Modern	Articularia	7.37	2	3	3	1
Modern	Articulina	7.3588	5	9	8	1
Modern	Aschemonella	8.1678	1	3	3	1
Modern	Astacolus	7.2022	3	7	7	1
Modern	Asterigerina	8.1736	1	1	1	1
Modern	Asterigerinata	7.92655	1	1	1	1
Modern	Astrammina	9.62187	1	1	1	1
Modern	Astrononion	7.75	3	5	5	1
Modern	Astrorhiza	9.98741	2	2	2	1
Modern	Astrorhizoides	9.37006	1	1	1	1
Modern	Aubignyna	7.25589	1	3	2	1
Modern	Baculogypsina	9.44231	1	2	1	1
Modern	Baggina	8.1508	2	3	3	1
Modern	Barbourinella	8.06441	1	1	1	1
Modern	Bathysiphon	9.70632	1	1	1	1
Modern	Bigenerina	6.7522	1	6	5	1
Modern	Biloculinella	7.64946	1	3	3	1
Modern	Bolivina	6.591	32	84	32	0
Modern	Bolivinella	6.906	3	6	5	1
Modern	Bolivinita	5.29281	1	3	3	1
Modern	Borelis	8.72	1	8	7	1
Modern	Botuloides	6.15	2	3	2	1
Modern	Buccella	7.22	4	15	5	1
Modern	Buchnerina	7.13	3	3	2	1
Modern	Bulimina	7	10	46	19	0
Modern	Buliminella	6.54	2	7	6	1
Modern	Buliminoides	7.26	1	2	2	1
Modern	Burseolina	7.7	1	1	1	1
Modern	Buzasina	8.33	2	6	5	1
Modern	Calcarina	8.4413	4	7	3	1
Modern	Cancris	8.11	3	5	5	1
Modern	Caronia	6.48071	1	1	1	1
Modern	Carpenteria	8.81329	1	1	1	1
Modern	Cassidelina	6.06278	1	1	1	1
Modern	Cassidulina	7.15	6	23	12	0
Modern	Cassidulinoides	6.87492	1	1	1	1
Modern	Cavarotalia	8.19	1	4	1	1
Modern	Ceratobulimina	7.97448	1	1	1	1
Modern	Cerebrina	8.05	3	5	4	1
Modern	Challengerella	8.43907	1	2	2	1
Modern	Chilostomella	7.8	2	11	9	1
Modern	Chrysalidinella	7.37199	1	5	4	1
Modern	Cibicides	6.84	5	17	16	0
Modern	Cibicidoides	7.648	7	34	23	0
Modern	Clavulina	8.2841	2	11	8	1
Modern	Conglophragmium	8.71295	1	1	1	1
Modern	Connemarella	8.67627	1	2	1	1
Modern	Conorbella	7.3286	1	1	1	1
Modern	Cornuloculina	7.22	2	6	4	1
Modern	Cornuspira	7.056	5	18	13	0
Modern	Cornuspirella	7.54015	1	1	1	1
Modern	Cornuspiroides	10.798	1	1	1	1
Modern	Coscinospira	7.91	1	2	2	1
Modern	Cribroelphidium	7.01	9	18	10	0
Modern	Cribrogoesella	9.61149	1	3	3	1
Modern	Cribromiliolinella	9.03743	2	7	6	1
Modern	Cribrostomoides	7.67	5	20	14	0
Modern	Cuneata	6.48	1	2	2	1
Modern	Cushmanina	6.1974	6	10	7	1
Modern	Cyclammina	7.63907	4	10	7	1
Modern	Cycloclypeus	9.55955	1	1	1	1
Modern	Cycloforina	7.34	5	11	9	1
Modern	Cyclorbiculina	9.66	1	3	3	1
Modern	Cylindroclavulina	9.35678	1	1	1	1
Modern	Cylindrogullmia	8.30523	1	1	1	1
Modern	Cymbaloporella	7.2858	1	2	2	1
Modern	Cymbaloporetta	7.23	5	12	10	0
Modern	Cystammina	6.45	1	5	5	1
Modern	Dentalina	7.1286	5	12	11	0
Modern	Deuterammina	6.55838	1	1	1	1
Modern	Discammina	8.13348	1	6	5	1
Modern	Discanomalina	7.4273	4	11	9	1
Modern	Discogypsina	9.92126	1	1	1	1
Modern	Discorbinella	7.05	2	3	3	1
Modern	Discorbis	9.31	1	3	1	1
Modern	Discospirina	9.75476	1	1	1	1
Modern	Dorothia	7.427	5	9	5	1
Modern	Edentostomina	8.38	2	3	3	1
Modern	Eggerella	6.4384	2	7	6	1
Modern	Eggerelloides	6.497	3	12	7	1
Modern	Ehrenbergina	7.35	3	6	5	1
Modern	Eilohedra	5.34	1	4	4	1
Modern	Elongobula	6.92211	1	2	1	1
Modern	Elphidiella	8.54808	1	1	1	1
Modern	Elphidium	7.54	28	110	49	0
Modern	Entzia	7.09391	1	1	1	1
Modern	Epistomaroides	8.94858	1	1	1	1
Modern	Epistominella	6.35	3	9	9	1
Modern	Eponides	7.1	2	13	12	0
Modern	Eratidus	8.53778	1	3	3	1
Modern	Eubuliminella	6.05	3	3	3	1
Modern	Euloxostomum	7.25527	1	1	1	1
Modern	Eusphaeroidina	8.14	1	2	2	1
Modern	Euthymonacha	6.81	1	2	2	1
Modern	Evolutinella	7.81814	1	1	1	1
Modern	Evolvocassidulina	7.62	2	3	3	1
Modern	Falsagglutinella	8.97441	1	1	1	1
Modern	Favocassidulina	8.50404	1	1	1	1
Modern	Favulina	5.96	5	22	11	0
Modern	Fijiella	7.70629	1	3	3	1
Modern	Fijinonion	7.54075	1	1	1	1
Modern	Fissurina	6.74	59	129	36	0
Modern	Floresina	6.12	2	2	1	1
Modern	Florilus	6.35966	1	1	1	1
Modern	Frondicularia	7.72	2	5	5	1
Modern	Fursenkoina	5.64	7	15	12	0
Modern	Galwayella	6.2773	3	4	4	1
Modern	Gaudryina	7.77	3	5	4	1
Modern	Gavelinopsis	7.38972	1	8	6	1
Modern	Geminiella	6.68198	1	6	6	1
Modern	Geminospira	7.245	1	1	1	1
Modern	Glabratella	7.19	2	3	3	1
Modern	Glandulina	7.7577	1	3	3	1
Modern	Glandulonodosaria	7.87492	2	2	2	1
Modern	Glaphyrammina	9.75341	1	2	2	1
Modern	Globigerinita	7.5142	2	5	3	1
Modern	Globobulimina	8.2476	9	15	9	1
Modern	Globocassidulina	8.097	7	14	9	1
Modern	Globotextularia	9.14252	1	2	2	1
Modern	Globulina	7.2603	5	11	9	1
Modern	Glomospira	6.9	3	10	8	1
Modern	Goesella	8.98548	1	2	2	1
Modern	Gordiospira	8.86664	1	1	1	1
Modern	Grigelis	8.5875	4	10	10	0
Modern	Guttulina	8.16343	5	9	5	1
Modern	Gypsina	8.75874	1	1	1	1
Modern	Gyroidina	7.8891	3	6	4	1
Modern	Hansenisca	7.92492	1	6	6	1
Modern	Hanzawaia	7.46897	1	1	1	1
Modern	Haplophragmoides	7.77354	5	9	8	1
Modern	Hastigerinella	9.02833	1	1	1	1
Modern	Hauerina	8.71878	1	2	3	1
Modern	Haynesina	7.39	2	10	5	0
Modern	Heronallenia	6.66981	1	1	1	1
Modern	Heterolepa	7.71	3	8	7	1
Modern	Heterostegina	9.1539	2	11	8	1
Modern	Hoeglundina	8.67761	1	5	5	1
Modern	Homalohedra	6.33	1	2	2	1
Modern	Hopkinsina	6.1959	1	3	2	1
Modern	Hormosina	8.64197	1	3	3	1
Modern	Hormosinella	8.756	3	7	5	1
Modern	Hormosinelloides	7.49	1	3	3	1
Modern	Hyalinea	7.54844	1	4	4	1
Modern	Hyalinonetrion	7.3488	3	7	4	1
Modern	Hyperammina	8.3796	4	9	6	1
Modern	Hyrrokkin	10.1274	1	2	2	1
Modern	Ioanella	6.73227	1	2	2	1
Modern	Irenita	6.33183	1	2	2	1
Modern	Islandiella	7.32	1	2	2	1
Modern	Jaculella	10.099	1	1	1	1
Modern	Karreriella	8.6641	4	9	6	1
Modern	Karrerotextularia	8.87714	1	1	1	1
Modern	Karrerulina	7.65923	1	1	1	1
Modern	Labrospira	8.3679	4	5	4	1
Modern	Lachlanella	8.23649	4	9	8	1
Modern	Laevidentalina	7.68	9	20	12	0
Modern	Laevipeneroplis	8.2	1	4	4	1
Modern	Lagena	7.11	82	142	35	0
Modern	Lagenammina	7.569	5	16	13	0
Modern	Lagenosolenia	6.86	5	8	6	1
Modern	Lagnea	6.71333	1	2	2	1
Modern	Lamarckina	6.90582	2	4	4	1
Modern	Lamellodiscorbis	9.00218	1	1	1	1
Modern	Laryngosigma	6.77132	1	1	1	1
Modern	Latentoverneuilina	9.04802	1	1	1	1
Modern	Laticarinina	7.72596	1	4	4	1
Modern	Lenticulina	7.789	16	40	15	0
Modern	Lepidoparatrochammina	7.91864	1	1	1	1
Modern	Leptohalysis	6.56	2	6	4	1
Modern	Liebusella	8.81151	2	5	3	1
Modern	Lingulina	7.8459	3	3	2	1
Modern	Lituola	7.05388	1	1	1	1
Modern	Lituotuba	8.19503	1	2	2	1
Modern	Lobatula	7.29	1	23	17	0
Modern	Loxostomina	6.84	4	9	7	1
Modern	Loxostomum	7.03566	1	1	1	1
Modern	Lugdunum	7.44	2	2	2	1
Modern	Marginopora	9.50189	1	4	4	1
Modern	Marginulina	7.83	3	7	5	1
Modern	Marginulinopsis	8.50554	1	1	1	1
Modern	Marsipella	8.94221	1	1	1	1
Modern	Martinottiella	8.56706	1	6	6	1
Modern	Massilina	7.7769	4	11	10	0
Modern	Melonis	7.75	5	19	12	0
Modern	Migros	8.92839	1	1	1	1
Modern	Miliammina	6.45	2	7	6	1
Modern	Miliolina	8.14038	1	1	1	1
Modern	Miliolinella	8.3	6	26	19	0
Modern	Millettia	6.68	2	2	2	1
Modern	Millettiana	7.49401	1	1	1	1
Modern	Miniacina	7.16889	1	10	9	1
Modern	Monalysidium	7.17975	1	1	1	1
Modern	Moncharmontzeiana	6.64135	1	1	1	1
Modern	Morulaeplecta	6.79688	1	1	1	1
Modern	Mucronina	7.7219	1	1	1	1
Modern	Multifidella	8.74485	1	1	1	1
Modern	Mychostomina	6.20644	1	1	1	1
Modern	Neoconorbina	6.6845	3	8	8	1
Modern	Neoeponides	8.22	4	5	5	1
Modern	Neoglabratella	8.78481	1	1	1	1
Modern	Neolenticulina	7.50892	1	2	2	1
Modern	Neorotalia	8.57782	2	8	8	1
Modern	Nodellum	7.82162	1	1	1	1
Modern	Nodobaculariella	8.29614	1	1	1	1
Modern	Nodophthalmidium	6.28404	1	2	2	1
Modern	Nodosaria	6.79539	1	3	3	1
Modern	Nodulina	7.53585	1	3	3	1
Modern	Noninellina	8.17871	1	1	1	1
Modern	Nonion	7	4	7	5	1
Modern	Nonionella	7.037	5	8	6	1
Modern	Nonionellina	6.98	2	6	5	1
Modern	Nonionoides	7.721	3	7	5	1
Modern	Notorotalia	8.83	4	6	4	1
Modern	Nouria	8.70814	1	1	1	1
Modern	Nubeculina	7.51178	1	2	2	1
Modern	Nummoloculina	8.29771	1	1	1	1
Modern	Nummulites	10.233	1	1	1	1
Modern	Nummulopyrgo	9.30043	1	1	1	1
Modern	Nuttallides	8.12237	1	1	1	1
Modern	Oolina	6.81	15	39	25	0
Modern	Operculina	9.397	5	7	6	1
Modern	Orbitina	6.30818	1	1	1	1
Modern	Oridorsalis	7.9519	3	5	5	1
Modern	Orthoplecta	6.85684	1	1	1	1
Modern	Osangularia	7.32642	1	1	1	1
Modern	Osangulariella	8.35043	1	1	1	1
Modern	Palliolatella	7.217	4	8	8	1
Modern	Parabrizalina	6.76453	1	1	1	1
Modern	Paracassidulina	7.04614	1	1	1	1
Modern	Paracibicides	7.96992	1	1	1	1
Modern	Parafissurina	7.48	14	17	3	1
Modern	Pararotalia	8.38	3	13	8	1
Modern	Parasorites	7.5063	1	2	2	1
Modern	Paratrochammina	8.31	2	3	2	1
Modern	Parrellina	8.40103	1	2	2	1
Modern	Parrelloides	7.99	1	1	1	1
Modern	Parrina	7.35508	1	1	1	1
Modern	Patellina	6.79	2	9	7	1
Modern	Patellinella	8.21833	1	2	2	1
Modern	Pavonina	7.83	1	4	4	1
Modern	Pelosina	10.5702	1	2	1	1
Modern	Peneroplis	8.68	4	35	15	0
Modern	Pileolina	6.71	4	8	7	1
Modern	Planctostoma	8.34335	1	2	1	1
Modern	Planispirillina	7.67356	1	1	1	1
Modern	Planispirinella	7.38991	1	2	1	1
Modern	Planispirinoides	10.2973	2	2	2	1
Modern	Planodiscorbis	7.35	2	3	2	1
Modern	Planoglabratella	8.00546	1	1	1	1
Modern	Planogypsina	8.796	2	4	3	1
Modern	Planorbulina	8.3878	2	10	9	0
Modern	Planorbulinella	8.3342	1	2	2	1
Modern	Planularia	7.694	6	8	3	1
Modern	Planulina	8.25196	3	10	6	1
Modern	Planulinoides	7.5442	1	1	1	1
Modern	Pleurostomella	7.63276	1	1	1	1
Modern	Plotnikovina	7.48881	1	1	1	1
Modern	Polymorphina	8.13238	1	2	2	1
Modern	Polysegmentina	7.55618	1	1	1	1
Modern	Polystomammina	7.11776	1	1	1	1
Modern	Poroeponides	7.9202	1	1	1	1
Modern	Porosolenia	6.9126	1	1	1	1
Modern	Porosononion	6.87154	1	1	1	1
Modern	Portatrochammina	6.99942	1	1	1	1
Modern	Praeglobobulimina	7.91159	1	1	1	1
Modern	Procerolagena	6.26	6	21	12	0
Modern	Proemassilina	8.4392	1	1	1	1
Modern	Psammosiphonella	8.57482	1	1	1	1
Modern	Psammosphaera	7.9196	2	12	7	1
Modern	Pseudobiarritzina	8.79015	1	3	3	1
Modern	Pseudobrizalina	6.77	1	2	2	1
Modern	Pseudoclavulina	8.12	3	3	3	1
Modern	Pseudofissurina	7.19585	1	1	1	1
Modern	Pseudoflintina	8.77029	1	1	1	1
Modern	Pseudogaudryina	9.2249	1	5	4	1
Modern	Pseudohauerina	8.05	3	6	4	1
Modern	Pseudohauerinella	7.32	2	2	1	1
Modern	Pseudolingulina	6.31	2	2	2	1
Modern	Pseudomassilina	7.86	3	7	6	1
Modern	Pseudonodosaria	7.70799	1	1	1	1
Modern	Pseudonodosinella	9.17	2	2	1	1
Modern	Pseudononion	6.89487	2	2	2	1
Modern	Pseudoolina	7.00804	1	1	1	1
Modern	Pseudoparrella	7.747	2	2	2	1
Modern	Pseudopolymorphina	7.1929	2	5	5	1
Modern	Pseudorotalia	8.47094	1	1	1	1
Modern	Pseudotriloculina	7.8	4	6	5	1
Modern	Ptychomiliola	9.0273	1	2	2	1
Modern	Pullenia	7.95	2	9	9	1
Modern	Punctobolivinella	6.81132	1	1	1	1
Modern	Pyramidulina	7.47	4	6	5	1
Modern	Pyrgo	7.74	16	39	18	0
Modern	Pyrgoella	8.26	3	6	6	1
Modern	Pyrulina	8.43	4	12	7	1
Modern	Quinqueloculina	7.1317	37	120	51	0
Modern	Ramulina	9.00398	1	1	1	1
Modern	Rectobolivina	7.00747	1	1	1	1
Modern	Rectuvigerina	6.84	2	4	3	1
Modern	Recurvoides	7.507	4	4	3	1
Modern	Reophanus	8.94384	1	1	1	1
Modern	Reophax	7.47	8	26	21	0
Modern	Reticulophragmium	8.26039	1	1	1	1
Modern	Reussella	7.4886	1	7	7	1
Modern	Rhabdammina	9.398	5	9	8	1
Modern	Rhabdamminella	8.32944	1	3	3	1
Modern	Rhizammina	6.98301	1	2	2	1
Modern	Robertina	7.64268	1	1	1	1
Modern	Robertinoides	7.91	4	7	7	1
Modern	Rosalina	6.91	9	27	20	0
Modern	Rotaliammina	6.96613	1	2	1	1
Modern	Rotalidium	8.19	1	2	1	1
Modern	Rotalinoides	8.086	3	4	2	1
Modern	Rotorbinella	7.54811	1	1	1	1
Modern	Rotorbis	7.49542	1	1	1	1
Modern	Rotorboides	7.1898	1	2	2	1
Modern	Rupertina	8.84973	1	1	1	1
Modern	Rutherfordoides	7.01	2	3	2	1
Modern	Saccammina	7.61	2	6	5	1
Modern	Saccorhiza	8.08126	1	5	5	1
Modern	Sagrinella	7.11	3	5	4	1
Modern	Sahulia	8.1078	3	12	9	1
Modern	Saidovina	7.07	2	2	2	1
Modern	Saracenaria	8.5598	4	5	4	1
Modern	Schlumbergerella	10.1501	1	2	2	1
Modern	Schlumbergerina	8.22815	1	4	4	1
Modern	Seguenzaella	7.35	1	2	2	1
Modern	Septotextularia	9.07662	1	2	2	1
Modern	Sigmamiliolinella	7.67681	1	1	1	1
Modern	Sigmavirgulina	7.1493	1	3	3	1
Modern	Sigmoidella	8.59	2	2	2	1
Modern	Sigmoihauerina	8.18178	1	4	4	1
Modern	Sigmoilinita	7.09	1	3	3	1
Modern	Sigmoilopsis	8.158	3	8	6	1
Modern	Sigmomorphina	7.64941	1	1	1	1
Modern	Siphogenerina	7.531	4	11	7	1
Modern	Sipholagena	6.44526	1	1	1	1
Modern	Siphonaperta	8.52	2	3	3	1
Modern	Siphoniferoides	8.25794	1	4	3	1
Modern	Siphonina	7.312	2	4	4	1
Modern	Siphoninella	6.69075	1	1	1	1
Modern	Siphoninoides	6.944	2	6	4	1
Modern	Siphonodosaria	9.02593	1	1	1	1
Modern	Siphotextularia	6.976	5	9	9	1
Modern	Siphotrochammina	6.96893	1	1	1	1
Modern	Siphouvigerina	7.412	5	7	7	1
Modern	Sorites	8.0403	3	16	12	0
Modern	Sorosphaera	10.0598	1	2	2	1
Modern	Sphaeridia	8.50704	1	1	1	1
Modern	Sphaerogypsina	7.93987	1	1	1	1
Modern	Sphaeroidina	7.61918	1	6	5	1
Modern	Spirillina	6.7284	7	18	9	0
Modern	Spirolingulina	10.3839	1	1	1	1
Modern	Spiroloculina	7.7031	16	46	32	0
Modern	Spiroloxostoma	6.01178	1	1	1	1
Modern	Spirophthalmidium	7.68466	1	1	1	1
Modern	Spiroplectammina	7.58816	1	7	6	1
Modern	Spiroplectella	5.98787	1	1	1	1
Modern	Spiroplectinella	7.41	1	6	4	1
Modern	Spirorutilus	7.2666	1	3	3	1
Modern	Spirosigmoilina	7.031	4	8	7	1
Modern	Spirotextularia	7.87	3	3	3	1
Modern	Stainforthia	6.935	2	8	7	1
Modern	Stilostomella	8.62	2	3	2	1
Modern	Stomatorbina	8.82836	1	2	2	1
Modern	Strebloides	7.81592	1	1	1	1
Modern	Subreophax	9.2	2	5	5	1
Modern	Technitella	7.96311	2	2	2	1
Modern	Testulosiphon	9.44366	1	1	1	1
Modern	Textularia	7.71	16	72	34	0
Modern	Textulariella	8.33787	1	4	3	1
Modern	Thurammina	8.10642	2	5	4	1
Modern	Tiphotrocha	7.45101	1	1	1	1
Modern	Tortoplectella	7.79	2	2	2	1
Modern	Tretomphaloides	7.29	1	2	2	1
Modern	Tretomphalus	7.31	2	2	2	1
Modern	Trifarina	6.7656	6	14	13	0
Modern	Triloculina	8.35	13	38	23	0
Modern	Triloculinella	8.205	2	2	2	1
Modern	Triplasia	9.29409	1	1	1	1
Modern	Tritaxilina	8.9817	1	2	2	1
Modern	Tritaxis	7.2868	5	6	5	1
Modern	Trochammina	7.902	3	13	11	0
Modern	Trochamminella	8.05323	1	1	1	1
Modern	Trochamminoides	7.97	2	3	3	1
Modern	Tubinella	7.36	2	3	2	1
Modern	Turritellella	7.07313	1	1	1	1
Modern	Uvigerina	7.42	16	37	24	0
Modern	Uvigerinella	6.45042	1	1	1	1
Modern	Vaginulina	7.403	4	4	3	1
Modern	Vaginulinopsis	7.5618	5	8	5	1
Modern	Valvulineria	7.977	5	9	7	1
Modern	Veleroninoides	8.54929	1	1	1	1
Modern	Ventrostoma	6.16	4	4	1	1
Modern	Verneuilinulla	8.1306	2	3	3	1
Modern	Vertebralina	7.7398	2	8	6	1
Modern	Vulvulina	8.39318	1	2	2	1
Modern	Walterparria	7.18145	1	2	1	1
Modern	Wiesnerella	6.61801	1	2	2	1
Modern	Zeaflorilus	7.96387	1	1	1	1
