# Supplementary material for: High extinction risk in large foraminifera during past and future mass extinctions
Source: Sci Adv. 2024 Aug 7;10(32):eadj8223. doi: 10.1126/sciadv.adj8223 (PMC11305383; doi:10.1126/sciadv.adj8223)
Supplement: Supplementary file 2 — Data S1 to S4 [file sciadv.adj8223_data_s1_to_s4.zip › sciadv.adj8223_data_s3_code.R]

#Data S3. Code used for data analysis in this article. All analyses were conducted in R 4.3.2 (57).

install.packages("dplyr")
install.packages("ggplot2")
install.packages("coin")
install.packages("multcomp")
install.packages("readxl")
library(readxl)
library(dplyr)
library(ggplot2)
library(coin)
library(multcomp)
# Read Excel files
excel_data <- read_excel("C://Users//Administrator//Desktop//Data S2.xlsx") 
# Grouping and calculating statistics using Mass Extinctions columns
result <- excel_data %>%
  group_by(`MassExtinctions`) %>%
  summarize(
    N = n_distinct(Genus),
    MaximumBodySize = max(`BodySize`, na.rm = TRUE),
    MinimumBodySize = min(`BodySize`, na.rm = TRUE),
    MedianBodySize = median(`BodySize`, na.rm = TRUE)
  )
# Print results
print(result)

# Set the current working directory to ensure that graphics can be saved in the current directory
setwd("E://Science Advance灭绝选择性文章修改//投稿版本")  

# Selection of data for each group
ff_data <- excel_data %>% filter(`MassExtinctions` == "F-F")
gl_data <- excel_data %>% filter(`MassExtinctions` == "G-L")
pt_data <- excel_data %>% filter(`MassExtinctions` == "P-T")
tj_data <- excel_data %>% filter(`MassExtinctions` == "T-J")
kpg_data <- excel_data %>% filter(`MassExtinctions` == "K-Pg")
modern_data <- excel_data %>% filter(`MassExtinctions` == "Modern")

# Calculating the overall sample size
total_specimens <- sum(excel_data$Specimens)

# Create an empty data frame to store the groups and the number of samples in each group
group_specimens_df <- data.frame(Group = character(0), Specimens = numeric(0))

# Calculate for each group
for (group in unique_groups) {
  group_data <- excel_data[excel_data$`MassExtinctions` == group, ]
  
  # Calculate the number of samples in each group
  group_specimens <- sum(group_data$Specimens)
  
  # Adding results to a data frame
  group_specimens_df <- rbind(group_specimens_df, data.frame(Group = group, Specimens = group_specimens))
}

# Print the overall sample size and the number of samples in each group
cat("Total Specimens:", total_specimens, "\n")
print(group_specimens_df)


# Divide Genus into two groups with Extinction of 0 or 1
survival_data <- ff_data %>% filter(Extinction == 0)
extinct_data <- ff_data %>% filter(Extinction == 1)

# Output statistics for both groups
cat("Survival Group Stats:\n")
print(summary(survival_data$Genus))
cat("Maximum Body Size in Survival Group:", max(survival_data$`BodySize`, na.rm = TRUE), "\n")
cat("Minimum Body Size in Survival Group:", min(survival_data$`BodySize`, na.rm = TRUE), "\n")
cat("Median Body Size in Survival Group:", median(survival_data$`BodySize`, na.rm = TRUE), "\n")

cat("\nExtinct Group Stats:\n")
print(summary(extinct_data$Genus))
cat("Maximum Body Size in Extinct Group:", max(extinct_data$`BodySize`, na.rm = TRUE), "\n")
cat("Minimum Body Size in Extinct Group:", min(extinct_data$`BodySize`, na.rm = TRUE), "\n")
cat("Median Body Size in Extinct Group:", median(extinct_data$`BodySize`, na.rm = TRUE), "\n")

# U test
u_test <- wilcox.test(survival_data$`BodySize`, extinct_data$`BodySize`)

# Output the results of the U-test
cat("\nU Test:\n")
print(u_test)

# Divide G-LGenus into two groups according to Extinction of 0 or 1.
survival_data <- gl_data %>% filter(Extinction == 0)
extinct_data <- gl_data %>% filter(Extinction == 1)

# Output statistics for both groups
cat("Survival Group Stats:\n")
print(summary(survival_data$Genus))
cat("Maximum Body Size in Survival Group:", max(survival_data$`BodySize`, na.rm = TRUE), "\n")
cat("Minimum Body Size in Survival Group:", min(survival_data$`BodySize`, na.rm = TRUE), "\n")
cat("Median Body Size in Survival Group:", median(survival_data$`BodySize`, na.rm = TRUE), "\n")

cat("\nExtinct Group Stats:\n")
print(summary(extinct_data$Genus))
cat("Maximum Body Size in Extinct Group:", max(extinct_data$`BodySize`, na.rm = TRUE), "\n")
cat("Minimum Body Size in Extinct Group:", min(extinct_data$`BodySize`, na.rm = TRUE), "\n")
cat("Median Body Size in Extinct Group:", median(extinct_data$`BodySize`, na.rm = TRUE), "\n")

# U test
u_test <- wilcox.test(survival_data$`BodySize`, extinct_data$`BodySize`)

# Output the results of the U-test
cat("\nU Test:\n")
print(u_test)


# Divide the P-TGenus into two groups according to Extinction of 0 or 1.
survival_data <- pt_data %>% filter(Extinction == 0)
extinct_data <- pt_data %>% filter(Extinction == 1)

# Output statistics for the two groups
cat("Survival Group Stats:\n")
print(summary(survival_data$Genus))
cat("Maximum Body Size in Survival Group:", max(survival_data$`BodySize`, na.rm = TRUE), "\n")
cat("Minimum Body Size in Survival Group:", min(survival_data$`BodySize`, na.rm = TRUE), "\n")
cat("Median Body Size in Survival Group:", median(survival_data$`BodySize`, na.rm = TRUE), "\n")

cat("\nExtinct Group Stats:\n")
print(summary(extinct_data$Genus))
cat("Maximum Body Size in Extinct Group:", max(extinct_data$`BodySize`, na.rm = TRUE), "\n")
cat("Minimum Body Size in Extinct Group:", min(extinct_data$`BodySize`, na.rm = TRUE), "\n")
cat("Median Body Size in Extinct Group:", median(extinct_data$`BodySize`, na.rm = TRUE), "\n")

# U test
u_test <- wilcox.test(survival_data$`BodySize`, extinct_data$`BodySize`)

# Output the results of the U-test
cat("\nU Test:\n")
print(u_test)


# Divide T-JGenus into two groups according to Extinction of 0 or 1
survival_data <- tj_data %>% filter(Extinction == 0)
extinct_data <- tj_data %>% filter(Extinction == 1)

# Output statistics for the two groups
cat("Survival Group Stats:\n")
print(summary(survival_data$Genus))
cat("Maximum Body Size in Survival Group:", max(survival_data$`BodySize`, na.rm = TRUE), "\n")
cat("Minimum Body Size in Survival Group:", min(survival_data$`BodySize`, na.rm = TRUE), "\n")
cat("Median Body Size in Survival Group:", median(survival_data$`BodySize`, na.rm = TRUE), "\n")

cat("\nExtinct Group Stats:\n")
print(summary(extinct_data$Genus))
cat("Maximum Body Size in Extinct Group:", max(extinct_data$`BodySize`, na.rm = TRUE), "\n")
cat("Minimum Body Size in Extinct Group:", min(extinct_data$`BodySize`, na.rm = TRUE), "\n")
cat("Median Body Size in Extinct Group:", median(extinct_data$`BodySize`, na.rm = TRUE), "\n")

# U test
u_test <- wilcox.test(survival_data$`BodySize`, extinct_data$`BodySize`)

# Output the results of the U-test
cat("\nU Test:\n")
print(u_test)


# Divide the K-PgGenus into two groups based on Extinction of 0 or 1.
survival_data <- kpg_data %>% filter(Extinction == 0)
extinct_data <- kpg_data %>% filter(Extinction == 1)

# Output statistics for the two groups
cat("Survival Group Stats:\n")
print(summary(survival_data$Genus))
cat("Maximum Body Size in Survival Group:", max(survival_data$`BodySize`, na.rm = TRUE), "\n")
cat("Minimum Body Size in Survival Group:", min(survival_data$`BodySize`, na.rm = TRUE), "\n")
cat("Median Body Size in Survival Group:", median(survival_data$`BodySize`, na.rm = TRUE), "\n")

cat("\nExtinct Group Stats:\n")
print(summary(extinct_data$Genus))
cat("Maximum Body Size in Extinct Group:", max(extinct_data$`BodySize`, na.rm = TRUE), "\n")
cat("Minimum Body Size in Extinct Group:", min(extinct_data$`BodySize`, na.rm = TRUE), "\n")
cat("Median Body Size in Extinct Group:", median(extinct_data$`BodySize`, na.rm = TRUE), "\n")

# U test
u_test <- wilcox.test(survival_data$`BodySize`, extinct_data$`BodySize`)

# Output the results of the U-test
cat("\nU Test:\n")
print(u_test)


# Divide ModernGenus into two groups with Extinction of 0 or 1.
survival_data <- modern_data %>% filter(Extinction == 0)
extinct_data <- modern_data %>% filter(Extinction == 1)

# Output statistics for the two groups
cat("Survival Group Stats:\n")
print(summary(survival_data$Genus))
cat("Maximum Body Size in Survival Group:", max(survival_data$`BodySize`, na.rm = TRUE), "\n")
cat("Minimum Body Size in Survival Group:", min(survival_data$`BodySize`, na.rm = TRUE), "\n")
cat("Median Body Size in Survival Group:", median(survival_data$`BodySize`, na.rm = TRUE), "\n")

cat("\nExtinct Group Stats:\n")
print(summary(extinct_data$Genus))
cat("Maximum Body Size in Extinct Group:", max(extinct_data$`BodySize`, na.rm = TRUE), "\n")
cat("Minimum Body Size in Extinct Group:", min(extinct_data$`BodySize`, na.rm = TRUE), "\n")
cat("Median Body Size in Extinct Group:", median(extinct_data$`BodySize`, na.rm = TRUE), "\n")

# U test
u_test <- wilcox.test(survival_data$`BodySize`, extinct_data$`BodySize`)

# Output the results of the U-test
cat("\nU Test:\n")
print(u_test)


library(readxl)
library(dplyr)
library(stats)
# Define the names of the six different groups
groups <- c("F-F", "G-L", "P-T", "T-J", "K-Pg", "Modern")

# To create an empty vector for storing P values
p_values <- numeric()

# Perform a U test to compare the differences in Body Size between two subgroups within each group
for (group in groups) {
  subgroup1 <- excel_data %>%
    filter(MassExtinctions == group & Extinction == 0)
  
  subgroup2 <- excel_data %>%
    filter(MassExtinctions == group & Extinction == 1)
  
  u_test_result <- wilcox.test(subgroup1$BodySize, subgroup2$BodySize)
  
  p_value <- u_test_result$p.value
  p_values <- c(p_values, p_value)
}

alpha <- 0.05
num_comparisons <- length(groups)
bonferroni_threshold <- alpha / num_comparisons

print(p_values)

adjusted_p_values <- p.adjust(p_values, method = "bonferroni")
print(adjusted_p_values)


# Loading ggplot2 package
library(ggplot2)

# Selecting data in groups F-F
ff_data <- excel_data %>% filter(`MassExtinctions` == "F-F")

# Creating Violin and Boxplots with Scatterplot
ggplot(ff_data, aes(x = as.factor(Extinction), y = `BodySize`, fill = as.factor(Extinction))) +
  geom_violin(trim = FALSE, position = position_nudge(x = 0.375)) +  # Show tail and adjust position
  geom_boxplot(width = 0.2, outlier.shape = NA, position = position_nudge(x = 0.375)) +  # Do not display outliers and adjust position
  geom_jitter(aes(color = as.factor(Extinction)), width = 0.2, alpha = 0.7) +  # Adding a scatterplot, sorted by Extinction colours
  labs(title = "Boxplot Above Violin Plot with Scatterplot for F-F Group",
       x = "Extinction",
       y = "BodySize") +
  theme_minimal() +
  theme(legend.position = "bottom") +
  scale_color_manual(values = c("0" = "blue", "1" = "red"), guide = guide_legend(title = "Extinction")) +  # Setting Scatter Colour
  scale_fill_manual(values = c("0" = "lightblue", "1" = "lightpink"))  # Setting the fill colours for violin and box plots

# Saving Chart
ggsave("Improved_Plot_With_Scatter_Above_F-F.pdf", width = 10, height = 6, units = "in")

# Loading ggplot2 package
library(ggplot2)

# Selecting data in groups G-L
gl_data <- excel_data %>% filter(`MassExtinctions` == "G-L")

# Creating Violin and Boxplots with Scatterplot
ggplot(gl_data, aes(x = as.factor(Extinction), y = `BodySize`, fill = as.factor(Extinction))) +
  geom_violin(trim = FALSE, position = position_nudge(x = 0.375)) +  # Show tail and adjust position
  geom_boxplot(width = 0.2, outlier.shape = NA, position = position_nudge(x = 0.375)) +  # Do not display outliers and adjust position
  geom_jitter(aes(color = as.factor(Extinction)), width = 0.2, alpha = 0.7) +  # Adding a scatterplot, sorted by Extinction colours
  labs(title = "Boxplot Above Violin Plot with Scatterplot for G-L Group",
       x = "Extinction",
       y = "Body Size") +
  theme_minimal() +
  theme(legend.position = "bottom") +
  scale_color_manual(values = c("0" = "blue", "1" = "red"), guide = guide_legend(title = "Extinction")) +  # Setting Scatter Colour
  scale_fill_manual(values = c("0" = "lightblue", "1" = "lightpink"))  # Setting the fill colours for violin and box plots

# Saving Chart
ggsave("Improved_Plot_With_Scatter_Above_G-L.pdf", width = 10, height = 6, units = "in")

# Loading ggplot2 package
library(ggplot2)

# Selecting data in groups P-T
pt_data <- excel_data %>% filter(`MassExtinctions` == "P-T")

# Creating Violin and Boxplots with Scatterplot
ggplot(pt_data, aes(x = as.factor(Extinction), y = `BodySize`, fill = as.factor(Extinction))) +
  geom_violin(trim = FALSE, position = position_nudge(x = 0.375)) +  # Show tail and adjust position
  geom_boxplot(width = 0.2, outlier.shape = NA, position = position_nudge(x = 0.375)) +  # Do not display outliers and adjust position
  geom_jitter(aes(color = as.factor(Extinction)), width = 0.2, alpha = 0.7) +  # Adding a scatterplot, sorted by Extinction colours
  labs(title = "Boxplot Above Violin Plot with Scatterplot for P-T Group",
       x = "Extinction",
       y = "Body Size") +
  theme_minimal() +
  theme(legend.position = "bottom") +
  scale_color_manual(values = c("0" = "blue", "1" = "red"), guide = guide_legend(title = "Extinction")) +  # Setting Scatter Colour
  scale_fill_manual(values = c("0" = "lightblue", "1" = "lightpink"))  # Setting the fill colours for violin and box plots

# Saving Chart
ggsave("Improved_Plot_With_Scatter_Above_P-T.png", width = 10, height = 6, units = "in")


# Loading ggplot2 package
library(ggplot2)

# Selecting data in groups T-J
tj_data <- excel_data %>% filter(`MassExtinctions` == "T-J")

# Creating Violin and Boxplots with Scatterplot
ggplot(tj_data, aes(x = as.factor(Extinction), y = `BodySize`, fill = as.factor(Extinction))) +
  geom_violin(trim = FALSE, position = position_nudge(x = 0.375)) +  # Show tail and adjust position
  geom_boxplot(width = 0.2, outlier.shape = NA, position = position_nudge(x = 0.375)) +  # Do not display outliers and adjust position
  geom_jitter(aes(color = as.factor(Extinction)), width = 0.2, alpha = 0.7) +  # Adding a scatterplot, sorted by Extinction colours
  labs(title = "Boxplot Above Violin Plot with Scatterplot for T-J Group",
       x = "Extinction",
       y = "Body Size") +
  theme_minimal() +
  theme(legend.position = "bottom") +
  scale_color_manual(values = c("0" = "blue", "1" = "red"), guide = guide_legend(title = "Extinction")) +  # Setting Scatter Colour
  scale_fill_manual(values = c("0" = "lightblue", "1" = "lightpink"))  # Setting the fill colours for violin and box plots

# Saving Chart
ggsave("Improved_Plot_With_Scatter_Above_T-J.pdf", width = 10, height = 6, units = "in")

# Selecting data in groups K-Pg
kpg_data <- excel_data %>% filter(`MassExtinctions` == "K-Pg")

# Creating Violin and Boxplots with Scatterplot
ggplot(kpg_data, aes(x = as.factor(Extinction), y = `BodySize`, fill = as.factor(Extinction))) +
  geom_violin(trim = FALSE, position = position_nudge(x = 0.375)) +  # Show tail and adjust position
  geom_boxplot(width = 0.2, outlier.shape = NA, position = position_nudge(x = 0.375)) +  # Do not display outliers and adjust position
  geom_jitter(aes(color = as.factor(Extinction)), width = 0.2, alpha = 0.7) +  # Adding a scatterplot, sorted by Extinction colours
  labs(title = "Boxplot Above Violin Plot with Scatterplot for K-Pg Group",
       x = "Extinction",
       y = "Body Size") +
  theme_minimal() +
  theme(legend.position = "bottom") +
  scale_color_manual(values = c("0" = "blue", "1" = "red"), guide = guide_legend(title = "Extinction")) +  # Setting Scatter Colour
  scale_fill_manual(values = c("0" = "lightblue", "1" = "lightpink"))  # Setting the fill colours for violin and box plots

# Saving Chart
ggsave("Improved_Plot_With_Scatter_Above_K-Pg.pdf", width = 10, height = 6, units = "in")

# Selecting data in groups Modern
modern_data <- excel_data %>% filter(`MassExtinctions` == "Modern")

# Creating Violin and Boxplots with Scatterplot
ggplot(modern_data, aes(x = as.factor(Extinction), y = `BodySize`, fill = as.factor(Extinction))) +
  geom_violin(trim = FALSE, position = position_nudge(x = 0.375)) +  # Show tail and adjust position
  geom_boxplot(width = 0.2, outlier.shape = NA, position = position_nudge(x = 0.375)) +  # Do not display outliers and adjust position
  geom_jitter(aes(color = as.factor(Extinction)), width = 0.2, alpha = 0.7) +  # Adding a scatterplot, sorted by Extinction colours
  labs(title = "Boxplot Above Violin Plot with Scatterplot for Modern Group",
       x = "Extinction",
       y = "Body Size") +
  theme_minimal() +
  theme(legend.position = "bottom") +
  scale_color_manual(values = c("0" = "blue", "1" = "red"), guide = guide_legend(title = "Extinction")) +  # Setting Scatter Colour
  scale_fill_manual(values = c("0" = "lightblue", "1" = "lightpink"))  # Setting the fill colours for violin and box plots

# Saving Chart
ggsave("Improved_Plot_With_Scatter_Above_Modern.pdf", width = 10, height = 6, units = "in")

# Selecting data for the group G-L
gl_data <- excel_data %>% filter(`MassExtinctions` == "G-L")

# logistic regression analysis
logistic_model <- glm(Extinction ~ `BodySize` + Richness + Range, data = gl_data, family = "binomial")

# Check out the summary information for the logistic regression mode
summary(logistic_model)

# Assuming logistic_model is your logistic regression model
p_values <- summary(logistic_model)$coefficients[, "Pr(>|z|)"]

# Conduct Bonferroni correction
adjusted_p_values <- p.adjust(p_values, method = "bonferroni")

# Output original p-value and corrected p-value
result <- data.frame(Original_P_Value = p_values, Adjusted_P_Value = adjusted_p_values)
print(result)

# Assuming logistic_model is your logistic regression model
coefs <- coef(logistic_model)  # Extracting regression coefficients
se <- sqrt(diag(vcov(logistic_model)))  # Extract standard deviation

# Calculating the width of 95 per cent confidence intervals
ci_width <- 1.96 * se

# Output the width of the 95% confidence interval
print(paste("95% Confidence Interval Width: ", round(ci_width, 3)))

# Constructing 95% confidence intervals
lower_bound <- coefs - 1.96 * se
upper_bound <- coefs + 1.96 * se

# Output results
result <- data.frame(Coefficient = coefs, "95% Confidence Interval" = paste("(", round(lower_bound, 3), ", ", round(upper_bound, 3), ")"))
print(result)


# Selecting data for the group P-T
pt_data <- excel_data %>% filter(`MassExtinctions` == "P-T")

# logistic regression analysis
logistic_model <- glm(Extinction ~ `BodySize` + Richness + Range, data = pt_data, family = "binomial")

# Check out the summary information for the logistic regression mode
summary(logistic_model)

# Assuming logistic_model is your logistic regression model
p_values <- summary(logistic_model)$coefficients[, "Pr(>|z|)"]

# Conduct Bonferroni correction
adjusted_p_values <- p.adjust(p_values, method = "bonferroni")

# Output original p-value and corrected p-value
result <- data.frame(Original_P_Value = p_values, Adjusted_P_Value = adjusted_p_values)
print(result)

# Assuming logistic_model is your logistic regression model
coefs <- coef(logistic_model)  # Extracting regression coefficients
se <- sqrt(diag(vcov(logistic_model)))  # Extract standard deviation

# Calculating the width of 95 per cent confidence intervals
ci_width <- 1.96 * se

# Output the width of the 95% confidence interval
print(paste("95% Confidence Interval Width: ", round(ci_width, 3)))

# Constructing 95% confidence intervals
lower_bound <- coefs - 1.96 * se
upper_bound <- coefs + 1.96 * se

# Output results
result <- data.frame(Coefficient = coefs, "95% Confidence Interval" = paste("(", round(lower_bound, 3), ", ", round(upper_bound, 3), ")"))
print(result)

# Selecting data for the group T-J
tj_data <- excel_data %>% filter(`MassExtinctions` == "T-J")

# logistic regression analysis
logistic_model <- glm(Extinction ~ `BodySize` + Richness + Range, data = tj_data, family = "binomial")

# Check out the summary information for the logistic regression mode
summary(logistic_model)

# Assuming logistic_model is your logistic regression model
p_values <- summary(logistic_model)$coefficients[, "Pr(>|z|)"]

# Conduct Bonferroni correction
adjusted_p_values <- p.adjust(p_values, method = "bonferroni")

# Output original p-value and corrected p-value
result <- data.frame(Original_P_Value = p_values, Adjusted_P_Value = adjusted_p_values)
print(result)

# Assuming logistic_model is your logistic regression model
coefs <- coef(logistic_model)  # Extracting regression coefficients
se <- sqrt(diag(vcov(logistic_model)))  # Extract standard deviation

# Calculating the width of 95 per cent confidence intervals
ci_width <- 1.96 * se

# Output the width of the 95% confidence interval
print(paste("95% Confidence Interval Width: ", round(ci_width, 3)))

# Constructing 95% confidence intervals
lower_bound <- coefs - 1.96 * se
upper_bound <- coefs + 1.96 * se

# Output results
result <- data.frame(Coefficient = coefs, "95% Confidence Interval" = paste("(", round(lower_bound, 3), ", ", round(upper_bound, 3), ")"))
print(result)

# Selecting data for the group K-Pg
kpg_data <- excel_data %>% filter(`MassExtinctions` == "K-Pg")

# logistic regression analysis
logistic_model <- glm(Extinction ~ `BodySize` + Richness + Range, data = kpg_data, family = "binomial")

# Check out the summary information for the logistic regression mode
summary(logistic_model)

# Assuming logistic_model is your logistic regression model
p_values <- summary(logistic_model)$coefficients[, "Pr(>|z|)"]

# Conduct Bonferroni correction
adjusted_p_values <- p.adjust(p_values, method = "bonferroni")

# Output original p-value and corrected p-value
result <- data.frame(Original_P_Value = p_values, Adjusted_P_Value = adjusted_p_values)
print(result)

# Assuming logistic_model is your logistic regression model
coefs <- coef(logistic_model)  # Extracting regression coefficients
se <- sqrt(diag(vcov(logistic_model)))  # Extract standard deviation

# Calculating the width of 95 per cent confidence intervals
ci_width <- 1.96 * se

# Output the width of the 95% confidence interval
print(paste("95% Confidence Interval Width: ", round(ci_width, 3)))

# Constructing 95% confidence intervals
lower_bound <- coefs - 1.96 * se
upper_bound <- coefs + 1.96 * se

# Output results
result <- data.frame(Coefficient = coefs, "95% Confidence Interval" = paste("(", round(lower_bound, 3), ", ", round(upper_bound, 3), ")"))
print(result)

# Selecting data for the group Modern
modern_data <- excel_data %>% filter(`MassExtinctions` == "Modern")

# logistic regression analysis
logistic_model <- glm(Extinction ~ `BodySize` + Richness + Range, data = modern_data, family = "binomial")

# Check out the summary information for the logistic regression mode
summary(logistic_model)

# Assuming logistic_model is your logistic regression model
logistic_model <- glm(Extinction ~ `Body Size` + Richness + Range, data = modern_data, family = "binomial", control = list(maxit = 100))
p_values <- summary(logistic_model)$coefficients[, "Pr(>|z|)"]

# Conduct Bonferroni correction
adjusted_p_values <- p.adjust(p_values, method = "bonferroni")

# Output original p-value and corrected p-value
result <- data.frame(Original_P_Value = p_values, Adjusted_P_Value = adjusted_p_values)
print(result)

# Assuming logistic_model is your logistic regression model
coefs <- coef(logistic_model)  # Extracting regression coefficients
se <- sqrt(diag(vcov(logistic_model)))  # Extract standard deviation

# Calculating the width of 95 per cent confidence intervals
ci_width <- 1.96 * se

# Output the width of the 95% confidence interval
print(paste("95% Confidence Interval Width: ", round(ci_width, 3)))

# Constructing 95% confidence intervals
lower_bound <- coefs - 1.96 * se
upper_bound <- coefs + 1.96 * se

# Output results
result <- data.frame(Coefficient = coefs, "95% Confidence Interval" = paste("(", round(lower_bound, 3), ", ", round(upper_bound, 3), ")"))
print(result)

# Sub-grouped under 7.4
df <- read_excel("C://Users//Administrator//Desktop//Data S2.xlsx")

# Grouping by Body Size
df <- df %>%
  mutate(Group = ifelse(`BodySize` > 7.4, "Large", "Small"))

# Performing logistic regression on the Large group
large_model <- glm(Extinction ~ `BodySize` + Richness + Range, data = filter(df, Group == "Large"), family = "binomial")

# Printing model summary
summary(large_model)

# Assuming logistic_model is your logistic regression model
p_values <- summary(large_model)$coefficients[, "Pr(>|z|)"]

# Conduct Bonferroni correction
adjusted_p_values <- p.adjust(p_values, method = "bonferroni")

# Output original p-value and corrected p-value
result <- data.frame(Original_P_Value = p_values, Adjusted_P_Value = adjusted_p_values)
print(result)

# Assuming logistic_model is your logistic regression model
coefs <- coef(large_model)  # Extracting regression coefficients
se <- sqrt(diag(vcov(large_model)))  # Extract standard deviation

# Calculating the width of 95 per cent confidence intervals
ci_width <- 1.96 * se

# Output the width of the 95% confidence interval
print(paste("95% Confidence Interval Width: ", round(ci_width, 3)))

# Performing logistic regression on the Small group 
small_model <- glm(Extinction ~ `BodySize` + Richness + Range, data = filter(df, Group == "Small"), family = "binomial")

# Printing model summary
summary(large_model)
summary(small_model)

# Assuming logistic_model is your logistic regression model
p_values <- summary(small_model)$coefficients[, "Pr(>|z|)"]

# Conduct Bonferroni correction
adjusted_p_values <- p.adjust(p_values, method = "bonferroni")

# Output original p-value and corrected p-value
result <- data.frame(Original_P_Value = p_values, Adjusted_P_Value = adjusted_p_values)
print(result)

# Assuming logistic_model is your logistic regression model
coefs <- coef(small_model)  # Extracting regression coefficients
se <- sqrt(diag(vcov(small_model)))  # Extract standard deviation

# Calculating the width of 95 per cent confidence intervals
ci_width <- 1.96 * se

# Output the width of the 95% confidence interval
print(paste("95% Confidence Interval Width: ", round(ci_width, 3)))


# Calculating the Mean and Standard Deviation of Body Size for the F-F Group
mean_body_size <- mean(ff_data$`BodySize`)
sd_body_size <- sd(ff_data$`BodySize`)

# Print the mean value
cat("Mean Body Size for F-F Group:", mean_body_size, "\n")


# Plotting histograms of frequency distributions
hist(ff_data$`BodySize`, main = "Frequency Distribution of Body Size (F-F Group)", xlab = "Body Size", col = "lightblue", border = "black", freq = TRUE)


# Adding a smooth normal distribution curve
curve(dnorm(x, mean = mean_bodysize, sd = sd_bodysize) * sum(hist_result$counts * diff(hist_result$breaks)), 
      add = TRUE, col = "red", lwd = 2)

# Show Mean Value
abline(v = mean_body_size, col = "green", lwd = 2, lty = 2)


# Loading the necessary libraries
library(ggplot2)
library(dplyr)


# Getting Unique Mass Extinctions Values
unique_groups <- unique(excel_data$`MassExtinctions`)
dir.create("output_plots2", showWarnings = FALSE)

# Analysing each group
for (group in unique_groups) {
  group_data <- excel_data[excel_data$`MassExtinctions` == group, ]
  
  # Calculating the Mean and Standard Deviation of Body Size for a Group
  mean_body_size <- mean(group_data$`BodySize`)
  sd_body_size <- sd(group_data$`BodySize`)
  
  # Outputting mean values to the console
  cat("Group:", group, " Mean Body Size:", mean_body_size, "\n")
  
  # Plotting frequency distribution histograms and frequency normal distribution curves
  plot <- ggplot(group_data, aes(x = `BodySize`)) +
    geom_histogram(binwidth = 0.5, fill = "lightblue", color = "black", alpha = 0.7) +
    geom_density(aes(y = after_stat(count * 0.5)), color = "red") +
    geom_vline(xintercept = mean_body_size, color = "green", linetype = "dashed", size = 1.5) +
    labs(title = paste("Frequency Distribution of Body Size (", group, " Group)"),
         x = "Body Size",
         y = "Frequency") +
    theme_minimal() +
    theme(legend.position = "none")
  
  # Saving graphics
  ggsave(paste0("output_plots/", gsub(" ", "_", paste(group, "_plot.png"))), plot, width = 8, height = 5)
}

# Analysing each group
for (group in unique_groups) {
  group_data <- excel_data[excel_data$`Mass Extinctions` == group, ]
  
  # Outputting mean values to the console
  cat("Group:", group, " Mean Body Size:", mean(group_data$`Body Size`), "\n")
  
  # Plotting frequency distribution histograms
  plot <- ggplot(group_data, aes(x = `Body Size`, fill = ifelse(Extinction == 0, "blue", "red"))) +
    geom_histogram(binwidth = 0.5, position = "identity", alpha = 0.7) +
    labs(title = paste("Frequency Distribution of Body Size (", group, " Group)"),
         x = "Body Size",
         y = "Frequency") +
    theme_minimal() +
    theme(legend.position = "top")
  
  
  # Saving graphics
  ggsave(paste0("output_plots2/", gsub(" ", "_", paste(group, "_plot.png"))), plot, width = 8, height = 5)
}

# Getting Unique Mass Extinctions Values
unique_groups <- unique(excel_data$`MassExtinctions`)

# Creating a folder for saving graphics
dir.create("output_plots3", showWarnings = FALSE)

# Analysing each group
for (group in unique_groups) {
  group_data <- excel_data[excel_data$`MassExtinctions` == group, ]
  
  # Outputting mean values to the console
  cat("Group:", group, " Mean Body Size:", mean(group_data$`Body Size`), "\n")
  
  # Reordering the data to ensure that data with an Extinction of 0 comes first
  group_data <- group_data[order(group_data$Extinction, decreasing = FALSE), ]
  
  # Plotting frequency distribution histograms
  plot <- ggplot(group_data, aes(x = `BodySize`, fill = as.factor(Extinction))) +
    geom_histogram(binwidth = 0.5, position = "stack", alpha = 0.7) +
    labs(title = paste("Frequency Distribution of Body Size (", group, " Group)"),
         x = "Body Size",
         y = "Frequency") +
    theme_minimal() +
    theme(legend.position = "top")
  
  
  # Saving graphics
  ggsave(paste0("output_plots3/", gsub(" ", "_", paste(group, "_plot.png"))), plot, width = 8, height = 5)
}


# Creating an empty data frame to store the results
result_df <- data.frame(Group = character(0), Proportion = numeric(0))

# Analysing each group
for (group in unique_groups) {
  group_data <- excel_data[excel_data$`MassExtinctions` == group, ]
  
  # Calculating the number and percentage of Body Size greater than or equal to 7.4
  n_above_7_4 <- sum(group_data$`BodySize` >= 7.4)
  proportion <- mean(group_data$`BodySize` >= 7.4)
  
  # Adding results to a data frame
  result_df <- rbind(result_df, data.frame(Group = group, N = n_above_7_4, Proportion = proportion))
}

# Printing results
print(result_df)
