# Supplementary material for: High extinction risk in large foraminifera during past and future mass extinctions
Source: Sci Adv. 2024 Aug 7;10(32):eadj8223. doi: 10.1126/sciadv.adj8223 (PMC11305383; doi:10.1126/sciadv.adj8223)
Supplement: Supplementary file 2 — Data S1 to S4 [file sciadv.adj8223_data_s1_to_s4.zip › sciadv.adj8223_data_s4.xlsx]

## Sheet: Sheet1
Data S4. Mann-Whitney U test and Bonferroni correction results for size differences between extinct and survival genera in the Frasnian-Famennian (F-F) and Triassic-Jurassic (T-J) mass extinction events based on 1000 bootstrap resampling iterations.
Frasnian-Famennian (F-F) mass extinction event		Triassic-Jurassic (T-J) mass extinction event
Mann-Whitney U test	Bonferroni correction	Mann-Whitney U test	Bonferroni correction
7.19e-06	4.31e-05	0.000164	0.000982
1.68e-05	0.000101	0.001285	0.00771
2.4e-05	0.000144	0.001494	0.008962
3.82e-05	0.000229	0.00367	0.022023
4.31e-05	0.000259	0.003767	0.022604
4.79e-05	0.000287	0.005093	0.030557
5.38e-05	0.000323	0.005524	0.033144
5.44e-05	0.000326	0.008413	0.050479
7.61e-05	0.000457	0.008631	0.051786
0.000116	0.000696	0.009095	0.054567
0.000129	0.000776	0.009314	0.055884
0.000131	0.000785	0.009561	0.057364
0.000146	0.000873	0.01112	0.066723
0.000163	0.000975	0.011988	0.071929
0.00018	0.001081	0.012273	0.073639
0.000181	0.001083	0.012591	0.075545
0.000246	0.001477	0.013862	0.083169
0.000271	0.001625	0.014572	0.087431
0.000274	0.001647	0.016038	0.09623
0.000301	0.001806	0.016433	0.098597
0.000302	0.001813	0.019374	0.116244
0.000334	0.002002	0.019383	0.116296
0.000335	0.002007	0.019832	0.118989
0.000335	0.002012	0.020294	0.121766
0.00037	0.002221	0.020302	0.121812
0.00037	0.002223	0.020304	0.121823
0.000372	0.002231	0.020771	0.124625
0.000451	0.002704	0.022777	0.136664
0.000497	0.00298	0.022789	0.136733
0.0005	0.002999	0.024382	0.146294
0.000502	0.003012	0.024399	0.146391
0.000548	0.003285	0.024954	0.149725
0.000552	0.003313	0.031854	0.191124
0.000606	0.003634	0.031857	0.191143
0.000609	0.003657	0.03186	0.191163
0.00061	0.003658	0.03256	0.195357
0.00061	0.00366	0.034	0.203999
0.000611	0.003665	0.034011	0.204065
0.000666	0.003994	0.035475	0.212851
0.000671	0.004024	0.035488	0.212929
0.000671	0.004026	0.036192	0.217154
0.000734	0.004407	0.036286	0.217713
0.000736	0.004417	0.037031	0.222186
0.000813	0.00488	0.037038	0.222229
0.000816	0.004895	0.037055	0.222331
0.000816	0.004897	0.038668	0.232005
0.00089	0.005343	0.039484	0.236903
0.000892	0.00535	0.042065	0.25239
0.000896	0.005374	0.043859	0.263154
0.000967	0.005803	0.043873	0.263237
0.001075	0.006451	0.044807	0.26884
0.001076	0.006454	0.045709	0.274253
0.001076	0.006454	0.045742	0.27445
0.00108	0.00648	0.046659	0.279953
0.001082	0.006494	0.04764	0.28584
0.001174	0.007045	0.047659	0.285954
0.001181	0.007085	0.049628	0.297771
0.001187	0.007122	0.049641	0.297848
0.001298	0.007786	0.049663	0.297978
0.00142	0.008518	0.050669	0.304016
0.001426	0.008553	0.051697	0.310183
0.001429	0.008575	0.051715	0.310289
0.001559	0.009351	0.053832	0.32299
0.001562	0.00937	0.05493	0.329582
0.001568	0.009405	0.057146	0.342876
0.001697	0.01018	0.058316	0.349896
0.001708	0.010251	0.060687	0.364123
0.00171	0.010259	0.063099	0.378593
0.001864	0.011184	0.063136	0.378817
0.001871	0.011229	0.064368	0.386209
0.001872	0.011233	0.064378	0.38627
0.001877	0.01126	0.064391	0.386345
0.002031	0.012186	0.065652	0.393912
0.002035	0.01221	0.066907	0.401439
0.002038	0.012229	0.066907	0.401439
0.002043	0.012258	0.068225	0.409352
0.002044	0.012263	0.070928	0.425568
0.002049	0.012292	0.075099	0.450596
0.002222	0.013333	0.075124	0.450744
0.002234	0.013405	0.076508	0.459048
0.002237	0.01342	0.076541	0.459249
0.002239	0.013436	0.076551	0.459307
0.002427	0.01456	0.078007	0.468045
0.002429	0.014577	0.078033	0.468196
0.00243	0.014582	0.079404	0.476424
0.002447	0.014682	0.079471	0.476824
0.00266	0.015962	0.079505	0.477028
0.002669	0.016015	0.080996	0.485979
0.002896	0.017375	0.082507	0.49504
0.003145	0.018868	0.08252	0.495118
0.003148	0.018889	0.085655	0.513931
0.003157	0.018944	0.087267	0.523601
0.003158	0.01895	0.088883	0.533299
0.003431	0.020589	0.088895	0.533372
0.003436	0.020618	0.090525	0.543152
0.003438	0.020625	0.09053	0.543179
0.00344	0.02064	0.090554	0.543325
0.003444	0.020662	0.092182	0.553095
0.003455	0.020728	0.092186	0.553113
0.003751	0.022505	0.092215	0.553288
0.003759	0.022552	0.092232	0.55339
0.004046	0.024278	0.092235	0.553408
0.004056	0.024337	0.095639	0.573836
0.004077	0.024463	0.095653	0.57392
0.004081	0.024488	0.095667	0.574005
0.004086	0.024513	0.097321	0.583924
0.004441	0.026645	0.09916	0.594961
0.004448	0.02669	0.099165	0.59499
0.004791	0.028743	0.100856	0.605136
0.00481	0.028858	0.100954	0.605725
0.004813	0.028877	0.100972	0.605831
0.004814	0.028887	0.102782	0.616693
0.004814	0.028887	0.102784	0.616703
0.004834	0.029002	0.1028	0.6168
0.005203	0.031217	0.104628	0.627769
0.005205	0.031227	0.10463	0.627779
0.005223	0.03134	0.108441	0.650645
0.00524	0.031442	0.108453	0.650715
0.005245	0.031473	0.110355	0.662131
0.005593	0.033555	0.110362	0.662171
0.005647	0.033881	0.110367	0.662201
0.005654	0.033925	0.112311	0.673868
0.005665	0.03399	0.11632	0.697918
0.005672	0.034034	0.118355	0.71013
0.00568	0.034078	0.118365	0.710193
0.005681	0.034089	0.118367	0.710203
0.005685	0.03411	0.118371	0.710224
0.005685	0.03411	0.118386	0.710318
0.006133	0.036795	0.120431	0.722583
0.006152	0.036912	0.122513	0.73508
0.006156	0.036935	0.124654	0.747927
0.006156	0.036935	0.124658	0.747948
0.006158	0.036947	0.124667	0.748001
0.006631	0.039784	0.126833	0.761001
0.006641	0.039845	0.128959	0.773752
0.006643	0.039858	0.128977	0.77386
0.006651	0.039907	0.128986	0.773914
0.006655	0.039932	0.129	0.774001
0.006668	0.040006	0.131181	0.787087
0.00667	0.040019	0.131194	0.787164
0.00667	0.040019	0.131198	0.787186
0.006672	0.040031	0.13123	0.787382
0.006678	0.040068	0.133435	0.800611
0.00668	0.040081	0.135745	0.814468
0.006684	0.040105	0.13803	0.828183
0.00669	0.040143	0.138064	0.828383
0.00715	0.042898	0.14034	0.842043
0.007189	0.043135	0.140365	0.842189
0.007193	0.043161	0.140367	0.8422
0.007202	0.043214	0.14037	0.842222
0.007218	0.043306	0.142682	0.856093
0.007806	0.046834	0.142709	0.856251
0.007808	0.046848	0.142718	0.856308
0.007822	0.046932	0.142718	0.856308
0.007824	0.046946	0.142722	0.856331
0.007838	0.04703	0.142741	0.856444
0.008399	0.050395	0.145136	0.870814
0.008426	0.050558	0.145139	0.870837
0.008429	0.050573	0.14754	0.885242
0.008434	0.050603	0.147558	0.885345
0.008439	0.050632	0.149991	0.899946
0.008444	0.050662	0.149997	0.89998
0.008446	0.050677	0.15244	0.914638
0.009089	0.054531	0.152465	0.914789
0.009091	0.054547	0.152467	0.914801
0.009099	0.054594	0.152488	0.914928
0.009107	0.054642	0.155007	0.930041
0.00911	0.054657	0.157508	0.945047
0.009123	0.054736	0.157555	0.94533
0.009125	0.054752	0.160143	0.960856
0.009125	0.054752	0.162727	0.976359
0.009131	0.054783	0.162734	0.976407
0.009144	0.054862	0.162758	0.97655
0.009839	0.059034	0.16533	0.991981
0.009847	0.059084	0.165406	0.992436
0.009853	0.059117	0.167998	1
0.009858	0.059151	0.168018	1
0.009858	0.059151	0.168052	1
0.009886	0.059318	0.170744	1
0.009889	0.059335	0.17076	1
0.010608	0.063649	0.170778	1
0.01062	0.063719	0.170782	1
0.010626	0.063755	0.173429	1
0.010635	0.063808	0.173503	1
0.010635	0.063808	0.176268	1
0.010638	0.063826	0.176286	1
0.010644	0.063861	0.176288	1
0.010664	0.063985	0.176296	1
0.011477	0.068864	0.179082	1
0.011484	0.068902	0.17909	1
0.011496	0.068977	0.179113	1
0.011518	0.069108	0.181847	1
0.012336	0.074015	0.181901	1
0.012342	0.074055	0.18193	1
0.012342	0.074055	0.184763	1
0.012352	0.074114	0.184784	1
0.012362	0.074173	0.184813	1
0.012369	0.074213	0.187688	1
0.012372	0.074233	0.187694	1
0.012372	0.074233	0.187713	1
0.012375	0.074253	0.187732	1
0.012379	0.074273	0.190623	1
0.012382	0.074292	0.190642	1
0.012385	0.074312	0.190646	1
0.012399	0.074392	0.190665	1
0.013258	0.07955	0.193637	1
0.0133	0.079801	0.196566	1
0.013307	0.079843	0.196587	1
0.013335	0.080011	0.1966	1
0.013349	0.080095	0.196634	1
0.01336	0.080158	0.196646	1
0.013367	0.0802	0.19965	1
0.014341	0.086049	0.19966	1
0.014341	0.086049	0.199673	1
0.014341	0.086049	0.199673	1
0.014356	0.086137	0.199684	1
0.014356	0.086137	0.199684	1
0.014375	0.086248	0.199686	1
0.01536	0.092161	0.199688	1
0.015422	0.092534	0.199701	1
0.015422	0.092534	0.202712	1
0.015434	0.092604	0.202719	1
0.015438	0.092627	0.202751	1
0.015453	0.092721	0.202764	1
0.015457	0.092744	0.205861	1
0.015473	0.092838	0.208978	1
0.01655	0.099299	0.209016	1
0.016566	0.099397	0.212116	1
0.016574	0.099447	0.215386	1
0.016587	0.09952	0.215386	1
0.016595	0.09957	0.215425	1
0.016607	0.099644	0.215429	1
0.016607	0.099644	0.218609	1
0.01662	0.099717	0.218611	1
0.016624	0.099742	0.221897	1
0.016636	0.099816	0.221934	1
0.016648	0.09989	0.225242	1
0.017797	0.106784	0.228542	1
0.017832	0.106991	0.228579	1
0.017836	0.107017	0.228588	1
0.017841	0.107043	0.228601	1
0.017845	0.107069	0.228614	1
0.017853	0.107121	0.235388	1
0.019058	0.114348	0.235412	1
0.019122	0.114729	0.235412	1
0.019153	0.11492	0.235417	1
0.019158	0.114948	0.235421	1
0.019176	0.115057	0.235425	1
0.019176	0.115057	0.235428	1
0.019185	0.115111	0.235447	1
0.020507	0.123042	0.238878	1
0.020517	0.1231	0.238902	1
0.020521	0.123128	0.242377	1
0.02054	0.123243	0.24588	1
0.02056	0.123358	0.245894	1
0.020564	0.123386	0.245896	1
0.020574	0.123444	0.245896	1
0.020579	0.123473	0.249442	1
0.020579	0.123473	0.249445	1
0.020593	0.123559	0.249453	1
0.021939	0.131637	0.249456	1
0.021965	0.131787	0.249474	1
0.022	0.131998	0.253103	1
0.022015	0.132089	0.25667	1
0.02203	0.132179	0.256712	1
0.02203	0.132179	0.260335	1
0.02203	0.132179	0.260371	1
0.02204	0.132239	0.260401	1
0.02206	0.13236	0.260407	1
0.02206	0.13236	0.264046	1
0.02207	0.13242	0.264105	1
0.022085	0.132511	0.267834	1
0.022105	0.132631	0.267839	1
0.023538	0.141231	0.267848	1
0.023581	0.141483	0.267857	1
0.023586	0.141515	0.267866	1
0.023612	0.141673	0.271611	1
0.023612	0.141673	0.271622	1
0.023644	0.141863	0.271645	1
0.023649	0.141895	0.271663	1
0.023665	0.14199	0.275449	1
0.025248	0.151488	0.275488	1
0.025254	0.151522	0.275499	1
0.02527	0.151621	0.279297	1
0.025276	0.151654	0.279322	1
0.025276	0.151654	0.279343	1
0.02532	0.15192	0.279345	1
0.025326	0.151953	0.279354	1
0.025331	0.151986	0.283136	1
0.025348	0.152086	0.2832	1
0.025353	0.152119	0.283256	1
0.027011	0.162067	0.283259	1
0.027063	0.16238	0.287132	1
0.02711	0.162658	0.287136	1
0.02711	0.162658	0.287141	1
0.02711	0.162658	0.287146	1
0.027115	0.162693	0.287146	1
0.027156	0.162937	0.291076	1
0.027168	0.163006	0.291144	1
0.028813	0.172879	0.291158	1
0.028928	0.173571	0.295118	1
0.028928	0.173571	0.295129	1
0.028928	0.173571	0.295132	1
0.028941	0.173644	0.295136	1
0.028965	0.173789	0.295175	1
0.028971	0.173826	0.299124	1
0.028983	0.173899	0.299165	1
0.029001	0.174008	0.299172	1
0.029001	0.174008	0.299176	1
0.029013	0.174081	0.299201	1
0.030828	0.184966	0.303235	1
0.030923	0.185537	0.303237	1
0.031012	0.186071	0.30324	1
0.031044	0.186262	0.303258	1
0.031044	0.186262	0.303279	1
0.032968	0.197808	0.307262	1
0.033034	0.198206	0.307306	1
0.033054	0.198326	0.307353	1
0.033061	0.198366	0.307356	1
0.033068	0.198406	0.307367	1
0.033094	0.198565	0.307383	1
0.033121	0.198724	0.311538	1
0.033121	0.198724	0.311541	1
0.033147	0.198884	0.311545	1
0.033147	0.198884	0.315685	1
0.033147	0.198884	0.324193	1
0.033181	0.199083	0.324202	1
0.033194	0.199163	0.324204	1
0.035178	0.211069	0.324204	1
0.035289	0.211735	0.324213	1
0.035324	0.211943	0.32422	1
0.035338	0.212026	0.328454	1
0.035345	0.212068	0.328525	1
0.035352	0.212109	0.332782	1
0.035372	0.212234	0.332819	1
0.035379	0.212276	0.332828	1
0.035386	0.212317	0.332832	1
0.035393	0.212359	0.332846	1
0.035393	0.212359	0.337202	1
0.035421	0.212526	0.337206	1
0.037645	0.225867	0.337218	1
0.037666	0.225998	0.337227	1
0.037666	0.225998	0.341571	1
0.037695	0.226171	0.34159	1
0.037695	0.226171	0.341592	1
0.037731	0.226389	0.341601	1
0.037739	0.226432	0.341621	1
0.037746	0.226475	0.341637	1
0.037753	0.226519	0.346073	1
0.037753	0.226519	0.346092	1
0.03776	0.226562	0.35051	1
0.037768	0.226606	0.350539	1
0.037782	0.226693	0.350555	1
0.037789	0.226736	0.35056	1
0.04014	0.240842	0.350564	1
0.040171	0.241023	0.350567	1
0.040178	0.241069	0.350587	1
0.040231	0.241386	0.350592	1
0.040238	0.241431	0.355012	1
0.040246	0.241476	0.355042	1
0.040246	0.241476	0.355074	1
0.040246	0.241476	0.355078	1
0.040254	0.241522	0.355096	1
0.042838	0.257029	0.359631	1
0.042941	0.257643	0.359676	1
0.045637	0.273823	0.364238	1
0.045637	0.273823	0.368842	1
0.045678	0.274069	0.36886	1
0.045686	0.274118	0.368864	1
0.045694	0.274167	0.368873	1
0.045703	0.274216	0.37354	1
0.045703	0.274216	0.373558	1
0.045727	0.274363	0.378169	1
0.045744	0.274462	0.378214	1
0.04852	0.291122	0.378221	1
0.048563	0.291377	0.382929	1
0.04858	0.291479	0.382943	1
0.048605	0.291633	0.382958	1
0.048614	0.291684	0.382974	1
0.048631	0.291786	0.382985	1
0.048631	0.291786	0.382985	1
0.051583	0.309498	0.382985	1
0.051618	0.30971	0.382996	1
0.051645	0.30987	0.387714	1
0.051654	0.309923	0.387723	1
0.051663	0.309976	0.387747	1
0.051671	0.310029	0.38775	1
0.051707	0.310241	0.387759	1
0.051725	0.310347	0.387761	1
0.05176	0.31056	0.392553	1
0.051778	0.310666	0.397381	1
0.051787	0.310719	0.397383	1
0.051804	0.310825	0.397423	1
0.054834	0.329007	0.402227	1
0.054871	0.329227	0.402287	1
0.05488	0.329282	0.402304	1
0.054899	0.329392	0.407191	1
0.054954	0.329723	0.407211	1
0.054963	0.329778	0.407224	1
0.054972	0.329833	0.412142	1
0.054981	0.329888	0.412144	1
0.055	0.329998	0.412155	1
0.055046	0.330274	0.412157	1
0.055055	0.330329	0.412168	1
0.058379	0.350274	0.417111	1
0.058379	0.350274	0.417113	1
0.058474	0.350846	0.417115	1
0.058474	0.350846	0.417133	1
0.058493	0.350961	0.417139	1
0.058522	0.351132	0.417168	1
0.058532	0.351189	0.422135	1
0.061901	0.371407	0.42215	1
0.06202	0.372118	0.422161	1
0.062059	0.372355	0.422164	1
0.062079	0.372473	0.422175	1
0.062089	0.372532	0.422177	1
0.062099	0.372592	0.427208	1
0.062108	0.372651	0.427223	1
0.062118	0.37271	0.427234	1
0.065651	0.393906	0.427238	1
0.065722	0.394335	0.427256	1
0.065743	0.394458	0.432294	1
0.065753	0.394519	0.432296	1
0.065794	0.394764	0.43232	1
0.065814	0.394887	0.432327	1
0.065835	0.39501	0.432327	1
0.065835	0.39501	0.432329	1
0.065855	0.395132	0.432331	1
0.065866	0.395194	0.432335	1
0.065896	0.395378	0.432344	1
0.065896	0.395378	0.432353	1
0.065906	0.395439	0.432364	1
0.065906	0.395439	0.4374	1
0.065906	0.395439	0.437418	1
0.065927	0.395562	0.437437	1
0.065968	0.395807	0.437452	1
0.069534	0.417206	0.437467	1
0.06963	0.417777	0.437478	1
0.069756	0.418538	0.442593	1
0.069778	0.418665	0.442615	1
0.069809	0.418856	0.442634	1
0.069862	0.419173	0.442645	1
0.069873	0.419236	0.442647	1
0.073913	0.443479	0.442649	1
0.073935	0.44361	0.442649	1
0.073957	0.443742	0.447797	1
0.073968	0.443807	0.44781	1
0.07399	0.443938	0.447879	1
0.074001	0.444004	0.453057	1
0.074044	0.444266	0.453063	1
0.074044	0.444266	0.453068	1
0.074044	0.444266	0.453068	1
0.074066	0.444397	0.453072	1
0.078203	0.46922	0.453082	1
0.078248	0.469491	0.453091	1
0.078316	0.469897	0.4531	1
0.078339	0.470032	0.453106	1
0.078361	0.470168	0.458296	1
0.078395	0.470371	0.45831	1
0.078395	0.470371	0.458327	1
0.078395	0.470371	0.45833	1
0.078429	0.470574	0.458334	1
0.078452	0.47071	0.45834	1
0.078452	0.47071	0.458351	1
0.078519	0.471116	0.458355	1
0.078519	0.471116	0.46363	1
0.082767	0.4966	0.463641	1
0.082941	0.497647	0.468942	1
0.082999	0.497997	0.468952	1
0.082999	0.497997	0.468979	1
0.083034	0.498206	0.468982	1
0.083058	0.498346	0.468986	1
0.087532	0.525193	0.469	1
0.087592	0.525553	0.469007	1
0.0877	0.5262	0.474346	1
0.087724	0.526344	0.474348	1
0.087748	0.526488	0.474362	1
0.08776	0.52656	0.474365	1
0.087772	0.526632	0.474371	1
0.087808	0.526848	0.474381	1
0.087808	0.526848	0.474383	1
0.087808	0.526848	0.479762	1
0.087832	0.526992	0.479771	1
0.087844	0.527064	0.479775	1
0.092481	0.554884	0.485184	1
0.092592	0.555551	0.485196	1
0.092691	0.556144	0.485198	1
0.092777	0.556663	0.48521	1
0.092789	0.556737	0.485219	1
0.092802	0.556811	0.485229	1
0.092851	0.557107	0.490605	1
0.092888	0.55733	0.490661	1
0.092901	0.557404	0.490677	1
0.097933	0.5876	0.496138	1
0.09801	0.588057	0.49614	1
0.098022	0.588134	0.496167	1
0.098048	0.588286	0.496169	1
0.098086	0.588515	0.496181	1
0.098124	0.588743	0.496213	1
0.098137	0.58882	0.501657	1
0.098137	0.58882	0.501683	1
0.098175	0.589048	0.501695	1
0.103463	0.620777	0.501705	1
0.103541	0.621248	0.501713	1
0.103633	0.621796	0.501721	1
0.10921	0.655258	0.501728	1
0.109263	0.65558	0.501734	1
0.10929	0.655741	0.501744	1
0.10929	0.655741	0.501748	1
0.109304	0.655821	0.501752	1
0.109317	0.655902	0.507263	1
0.10933	0.655982	0.507265	1
0.10933	0.655982	0.507275	1
0.10933	0.655982	0.507281	1
0.109371	0.656223	0.507283	1
0.109397	0.656384	0.507313	1
0.109424	0.656545	0.507315	1
0.114985	0.689913	0.51285	1
0.115068	0.690408	0.512872	1
0.115082	0.69049	0.512872	1
0.115164	0.690986	0.512894	1
0.115219	0.691316	0.512898	1
0.115274	0.691646	0.5129	1
0.115288	0.691728	0.5185	1
0.115302	0.691811	0.518524	1
0.115302	0.691811	0.51854	1
0.115316	0.691893	0.518542	1
0.115316	0.691893	0.518548	1
0.115343	0.692058	0.524113	1
0.115343	0.692058	0.524152	1
0.115412	0.692471	0.524172	1
0.115439	0.692636	0.524199	1
0.121358	0.728149	0.524207	1
0.121358	0.728149	0.524227	1
0.121372	0.728233	0.524229	1
0.121415	0.728487	0.529869	1
0.121429	0.728572	0.529873	1
0.121443	0.728656	0.529902	1
0.121443	0.728656	0.529902	1
0.121541	0.729248	0.529906	1
0.12157	0.729417	0.529916	1
0.12157	0.729417	0.535617	1
0.121584	0.729502	0.535625	1
0.121598	0.729586	0.535625	1
0.121612	0.729671	0.535632	1
0.121626	0.729755	0.535648	1
0.121626	0.729755	0.541308	1
0.121654	0.729924	0.541358	1
0.121668	0.730009	0.541396	1
0.121682	0.730094	0.541405	1
0.127811	0.766866	0.541409	1
0.127941	0.767646	0.547152	1
0.127955	0.767732	0.547165	1
0.127955	0.767732	0.547182	1
0.127984	0.767905	0.547188	1
0.127999	0.767992	0.547188	1
0.127999	0.767992	0.547192	1
0.128027	0.768165	0.547195	1
0.128085	0.768511	0.547201	1
0.128085	0.768511	0.547205	1
0.1281	0.768598	0.547216	1
0.1281	0.768598	0.553012	1
0.128114	0.768684	0.55302	1
0.128128	0.768771	0.553029	1
0.128186	0.769117	0.558815	1
0.134603	0.807619	0.558837	1
0.134647	0.807884	0.558848	1
0.134736	0.808415	0.564728	1
0.134751	0.808504	0.56473	1
0.13481	0.808858	0.564742	1
0.13481	0.808858	0.564746	1
0.134839	0.809035	0.564753	1
0.134854	0.809123	0.564755	1
0.134869	0.809212	0.570611	1
0.134883	0.8093	0.57064	1
0.1417	0.850199	0.570657	1
0.141745	0.850471	0.576548	1
0.14179	0.850742	0.576571	1
0.14182	0.850923	0.576575	1
0.141836	0.851013	0.576593	1
0.141851	0.851104	0.576593	1
0.141851	0.851104	0.576602	1
0.141866	0.851194	0.576602	1
0.141881	0.851284	0.576607	1
0.141896	0.851375	0.576611	1
0.141911	0.851465	0.576616	1
0.141911	0.851465	0.576618	1
0.141926	0.851556	0.576618	1
0.141956	0.851736	0.582548	1
0.141986	0.851917	0.582562	1
0.148925	0.893547	0.582562	1
0.148971	0.893824	0.582564	1
0.149063	0.894378	0.582592	1
0.149109	0.894655	0.588553	1
0.149125	0.894747	0.588569	1
0.149171	0.895024	0.588576	1
0.149248	0.895485	0.588581	1
0.149278	0.89567	0.588591	1
0.149294	0.895762	0.594563	1
0.149309	0.895854	0.594577	1
0.14934	0.896039	0.594579	1
0.156525	0.939148	0.594586	1
0.156713	0.940277	0.594591	1
0.156713	0.940277	0.594591	1
0.156713	0.940277	0.594593	1
0.156713	0.940277	0.594595	1
0.156744	0.940465	0.5946	1
0.15676	0.940559	0.594607	1
0.156776	0.940653	0.594617	1
0.156791	0.940747	0.594617	1
0.156823	0.940936	0.60064	1
0.156823	0.940936	0.600647	1
0.156932	0.941594	0.600651	1
0.164511	0.987067	0.600656	1
0.164527	0.987163	0.600659	1
0.164559	0.987355	0.606715	1
0.164559	0.987355	0.606717	1
0.164575	0.98745	0.606736	1
0.164591	0.987546	0.606739	1
0.164607	0.987642	0.606741	1
0.164607	0.987642	0.606749	1
0.164639	0.987834	0.606761	1
0.164687	0.988121	0.61283	1
0.164735	0.988408	0.612832	1
0.164735	0.988408	0.612833	1
0.164751	0.988504	0.612833	1
0.164767	0.9886	0.61285	1
0.164767	0.9886	0.618973	1
0.172634	1	0.618975	1
0.172683	1	0.618977	1
0.172813	1	0.618983	1
0.172911	1	0.619	1
0.172927	1	0.625105	1
0.172992	1	0.625118	1
0.181156	1	0.625118	1
0.181189	1	0.62512	1
0.181222	1	0.625123	1
0.181271	1	0.625133	1
0.181304	1	0.625143	1
0.181321	1	0.625145	1
0.181321	1	0.62515	1
0.181354	1	0.625151	1
0.181387	1	0.625159	1
0.181403	1	0.625169	1
0.181519	1	0.631312	1
0.189581	1	0.631326	1
0.189867	1	0.631341	1
0.189934	1	0.631344	1
0.189967	1	0.631347	1
0.190018	1	0.637505	1
0.190135	1	0.637532	1
0.190202	1	0.637537	1
0.190286	1	0.637543	1
0.198971	1	0.637562	1
0.199073	1	0.637567	1
0.199158	1	0.637569	1
0.199192	1	0.637575	1
0.199209	1	0.64377	1
0.199362	1	0.643778	1
0.208235	1	0.643781	1
0.20851	1	0.643792	1
0.208545	1	0.6438	1
0.208562	1	0.6438	1
0.208579	1	0.643811	1
0.208631	1	0.650005	1
0.208648	1	0.650025	1
0.208683	1	0.650065	1
0.208717	1	0.650085	1
0.208717	1	0.656308	1
0.208734	1	0.656318	1
0.20882	1	0.656324	1
0.208872	1	0.656349	1
0.218146	1	0.65635	1
0.218302	1	0.656365	1
0.218302	1	0.656368	1
0.21832	1	0.662609	1
0.218337	1	0.662678	1
0.218372	1	0.662681	1
0.218407	1	0.662697	1
0.218407	1	0.669	1
0.218477	1	0.669001	1
0.218494	1	0.669004	1
0.218511	1	0.669007	1
0.218511	1	0.669032	1
0.218529	1	0.669034	1
0.218616	1	0.669037	1
0.22833	1	0.675367	1
0.228348	1	0.675367	1
0.228453	1	0.675399	1
0.228541	1	0.681717	1
0.228541	1	0.681752	1
0.228559	1	0.681774	1
0.238577	1	0.681778	1
0.238719	1	0.681781	1
0.238754	1	0.681799	1
0.238843	1	0.688129	1
0.238879	1	0.688175	1
0.238896	1	0.688176	1
0.238932	1	0.688185	1
0.238967	1	0.688197	1
0.238985	1	0.688199	1
0.239074	1	0.694588	1
0.249186	1	0.694602	1
0.249329	1	0.694613	1
0.24958	1	0.694621	1
0.249598	1	0.694621	1
0.249616	1	0.694621	1
0.249687	1	0.694621	1
0.249687	1	0.694621	1
0.249741	1	0.694624	1
0.260053	1	0.694625	1
0.260378	1	0.694629	1
0.260468	1	0.701031	1
0.260612	1	0.701055	1
0.26063	1	0.701075	1
0.260703	1	0.701078	1
0.260757	1	0.70109	1
0.260757	1	0.707521	1
0.271961	1	0.70755	1
0.271997	1	0.707551	1
0.272015	1	0.707573	1
0.272051	1	0.714038	1
0.272106	1	0.714038	1
0.272196	1	0.714038	1
0.283353	1	0.714042	1
0.283517	1	0.71405	1
0.283517	1	0.714059	1
0.283572	1	0.71406	1
0.283663	1	0.714067	1
0.283699	1	0.72055	1
0.283735	1	0.720552	1
0.283754	1	0.720558	1
0.283845	1	0.720577	1
0.283863	1	0.727097	1
0.295373	1	0.727099	1
0.295592	1	0.727109	1
0.295702	1	0.727114	1
0.295738	1	0.72712	1
0.295738	1	0.727124	1
0.295738	1	0.733656	1
0.295793	1	0.733657	1
0.295811	1	0.733663	1
0.29583	1	0.733672	1
0.295848	1	0.733681	1
0.307915	1	0.740233	1
0.308061	1	0.740241	1
0.308134	1	0.740249	1
0.308171	1	0.740249	1
0.308244	1	0.740249	1
0.308354	1	0.74025	1
0.308427	1	0.74025	1
0.320649	1	0.746813	1
0.320668	1	0.746822	1
0.320759	1	0.746826	1
0.320796	1	0.746828	1
0.320833	1	0.746831	1
0.320942	1	0.746838	1
0.320961	1	0.746838	1
0.321016	1	0.746847	1
0.321016	1	0.746854	1
0.321052	1	0.746854	1
0.333906	1	0.753452	1
0.334053	1	0.753462	1
0.334181	1	0.753467	1
0.347173	1	0.753468	1
0.347191	1	0.753472	1
0.347283	1	0.760095	1
0.347283	1	0.760098	1
0.347337	1	0.760098	1
0.347392	1	0.7601	1
0.347429	1	0.76671	1
0.347429	1	0.766734	1
0.347465	1	0.766748	1
0.34752	1	0.766754	1
0.34752	1	0.766756	1
0.360852	1	0.766762	1
0.36107	1	0.773396	1
0.361124	1	0.77341	1
0.361197	1	0.773415	1
0.361215	1	0.773417	1
0.361233	1	0.773425	1
0.361288	1	0.773436	1
0.361306	1	0.780089	1
0.375084	1	0.780098	1
0.375103	1	0.780108	1
0.375103	1	0.780109	1
0.375121	1	0.780112	1
0.375229	1	0.780113	1
0.375247	1	0.780117	1
0.375265	1	0.7868	1
0.375337	1	0.786802	1
0.375373	1	0.793498	1
0.389453	1	0.793508	1
0.389471	1	0.793522	1
0.389489	1	0.793528	1
0.389489	1	0.793536	1
0.389794	1	0.79354	1
0.389794	1	0.800242	1
0.403798	1	0.800254	1
0.404368	1	0.800254	1
0.404368	1	0.800262	1
0.404404	1	0.800269	1
0.404439	1	0.800272	1
0.404457	1	0.800279	1
0.404475	1	0.806957	1
0.404475	1	0.806999	1
0.404581	1	0.807005	1
0.419257	1	0.807008	1
0.41938	1	0.807008	1
0.419398	1	0.807017	1
0.419433	1	0.807018	1
0.419521	1	0.807025	1
0.419556	1	0.813761	1
0.419644	1	0.81377	1
0.419662	1	0.813771	1
0.434425	1	0.813775	1
0.434546	1	0.813779	1
0.43479	1	0.813781	1
0.434807	1	0.820534	1
0.434825	1	0.820539	1
0.434877	1	0.820544	1
0.434894	1	0.820553	1
0.434964	1	0.820553	1
0.434998	1	0.820561	1
0.450419	1	0.820561	1
0.45059	1	0.827321	1
0.450607	1	0.827333	1
0.450607	1	0.827346	1
0.450727	1	0.827348	1
0.450744	1	0.827349	1
0.466503	1	0.834133	1
0.46652	1	0.834137	1
0.46652	1	0.834148	1
0.466688	1	0.834151	1
0.466705	1	0.834155	1
0.466739	1	0.834157	1
0.466773	1	0.834164	1
0.466789	1	0.840951	1
0.482716	1	0.840951	1
0.482733	1	0.840953	1
0.482849	1	0.840953	1
0.482898	1	0.840959	1
0.483031	1	0.840966	1
0.483031	1	0.840973	1
0.483047	1	0.840974	1
0.483081	1	0.847781	1
0.483163	1	0.847782	1
0.483163	1	0.847789	1
0.48318	1	0.847792	1
0.483196	1	0.847792	1
0.499323	1	0.847792	1
0.499697	1	0.847797	1
0.499729	1	0.847798	1
0.499762	1	0.847801	1
0.516473	1	0.854624	1
0.516584	1	0.854626	1
0.516663	1	0.854632	1
0.516711	1	0.854634	1
0.516727	1	0.854637	1
0.516774	1	0.854638	1
0.516822	1	0.861463	1
0.533939	1	0.861471	1
0.533954	1	0.861476	1
0.534001	1	0.861484	1
0.55147	1	0.861486	1
0.5515	1	0.861486	1
0.551515	1	0.861486	1
0.569076	1	0.861486	1
0.569266	1	0.868332	1
0.569456	1	0.868338	1
0.587207	1	0.868349	1
0.587207	1	0.875202	1
0.587363	1	0.875208	1
0.587391	1	0.875209	1
0.587405	1	0.87521	1
0.587419	1	0.875212	1
0.587419	1	0.875214	1
0.587462	1	0.875215	1
0.587462	1	0.875215	1
0.587476	1	0.875218	1
0.605599	1	0.875221	1
0.605681	1	0.882077	1
0.605708	1	0.882089	1
0.605831	1	0.882092	1
0.605844	1	0.882094	1
0.605844	1	0.882094	1
0.605885	1	0.8821	1
0.624175	1	0.882105	1
0.624385	1	0.888973	1
0.624425	1	0.888974	1
0.64286	1	0.88898	1
0.643099	1	0.88899	1
0.643137	1	0.895872	1
0.643162	1	0.895876	1
0.643212	1	0.895877	1
0.6433	1	0.895882	1
0.66213	1	0.895887	1
0.66225	1	0.895889	1
0.662262	1	0.902771	1
0.662262	1	0.902772	1
0.662345	1	0.902778	1
0.681468	1	0.902782	1
0.681491	1	0.902783	1
0.681537	1	0.902785	1
0.681594	1	0.902785	1
0.681673	1	0.902789	1
0.681696	1	0.902789	1
0.700951	1	0.902792	1
0.701091	1	0.909687	1
0.701091	1	0.909691	1
0.701134	1	0.909693	1
0.701209	1	0.909694	1
0.701252	1	0.909695	1
0.720719	1	0.909698	1
0.72078	1	0.909705	1
0.720851	1	0.91661	1
0.740689	1	0.916612	1
0.740689	1	0.916615	1
0.740698	1	0.916617	1
0.740793	1	0.916623	1
0.760764	1	0.916623	1
0.760782	1	0.923538	1
0.760799	1	0.923545	1
0.760799	1	0.923549	1
0.760808	1	0.930465	1
0.760826	1	0.930475	1
0.760834	1	0.930475	1
0.760869	1	0.930476	1
0.780874	1	0.930476	1
0.780915	1	0.930479	1
0.78102	1	0.930486	1
0.781036	1	0.937408	1
0.7811	1	0.937409	1
0.781165	1	0.93741	1
0.801217	1	0.937411	1
0.801452	1	0.937412	1
0.80146	1	0.937412	1
0.801467	1	0.937412	1
0.801467	1	0.937415	1
0.801489	1	0.937415	1
0.801497	1	0.937417	1
0.801526	1	0.937417	1
0.821829	1	0.937417	1
0.821849	1	0.944353	1
0.821955	1	0.944355	1
0.821968	1	0.944356	1
0.822008	1	0.944357	1
0.822028	1	0.94436	1
0.822041	1	0.951293	1
0.822041	1	0.951302	1
0.822061	1	0.951302	1
0.822061	1	0.951302	1
0.842527	1	0.951303	1
0.842568	1	0.951304	1
0.842615	1	0.958246	1
0.842633	1	0.9652	1
0.842662	1	0.965203	1
0.842691	1	0.965203	1
0.842697	1	0.965203	1
0.863321	1	0.965203	1
0.863321	1	0.965206	1
0.863398	1	0.965206	1
0.863398	1	0.965206	1
0.863398	1	0.965207	1
0.863423	1	0.972158	1
0.863444	1	0.972159	1
0.884252	1	0.972162	1
0.884252	1	0.972162	1
0.884261	1	0.972162	1
0.884274	1	0.972163	1
0.884309	1	0.979115	1
0.90514	1	0.979118	1
0.90519	1	0.979119	1
0.905197	1	0.979119	1
0.905201	1	0.979119	1
0.905201	1	0.979119	1
0.905208	1	0.986077	1
0.926171	1	0.986077	1
0.926193	1	0.986078	1
0.926196	1	0.986078	1
0.926201	1	0.986078	1
0.947206	1	0.986078	1
0.947218	1	0.986078	1
0.947234	1	0.986079	1
0.947246	1	0.986079	1
0.947252	1	0.993038	1
0.947258	1	0.993038	1
0.9683	1	0.993038	1
0.968327	1	0.993039	1
0.968336	1	0.993039	1
0.968338	1	0.993039	1
0.989434	1	0.993039	1
0.989437	1	0.993039	1
0.989438	1	1	1
0.989438	1	1	1
0.989441	1	1	1
0.989441	1	1	1
0.989443	1	1	1
0.989444	1	1	1
1	1	1	1
